# Supplementary material for: Trichodesmium metaproteomes reflect the differential influence of resource availability across ocean regions
Source: ISME J. 2025 Jun 6;19(1):wraf120. doi: 10.1093/ismejo/wraf120 (PMC12206446; doi:10.1093/ismejo/wraf120)
Supplement: Supplementary_Tables_wraf120 [file supplementary_tables_wraf120.xlsx]

## Sheet: READ_ME
Supplemental table contents
Table S1: Sample metadata.
Table S2: Sampling details and citations for metagenomes used to build the metagenome reference database.
Table S3: Protein spectral counts and UniProt and KEGG annotations.
Table S4: Marker protein list with UniProt and Tery IDs, literature citations, and putative functions.
Table S5: List of putative Fe-P co-stress markers (Fig. S2) which were upregulated in Trichodesmium IMS101 under Fe-P co-stress culture relative to replete conditions (Walworth et al., 2016, Supplemental Data 3) and which were detected in all three ocean regions in this study.
Table S6: P and Fe stress signals by sample (Fig. 4).
Table S7: KEGG submodule designations of KEGG-annotated Trichodesmium protein spectra used to generate heatmap (Fig. 2b). KEGG submodule designation is detailed in SI methods.

## Sheet: TableS1
original_label	Label_by_location	Cruise	Ocean_region	Sampling_start_time	Lat	Lon	Temp_C	dFe_nM	DIP_nM	N+N_nM	Source of Fe Data	Source of P and N Data
AE1409_Atlantic_N_St10_05/18/14	N_Atlantic_11	AE1409	North Atlantic	07:30:00	13.986	-55.7088	27.1402	0.85	0		Rouco et al., 2018	http://dmoserv3.bco-dmo.org/jg/serv/BCO-DMO/P_Processing_by_Tricho/water_column.html0%7Bdir=dmoserv3.whoi.edu/jg/dir/BCO-DMO/P_Processing_by_Tricho/,info=dmoserv3.bco-dmo.org/jg/info/BCO-DMO/P_Processing_by_Tricho/Water_Column%7D
AE1409_Atlantic_N_St16_05/24/14	N_Atlantic_14	AE1409	North Atlantic	07:35:00	9.8155	-58.5092	27.538	0.85	53		Rouco et al., 2018	http://dmoserv3.bco-dmo.org/jg/serv/BCO-DMO/P_Processing_by_Tricho/water_column.html0%7Bdir=dmoserv3.whoi.edu/jg/dir/BCO-DMO/P_Processing_by_Tricho/,info=dmoserv3.bco-dmo.org/jg/info/BCO-DMO/P_Processing_by_Tricho/Water_Column%7D
AE1409_Atlantic_N_St17_05/25/14	N_Atlantic_13	AE1409	North Atlantic	07:30:00	11.859	-59.4363	27.4193	0.85	5		Rouco et al., 2018	http://dmoserv3.bco-dmo.org/jg/serv/BCO-DMO/P_Processing_by_Tricho/water_column.html0%7Bdir=dmoserv3.whoi.edu/jg/dir/BCO-DMO/P_Processing_by_Tricho/,info=dmoserv3.bco-dmo.org/jg/info/BCO-DMO/P_Processing_by_Tricho/Water_Column%7D
AE1409_Atlantic_N_St2_05/10/14	N_Atlantic_1	AE1409	North Atlantic	07:35:00	27.9657	-64.9907	24.0438	0.85	2		Rouco et al., 2018	http://dmoserv3.bco-dmo.org/jg/serv/BCO-DMO/P_Processing_by_Tricho/water_column.html0%7Bdir=dmoserv3.whoi.edu/jg/dir/BCO-DMO/P_Processing_by_Tricho/,info=dmoserv3.bco-dmo.org/jg/info/BCO-DMO/P_Processing_by_Tricho/Water_Column%7D
AE1409_Atlantic_N_St5_05/13/14	N_Atlantic_2	AE1409	North Atlantic	07:35:00	21.233	-64.9002	26.4233	0.85	5		Rouco et al., 2018	http://dmoserv3.bco-dmo.org/jg/serv/BCO-DMO/P_Processing_by_Tricho/water_column.html0%7Bdir=dmoserv3.whoi.edu/jg/dir/BCO-DMO/P_Processing_by_Tricho/,info=dmoserv3.bco-dmo.org/jg/info/BCO-DMO/P_Processing_by_Tricho/Water_Column%7D
AE1409_Atlantic_N_St9_05/17/14	N_Atlantic_6	AE1409	North Atlantic	07:25:00	16.4758	-57.27	26.3846	0.85	0		Rouco et al., 2018	http://dmoserv3.bco-dmo.org/jg/serv/BCO-DMO/P_Processing_by_Tricho/water_column.html0%7Bdir=dmoserv3.whoi.edu/jg/dir/BCO-DMO/P_Processing_by_Tricho/,info=dmoserv3.bco-dmo.org/jg/info/BCO-DMO/P_Processing_by_Tricho/Water_Column%7D
OC471_Atlantic_N_St10_05/06/11	N_Atlantic_12	OC471	North Atlantic	10:20:00	12.341	-56.3488	27.9	0.85	21.8	60	Rouco et al., 2018	http://ocb.whoi.edu/jg/serv/OCB/NAtl_Tricho/tricho_oc471_8apr2014.html0%7Bdir=ocb.whoi.edu/jg/dir/OCB/NAtl_Tricho/,info=ocb.whoi.edu/jg/info/OCB/NAtl_Tricho/tricho_oc471%7D
OC471_Atlantic_N_St13_05/09/11	N_Atlantic_8	OC471	North Atlantic	10:00:00	15.6255	-53.0323	27.4	0.85	44	60	Rouco et al., 2018	http://ocb.whoi.edu/jg/serv/OCB/NAtl_Tricho/tricho_oc471_8apr2014.html0%7Bdir=ocb.whoi.edu/jg/dir/OCB/NAtl_Tricho/,info=ocb.whoi.edu/jg/info/OCB/NAtl_Tricho/tricho_oc471%7D
OC471_Atlantic_N_St15_05/11/11	N_Atlantic_7	OC471	North Atlantic	09:20:00	16.4743	-55.4613	27.6	0.85	12.8	70	Rouco et al., 2018	http://ocb.whoi.edu/jg/serv/OCB/NAtl_Tricho/tricho_oc471_8apr2014.html0%7Bdir=ocb.whoi.edu/jg/dir/OCB/NAtl_Tricho/,info=ocb.whoi.edu/jg/info/OCB/NAtl_Tricho/tricho_oc471%7D
OC471_Atlantic_N_St4_04/30/11	N_Atlantic_3	OC471	North Atlantic	10:00:00	20.0062	-63.3003	28.7	0.85	11.7	100	Rouco et al., 2018	http://ocb.whoi.edu/jg/serv/OCB/NAtl_Tricho/tricho_oc471_8apr2014.html0%7Bdir=ocb.whoi.edu/jg/dir/OCB/NAtl_Tricho/,info=ocb.whoi.edu/jg/info/OCB/NAtl_Tricho/tricho_oc471%7D
OC471_Atlantic_N_St5_05/01/11	N_Atlantic_5	OC471	North Atlantic	10:00:00	17.9193	-60.9592	26.7	0.85	1.4	60	Rouco et al., 2018	http://ocb.whoi.edu/jg/serv/OCB/NAtl_Tricho/tricho_oc471_8apr2014.html0%7Bdir=ocb.whoi.edu/jg/dir/OCB/NAtl_Tricho/,info=ocb.whoi.edu/jg/info/OCB/NAtl_Tricho/tricho_oc471%7D
OC471_Atlantic_N_St6_05/02/11	N_Atlantic_4	OC471	North Atlantic	09:20:00	18.2257	-61.2968	27.2	0.85	0	90	Rouco et al., 2018	http://ocb.whoi.edu/jg/serv/OCB/NAtl_Tricho/tricho_oc471_8apr2014.html0%7Bdir=ocb.whoi.edu/jg/dir/OCB/NAtl_Tricho/,info=ocb.whoi.edu/jg/info/OCB/NAtl_Tricho/tricho_oc471%7D
OC471_Atlantic_N_St7_05/03/11	N_Atlantic_9	OC471	North Atlantic	09:30:00	15.52	-59.8043	28	0.85	18.9	60	Rouco et al., 2018	http://ocb.whoi.edu/jg/serv/OCB/NAtl_Tricho/tricho_oc471_8apr2014.html0%7Bdir=ocb.whoi.edu/jg/dir/OCB/NAtl_Tricho/,info=ocb.whoi.edu/jg/info/OCB/NAtl_Tricho/tricho_oc471%7D
OC471_Atlantic_N_St9_05/05/11	N_Atlantic_10	OC471	North Atlantic	09:20:00	15.1293	-57.5205	28.2	0.85	20.5	60	Rouco et al., 2018	http://ocb.whoi.edu/jg/serv/OCB/NAtl_Tricho/tricho_oc471_8apr2014.html0%7Bdir=ocb.whoi.edu/jg/dir/OCB/NAtl_Tricho/,info=ocb.whoi.edu/jg/info/OCB/NAtl_Tricho/tricho_oc471%7D
HD_Pacific_N_08/11/12	N_Pacific_1	HD	North Pacific	14:00:00	22.75	-158	25.187	0.334	100	10	Fitzsimmons et al., 2012	https://hahana.soest.hawaii.edu/hoedylan/data/data.html
HD_Pacific_N_08/24/12	N_Pacific_2	HD	North Pacific	12:30:00	22.75	-158	25.187	0.376	70	20	Fitzsimmons et al., 2012	https://hahana.soest.hawaii.edu/hoedylan/data/data.html
HD_Pacific_N_08/26/12	N_Pacific_3	HD	North Pacific	14:00:00	22.75	-158	25.187	0.327	70	20	Fitzsimmons et al., 2012	https://hahana.soest.hawaii.edu/hoedylan/data/data.html
HD_Pacific_N_08/28/12	N_Pacific_4	HD	North Pacific	14:00:00	22.75	-158	25.187	0.327	100	0	Fitzsimmons et al., 2012	https://hahana.soest.hawaii.edu/hoedylan/data/data.html
HD_Pacific_N_08/29/12	N_Pacific_5	HD	North Pacific	13:40:00	22.75	-158	25.187	0.332	110	20	Fitzsimmons et al., 2012	https://hahana.soest.hawaii.edu/hoedylan/data/data.html
HD_Pacific_N_09/04/12	N_Pacific_6	HD	North Pacific	14:00:00	22.75	-158	25.187	0.341	100	10	Fitzsimmons et al., 2012	https://hahana.soest.hawaii.edu/hoedylan/data/data.html
PhoR2_Pacific_N_09/22/13	N_Pacific_7	PhoR2	North Pacific	11:00:00	22.75	-158	26.917	0.404	10	10	Fitzsimmons et al., 2012	https://hahana.soest.hawaii.edu/hoedylan/data/data.html
PhoR2_Pacific_N_09/24/13	N_Pacific_8	PhoR2	North Pacific	11:00:00	22.75	-158	26.917	0.152	60	10	Fitzsimmons et al., 2012	https://hahana.soest.hawaii.edu/hoedylan/data/data.html
PhoR2_Pacific_N_09/25/13	N_Pacific_9	PhoR2	North Pacific	11:00:00	22.75	-158	26.917	0.19	40	0	Fitzsimmons et al., 2012	https://hahana.soest.hawaii.edu/hoedylan/data/data.html
Outpace_Pacific_S_St2_03/16/15	S_Pacific_3	Outpace	South Pacific	08:40:00	-17.9573	-159.922	28.7057	0.67	11.2	17	Guieu et al., 2018	Frischkorn et al., 2018b; Bonnet et al., 2018 (N data is NO3-)
Outpace_Pacific_S_St3_03/17/15	S_Pacific_2	Outpace	South Pacific	07:25:00	-18.5922	-162.115	28.9045	0.36	16.4	20	Guieu et al., 2018	Frischkorn et al., 2018b; Bonnet et al., 2018 (N data is NO3-)
Outpace_Pacific_S_St4_03/18/15	S_Pacific_1	Outpace	South Pacific	08:05:00	-19.4913	-165.01	28.947	0.38	8.3	20	Guieu et al., 2018	Frischkorn et al., 2018b; Bonnet et al., 2018 (N data is NO3-)

## Sheet: Table S2
Region	Cruise	Station	Latitude	Longitude	Notes	Citation
North Pacific	HOE-Legacy 2	Station ALOHA	22.75	158	NPSG sampling done at Station ALOHA	Frischkorn, K.R., Haley, S.T., Dyhrman, S.T. (2018a). Coordinated gene expression between Trichodesmium and its microbiome over day-night cycles in the North Pacific Subtropical Gyre. ISME J, 12(4): 997-1007. Doi: 10.1038/s41396-017-0041-5.
North Atlantic	AE1409	2	27.9	-65	North Atlantic metagenome was derived by merging metagenomic reads extracted from six samples taken from the May 2014 (AE1409) transect cruise	Frischkorn, K., Rouco M., Van Mooy, B.A.S., Dyhrman, S.T. (2017). Epibionts dominate metabolic functional potential of Trichodesmium colonies from the oligotrophic ocean. ISME J, 11(9): 2090-2101. Doi: 10.1038/ismej.2017.74.
North Atlantic	AE1409	5	21.2	-64.9	North Atlantic metagenome was derived by merging metagenomic reads extracted from six samples taken from the May 2014 (AE1409) transect cruise	Frischkorn, K., Rouco M., Van Mooy, B.A.S., Dyhrman, S.T. (2017). Epibionts dominate metabolic functional potential of Trichodesmium colonies from the oligotrophic ocean. ISME J, 11(9): 2090-2101. Doi: 10.1038/ismej.2017.74.
North Atlantic	AE1409	9	16.5	-57.3	North Atlantic metagenome was derived by merging metagenomic reads extracted from six samples taken from the May 2014 (AE1409) transect cruise	Frischkorn, K., Rouco M., Van Mooy, B.A.S., Dyhrman, S.T. (2017). Epibionts dominate metabolic functional potential of Trichodesmium colonies from the oligotrophic ocean. ISME J, 11(9): 2090-2101. Doi: 10.1038/ismej.2017.74.
North Atlantic	AE1409	10	14	-55.7	North Atlantic metagenome was derived by merging metagenomic reads extracted from six samples taken from the May 2014 (AE1409) transect cruise	Frischkorn, K., Rouco M., Van Mooy, B.A.S., Dyhrman, S.T. (2017). Epibionts dominate metabolic functional potential of Trichodesmium colonies from the oligotrophic ocean. ISME J, 11(9): 2090-2101. Doi: 10.1038/ismej.2017.74.
North Atlantic	AE1409	16	9.9	-58.5	North Atlantic metagenome was derived by merging metagenomic reads extracted from six samples taken from the May 2014 (AE1409) transect cruise	Frischkorn, K., Rouco M., Van Mooy, B.A.S., Dyhrman, S.T. (2017). Epibionts dominate metabolic functional potential of Trichodesmium colonies from the oligotrophic ocean. ISME J, 11(9): 2090-2101. Doi: 10.1038/ismej.2017.74.
North Atlantic	AE1409	17	11.9	-59.4	North Atlantic metagenome was derived by merging metagenomic reads extracted from six samples taken from the May 2014 (AE1409) transect cruise	Frischkorn, K., Rouco M., Van Mooy, B.A.S., Dyhrman, S.T. (2017). Epibionts dominate metabolic functional potential of Trichodesmium colonies from the oligotrophic ocean. ISME J, 11(9): 2090-2101. Doi: 10.1038/ismej.2017.74.
South Pacific	OUTPACE	LDA	-19.2	164.6	South Pacific metagenome was derived by merging metagenomic reads extracted from three samples taken from the OUTPACE transect cruise	Frischkorn, K.R., Krupke, A., Guieu, C., Louis, J., Rouco, M., Estrada, A.E.S., Van Mooy, B.A.S., Dyhrman, S.T. (2018b). Trichodesmium physiological ecology and phosphate reduction in the western tropical South Pacific. Biogeosciences, 15: 5761-5778. Doi: 10.5194/bg-15-5761-2018.
South Pacific	OUTPACE	LDB	-18.2	-170.7	South Pacific metagenome was derived by merging metagenomic reads extracted from three samples taken from the OUTPACE transect cruise	Frischkorn, K.R., Krupke, A., Guieu, C., Louis, J., Rouco, M., Estrada, A.E.S., Van Mooy, B.A.S., Dyhrman, S.T. (2018b). Trichodesmium physiological ecology and phosphate reduction in the western tropical South Pacific. Biogeosciences, 15: 5761-5778. Doi: 10.5194/bg-15-5761-2018.
South Pacific	OUTPACE	SD5	-22	170	South Pacific metagenome was derived by merging metagenomic reads extracted from three samples taken from the OUTPACE transect cruise	Frischkorn, K.R., Krupke, A., Guieu, C., Louis, J., Rouco, M., Estrada, A.E.S., Van Mooy, B.A.S., Dyhrman, S.T. (2018b). Trichodesmium physiological ecology and phosphate reduction in the western tropical South Pacific. Biogeosciences, 15: 5761-5778. Doi: 10.5194/bg-15-5761-2018.

## Sheet: TableS3
Annot	Tery_ID	Who	N_Atlantic_1	N_Atlantic_11	N_Atlantic_14	N_Atlantic_6	N_Atlantic_13	N_Atlantic_2	N_Atlantic_5	N_Atlantic_12	N_Atlantic_9	N_Atlantic_3	N_Atlantic_8	N_Atlantic_10	N_Atlantic_4	N_Atlantic_7	N_Pacific_7	N_Pacific_8	N_Pacific_9	N_Pacific_1	N_Pacific_3	N_Pacific_6	N_Pacific_4	N_Pacific_5	N_Pacific_2	S_Pacific_1	S_Pacific_3	S_Pacific_2	keggNum	Kegg.Definition	Module.ID	Module.Definition	Module_Assignment	Coarse_Grained_Analysis	Submodule_Assignment	Submodule1	Submodule2	SuperModule	KO	Brite	Pathway	EC	Map	briteTopL	class_general	class_specific	pathway	geneName	geneDesc
UniRef90_A0A023EWP4_Putative_myosin_class_i_heavy_chain_n=1_Tax=Aedes_albopictus_RepID=A0A023EWP4_AEDAL	NA	epi	4.78022	2.25196	1.04753	1.36933	0	1.03953	10.5884	3.78851	1.07747	3.57099	2.19795	7.98978	4.42355	3.36397	0	1.99244	0	0	0.813103	0	0	0	0	17.8012	3.63548	7.39421	K17751	NA	NA	NA	Environmental information processing	Environmental information processing	Signal transduction	NA	NA	NA	ko:K17751	br:ko00001	path:ko04022		path:map04022	Environmental Information Processing_Organismal Systems_Human Diseases_Brite Hierarchies	Signal transduction	Endocrine system	cGMP-PKG signaling pathway_Thyroid hormone signaling pathway_Cardiac muscle contraction_Adrenergic signaling in cardiomyocytes_Hypertrophic cardiomyopathy_Dilated cardiomyopathy_Viral myocarditis_Cytoskeleton proteins	MYH6_7	myosin heavy chain 6/7
UniRef90_A0A037ZMF3_Phosphonate_ABC_transporter_substrate-binding_protein_n=1_Tax=Actibacterium_mucosum_KCTC_23349_RepID=A0A037ZMF3_9RHOB	NA	epi	0	0	1.04753	4.108	0	3.11858	0	0	0	0	0	0	0	0	0	0	0.912536	3.17933	0.813103	0	0.757692	0	0.78708	0	0	0	NA	NA	NA	NA	NA	NA	NA	NA	NA	NA	NA	NA	NA	NA	NA	NA	NA	NA	NA	NA	NA
UniRef90_A0A058ZJX1_L-lactate_dehydrogenase_(Cytochrome)_n=1_Tax=Actibacterium_atlanticum_RepID=A0A058ZJX1_9RHOB	NA	epi	0	0	0	0	0	0	0	0	0	0	0	0	0	0	0	1.99244	0.912536	0.794831	0.813103	2.42869	0	0.780232	1.57416	0	1.81774	1.05632	K00101	NA	NA	NA	Carbohydrate and lipid metabolism	Carbohydrate and lipid metabolism	Carbohydrate metabolism	NA	NA	NA	ko:K00101	br:ko00001	path:ko00620	ec:1.1.2.3	path:map00620	Metabolism	Carbohydrate metabolism	NA	Pyruvate metabolism	lldD	L-lactate dehydrogenase (cytochrome)
UniRef90_A0A073CJX7_OciB_n=30_Tax=Planktothrix_RepID=A0A073CJX7_PLAAG	NA	tricho	27.4863	7.88186	8.38023	16.432	12.0064	6.23715	16.4708	20.2054	8.61974	4.76132	9.89077	5.70698	11.0589	7.84925	0	5.97732	10.9504	6.35865	11.3834	4.85738	15.1538	5.46162	12.5933	3.56025	0.90887	4.22526	K15655	NA	NA	NA	Metabolism	Metabolism	Metabolism of terpenoids and polyketides	NA	NA	NA	ko:K15655	br:ko00001	path:ko01054		path:map01054	Metabolism_Cellular Processes_Brite Hierarchies	Metabolism of terpenoids and polyketides	Cellular community - prokaryotes	Nonribosomal peptide structures_Quorum sensing_Polyketide biosynthesis proteins	srfAB, licB, lchAB	surfactin/lichenysin synthetase B
UniRef90_A0A075MRN4_Putative_xylanase/chitin_deacetylase_n=1_Tax=Candidatus_Nitrososphaera_evergladensis_SR1_RepID=A0A075MRN4_9ARCH	NA	tricho	44.2171	114.85	64.9468	12.324	34.1722	62.3715	65.8833	47.9879	162.698	66.6584	57.1467	61.6354	67.4591	65.0367	0	0	0	0	0	0	1.51538	2.3407	0	0	0	0	NA	NA	NA	NA	NA	NA	NA	NA	NA	NA	NA	NA	NA	NA	NA	NA	NA	NA	NA	NA	NA
UniRef90_A0A076HFR0_Uncharacterized_protein_n=3_Tax=Synechococcus_RepID=A0A076HFR0_9SYNE	NA	tricho	10.7555	15.7637	2.09506	10.9547	18.4714	19.751	28.2357	6.31419	11.8521	20.2356	46.1569	31.9591	28.7531	26.9117	0	0	0	0	0	0	0	0	0	3.56025	0	0	NA	NA	NA	NA	NA	NA	NA	NA	NA	NA	NA	NA	NA	NA	NA	NA	NA	NA	NA	NA	NA
UniRef90_A0A076K844_Putative_ribose_ABC_transporter,_substrate_binding_protein_RbsB_n=2_Tax=Planktomarina_RepID=A0A076K844_9RHOB	NA	epi	0	0	0	0	0	0	0	0	0	0	0	0	0	0	0	0	1.82507	0.794831	0	0.809562	0.757692	0	2.36124	0	0	0	NA	NA	NA	NA	NA	NA	NA	NA	NA	NA	NA	NA	NA	NA	NA	NA	NA	NA	NA	NA	NA
UniRef90_A0A081RYB2_Chitinase_n=3_Tax=Photorhabdus_RepID=A0A081RYB2_PHOTE	NA	tricho	16.7308	329.912	71.2319	86.2679	61.8793	154.889	225.886	102.29	254.282	324.96	228.587	278.501	246.613	241.084	0	276.949	333.988	74.7141	113.834	155.436	21.9731	163.069	280.988	5.93374	1.81774	0	NA	NA	NA	NA	NA	NA	NA	NA	NA	NA	NA	NA	NA	NA	NA	NA	NA	NA	NA	NA	NA
UniRef90_A0A084VHL4_Uncharacterized_protein_n=2_Tax=Bilateria_RepID=A0A084VHL4_9DIPT	NA	epi	0	0	0	0	0	2.07905	3.52946	1.26284	0	3.57099	1.09897	4.56559	1.10589	0	0	1.99244	0.912536	0	0	0	0	0	0.78708	4.747	0.90887	1.05632	K02927	RP-L40e, RPL40; large subunit ribosomal protein L40e	M00179_M00177	Ribosome, archaea [PATH:map03010] [BR:ko03011]_Ribosome, eukaryotes [PATH:map03010] [BR:ko03011]	Genetic information processing	Ribosome	Ribosome	Ribosome	Genetic information processing	Structural complex	ko:K02927	br:ko00001	path:ko03010		path:map03010	Genetic Information Processing_Cellular Processes_Human Diseases_Brite Hierarchies	Translation	Folding, sorting and degradation	Ribosome_Ubiquitin mediated proteolysis_Mitophagy - animal_Coronavirus disease - COVID-19_Kaposi sarcoma-associated herpesvirus infection_Shigellosis_Parkinson disease_Pathways of neurodegeneration - multiple diseases_Ubiquitin system	RP-L40e, RPL40, UBA52	ubiquitin-large subunit ribosomal protein L40e
UniRef90_A0A084WGA3_Myosin_heavy_chain,_isoform_N_n=1_Tax=Anopheles_sinensis_RepID=A0A084WGA3_9DIPT	NA	tricho	8.36539	13.5118	6.28517	5.47733	2.77072	11.4348	12.9414	10.1027	6.46481	11.9033	12.0887	19.4037	14.3765	14.5772	0	10.9584	1.82507	0	3.25241	0	0	0	1.57416	20.1747	7.27096	11.6195	K17751	NA	NA	NA	Environmental information processing	Environmental information processing	Signal transduction	NA	NA	NA	ko:K17751	br:ko00001	path:ko04022		path:map04022	Environmental Information Processing_Organismal Systems_Human Diseases_Brite Hierarchies	Signal transduction	Endocrine system	cGMP-PKG signaling pathway_Thyroid hormone signaling pathway_Cardiac muscle contraction_Adrenergic signaling in cardiomyocytes_Hypertrophic cardiomyopathy_Dilated cardiomyopathy_Viral myocarditis_Cytoskeleton proteins	MYH6_7	myosin heavy chain 6/7
UniRef90_A0A085W9G0_Chaperone_protein_HtpG_n=1_Tax=Hyalangium_minutum_RepID=A0A085W9G0_9DELT	NA	epi	0	0	0	2.73867	0	0	0	2.52568	0	1.19033	0	0	0	0	0	0.99622	0	0	0	0	0	0	0	2.3735	0.90887	1.05632	K04079	NA	NA	NA	Genetic information processing	Genetic information processing	Folding, sorting and degradation	NA	NA	NA	ko:K04079	br:ko00001	path:ko04141		path:map04141	Genetic Information Processing_Environmental Information Processing_Cellular Processes_Organismal Systems_Human Diseases_Brite Hierarchies	Folding, sorting and degradation	Signal transduction	Protein processing in endoplasmic reticulum_PI3K-Akt signaling pathway_Necroptosis_NOD-like receptor signaling pathway_Antigen processing and presentation_Th17 cell differentiation_IL-17 signaling pathway_Estrogen signaling pathway_Progesterone-mediated oocyte maturation_Plant-pathogen interaction_Pathways in cancer_Chemical carcinogenesis - receptor activation_Prostate cancer_Salmonella infectio…	HSP90A, htpG	molecular chaperone HtpG
UniRef90_A0A087TQB3_Paramyosin_(Fragment)_n=1_Tax=Stegodyphus_mimosarum_RepID=A0A087TQB3_9ARAC	NA	tricho	0	3.37794	0	0	0	0	3.52946	0	1.07747	0	0	9.13117	1.10589	2.24264	0	0	0	0	0	0	0	0	0	2.3735	0	0	NA	NA	NA	NA	NA	NA	NA	NA	NA	NA	NA	NA	NA	NA	NA	NA	NA	NA	NA	NA	NA
UniRef90_A0A089VAU9_Uncharacterized_protein_n=8_Tax=Enterobacteriaceae_RepID=A0A089VAU9_9ENTR	NA	epi	1.19506	2.25196	0	5.47733	0	8.3162	7.05892	0	1.07747	5.95164	3.29692	3.42419	5.52944	3.36397	0	0	0	0	0	0	0	0	0	0	0	0	NA	NA	NA	NA	NA	NA	NA	NA	NA	NA	NA	NA	NA	NA	NA	NA	NA	NA	NA	NA	NA
UniRef90_A0A089YR18_Thiamine_biosynthesis_protein_ThiF_n=1_Tax=Pseudomonas_rhizosphaerae_RepID=A0A089YR18_9PSED	NA	tricho	0	0	0	0	0	3.11858	0	1.26284	1.07747	0	1.09897	1.1414	0	0	0	0	0	0	0	0	0	0	0	0	0	0	K22132	NA	NA	NA	Genetic information processing	Genetic information processing	Transfer RNA biogenesis	NA	NA	NA	ko:K22132	br:ko00001				Brite Hierarchies	Protein families: genetic information processing	NA	Transfer RNA biogenesis	tcdA	tRNA threonylcarbamoyladenosine dehydratase
UniRef90_A0A090AH80_Uncharacterized_protein_n=2_Tax=Thioploca_ingrica_RepID=A0A090AH80_9GAMM	NA	tricho	1.19506	0	0	4.108	1.84714	0	1.17649	2.52568	0	1.19033	2.19795	0	0	3.36397	0	0	0	1.58966	2.43931	4.04781	3.78846	2.3407	3.9354	1.18675	0	0	NA	NA	NA	NA	NA	NA	NA	NA	NA	NA	NA	NA	NA	NA	NA	NA	NA	NA	NA	NA	NA
UniRef90_A0A090D1Q9_Conserved_putative_secreted_protein_n=1_Tax=Criblamydia_sequanensis_RepID=A0A090D1Q9_9CHLA	NA	tricho	0	0	3.14259	0	0	0	0	0	0	0	0	0	0	0	0	11.9546	10.9504	8.74315	6.50482	7.28606	5.30384	9.36279	18.8899	0	0	0	NA	NA	NA	NA	NA	NA	NA	NA	NA	NA	NA	NA	NA	NA	NA	NA	NA	NA	NA	NA	NA
UniRef90_A0A093W817_ABC_transporter_permease_n=1_Tax=alpha_proteobacterium_QL1_RepID=A0A093W817_9PROT	NA	epi	0	0	0	0	0	0	0	0	0	0	0	0	0	0	0	0	0	1.58966	0	0	0	0	0	0	0	0	NA	NA	NA	NA	NA	NA	NA	NA	NA	NA	NA	NA	NA	NA	NA	NA	NA	NA	NA	NA	NA
UniRef90_A0A094SMZ7_Uncharacterized_protein_n=2_Tax=Pectobacterium_carotovorum_RepID=A0A094SMZ7_PECCA	NA	tricho	0	37.1573	113.133	17.8013	12.93	0	0	39.148	19.3944	4.76132	5.49487	26.2521	5.52944	8.97058	2.06431	0	0	0	0	0	0	0	0	0	0	0	NA	NA	NA	NA	NA	NA	NA	NA	NA	NA	NA	NA	NA	NA	NA	NA	NA	NA	NA	NA	NA
UniRef90_A0A094ZUU6_Protein-tyrosine_sulfotransferase_A_n=1_Tax=Schistosoma_haematobium_RepID=A0A094ZUU6_SCHHA	NA	tricho	0	0	0	0	0	0	0	2.52568	0	0	0	0	0	0	0	0	0	0.794831	0	1.61912	0	0	0.78708	0	0	0	NA	NA	NA	NA	NA	NA	NA	NA	NA	NA	NA	NA	NA	NA	NA	NA	NA	NA	NA	NA	NA
UniRef90_A0A095XYA4_Uncharacterized_protein_n=1_Tax=Pseudohaliea_rubra_DSM_19751_RepID=A0A095XYA4_9GAMM	NA	epi	0	0	0	0	0	0	0	0	0	0	0	0	0	0	0	0	0.912536	7.94831	0.813103	0	2.27308	0	2.36124	0	0	0	NA	NA	NA	NA	NA	NA	NA	NA	NA	NA	NA	NA	NA	NA	NA	NA	NA	NA	NA	NA	NA
UniRef90_A0A098LEV4_O-acetylhomoserine_sulfhydrylase_n=2_Tax=Sporocytophaga_myxococcoides_RepID=A0A098LEV4_9BACT	NA	epi	0	0	0	0	0	0	0	0	0	0	0	0	0	0	0	0	0	2.38449	0	0	0	0	0	0	0	0	K01740	NA	NA	NA	Nucleotide and amino acid metabolism	Amino acid metabolism	Cysteine and methionine metabolism	NA	NA	NA	ko:K01740	br:ko00001	path:ko00270	ec:2.5.1.49	path:map00270	Metabolism	Amino acid metabolism	NA	Cysteine and methionine metabolism	metY	O-acetylhomoserine (thiol)-lyase
UniRef90_A0A098RYP1_Membrane_protein_n=1_Tax=Phaeodactylibacter_xiamenensis_RepID=A0A098RYP1_9SPHI	NA	epi	0	0	0	0	0	0	0	0	0	0	0	0	0	0	0	0	0	0	0	0	0	0	0	0	0	3.16895	NA	NA	NA	NA	NA	NA	NA	NA	NA	NA	NA	NA	NA	NA	NA	NA	NA	NA	NA	NA	NA
UniRef90_A0A098S265_Uncharacterized_protein_n=2_Tax=Phaeodactylibacter_xiamenensis_RepID=A0A098S265_9SPHI	NA	epi	0	0	0	0	0	0	0	0	0	0	0	0	0	0	0	0	0	0	0	0	0	0	0	0	1.81774	5.28158	NA	NA	NA	NA	NA	NA	NA	NA	NA	NA	NA	NA	NA	NA	NA	NA	NA	NA	NA	NA	NA
UniRef90_A0A098S713_TonB-dependent_receptor_n=1_Tax=Phaeodactylibacter_xiamenensis_RepID=A0A098S713_9SPHI	NA	epi	0	0	0	0	0	0	0	0	0	0	0	0	0	0	0	0	0	0	0	0	0	0	0	0	2.72661	6.33789	NA	NA	NA	NA	NA	NA	NA	NA	NA	NA	NA	NA	NA	NA	NA	NA	NA	NA	NA	NA	NA
UniRef90_A0A098TII5_Photosystem_I_reaction_center_subunit_IV_n=1_Tax=Neosynechococcus_sphagnicola_sy1_RepID=A0A098TII5_9CHRO	NA	tricho	2.39011	1.12598	0	4.108	3.69429	1.03953	0	2.52568	3.2324	0	3.29692	0	1.10589	1.12132	0	3.98488	0.912536	0.794831	0.813103	0	0.757692	0.780232	0	9.49399	8.17983	15.8447	K02693	psaE; photosystem I subunit IV	M00163	Photosystem I [PATH:map00195] [BR:ko00194]	Energy metabolism	Photosynthesis	Photosynthesis	Photosynthesis	Energy metabolism	Structural complex	ko:K02693	br:ko00001	path:ko00195		path:map00195	Metabolism_Brite Hierarchies	Energy metabolism	Protein families: metabolism	Photosynthesis_Photosynthesis proteins	psaE	photosystem I subunit IV
UniRef90_A0A098TLP9_Uncharacterized_protein_n=2_Tax=Neosynechococcus_RepID=A0A098TLP9_9CHRO	NA	tricho	0	0	0	0	0	0	0	3.78851	2.15494	0	0	0	0	0	0	0	0	0	0	0	0.757692	0.780232	0	0	0	0	NA	NA	NA	NA	NA	NA	NA	NA	NA	NA	NA	NA	NA	NA	NA	NA	NA	NA	NA	NA	NA
UniRef90_A0A099T7G8_Porin_n=1_Tax=Thalassobacter_sp._16PALIMAR09_RepID=A0A099T7G8_9RHOB	NA	epi	0	0	0	0	0	0	0	0	0	0	0	0	0	0	0	2.98866	3.65015	0	0.813103	4.04781	3.78846	3.90116	4.72248	0	0	0	NA	NA	NA	NA	NA	NA	NA	NA	NA	NA	NA	NA	NA	NA	NA	NA	NA	NA	NA	NA	NA
UniRef90_A0A099T8N5_ATP_synthase_subunit_alpha_n=1_Tax=Thalassobacter_sp._16PALIMAR09_RepID=A0A099T8N5_9RHOB	NA	epi	1.19506	0	0	1.36933	0	0	0	1.26284	0	1.19033	0	2.28279	0	0	0	1.99244	0	0	0	0	0	0.780232	0.78708	7.12049	2.72661	4.22526	K02111	ATPF1A, atpA; F-type H+-transporting ATPase subunit alpha [EC:3.6.3.14]	M00157	F-type ATPase, prokaryotes and chloroplasts [PATH:map00190 map00195]	Energy metabolism	Energy metabolism	ATP synthesis	ATP synthesis	Energy metabolism	Structural complex	ko:K02111	br:ko00001	path:ko00190	ec:7.1.2.2	path:map00190	Metabolism_Brite Hierarchies	Energy metabolism	Protein families: metabolism	Oxidative phosphorylation_Photosynthesis_Photosynthesis proteins	ATPF1A, atpA	F-type H+/Na+-transporting ATPase subunit alpha
UniRef90_A0A0A0E0J2_ABC_transporter_substrate-binding_protein_n=1_Tax=Spirochaeta_sp._JC202_RepID=A0A0A0E0J2_9SPIO	NA	epi	0	0	0	0	0	0	0	0	0	0	0	0	0	0	0	0	0	3.17933	0	0.809562	3.03077	0	0	0	0	0	K02035	ABC.PE.S; peptide/nickel transport system substrate-binding protein	M00239	Peptides/nickel transport system [PATH:map02010] [BR:ko02000]	Environmental information processing	Environmental information processing	Peptide and nickel transport system	Peptide and nickel transport system	Environmental information processing	Structural complex	ko:K02035	br:ko00001	path:ko02024		path:map02024	Cellular Processes_Brite Hierarchies	Cellular community - prokaryotes	Protein families: signaling and cellular processes	Quorum sensing_Transporters	ABC.PE.S	peptide/nickel transport system substrate-binding protein
UniRef90_A0A0A1WK82_Myosin_heavy_chain,_muscle_n=2_Tax=Bactrocera_RepID=A0A0A1WK82_BACCU	NA	epi	8.36539	9.00784	3.14259	13.6933	1.84714	4.1581	22.3533	11.3655	3.2324	19.0453	7.69282	26.2521	7.74121	3.36397	0	6.97354	2.73761	0	1.62621	0	0	0	0.78708	27.2952	2.72661	14.7884	K17751	NA	NA	NA	Environmental information processing	Environmental information processing	Signal transduction	NA	NA	NA	ko:K17751	br:ko00001	path:ko04022		path:map04022	Environmental Information Processing_Organismal Systems_Human Diseases_Brite Hierarchies	Signal transduction	Endocrine system	cGMP-PKG signaling pathway_Thyroid hormone signaling pathway_Cardiac muscle contraction_Adrenergic signaling in cardiomyocytes_Hypertrophic cardiomyopathy_Dilated cardiomyopathy_Viral myocarditis_Cytoskeleton proteins	MYH6_7	myosin heavy chain 6/7
UniRef90_A0A0A1WYB7_Myosin_heavy_chain,_muscle_n=1_Tax=Bactrocera_cucurbitae_RepID=A0A0A1WYB7_BACCU	NA	epi	17.9258	25.8975	5.23764	4.108	2.77072	8.3162	52.9419	32.8338	18.317	33.3292	5.49487	78.7564	25.4354	13.4559	0	4.9811	2.73761	0	2.43931	0	0	0	3.14832	53.4037	0.90887	22.1826	K17751	NA	NA	NA	Environmental information processing	Environmental information processing	Signal transduction	NA	NA	NA	ko:K17751	br:ko00001	path:ko04022		path:map04022	Environmental Information Processing_Organismal Systems_Human Diseases_Brite Hierarchies	Signal transduction	Endocrine system	cGMP-PKG signaling pathway_Thyroid hormone signaling pathway_Cardiac muscle contraction_Adrenergic signaling in cardiomyocytes_Hypertrophic cardiomyopathy_Dilated cardiomyopathy_Viral myocarditis_Cytoskeleton proteins	MYH6_7	myosin heavy chain 6/7
UniRef90_A0A0A2EIG3_Uncharacterized_protein_n=1_Tax=Porphyromonadaceae_bacterium_COT-184_OH4590_RepID=A0A0A2EIG3_9PORP	NA	epi	0	0	0	0	0	0	0	0	0	0	0	0	0	0	5.16077	0.99622	0	0	0	0	0	0	0	0	0	0	NA	NA	NA	NA	NA	NA	NA	NA	NA	NA	NA	NA	NA	NA	NA	NA	NA	NA	NA	NA	NA
UniRef90_A0A0A6NY79_Uncharacterized_protein_(Fragment)_n=1_Tax=Candidatus_Thiomargarita_nelsonii_RepID=A0A0A6NY79_9GAMM	NA	tricho	0	2.25196	0	0	0	1.03953	0	5.05135	2.15494	1.19033	1.09897	0	0	0	0	0	0	0	0	0	0	0	0	0	0	0	NA	NA	NA	NA	NA	NA	NA	NA	NA	NA	NA	NA	NA	NA	NA	NA	NA	NA	NA	NA	NA
UniRef90_A0A0A7ACR3_HapC_n=1_Tax=Hapalosiphon_welwitschii_UTEX_B_1830_RepID=A0A0A7ACR3_9CYAN	NA	tricho	13.1456	6.75588	1.04753	6.84666	5.54143	7.27668	4.70595	2.52568	5.38734	3.57099	3.29692	4.56559	2.21178	2.24264	0	2.98866	5.47522	5.56382	7.31793	1.61912	0.757692	2.3407	2.36124	0	0	0	K04789	NA	NA	NA	Metabolism	Metabolism	Metabolism of terpenoids and polyketides	NA	NA	NA	ko:K04789	br:ko00001	path:ko01053		path:map01053	Metabolism_Brite Hierarchies	Metabolism of terpenoids and polyketides	Protein families: metabolism	Biosynthesis of siderophore group nonribosomal peptides_Polyketide biosynthesis proteins	mbtE	mycobactin peptide synthetase MbtE
UniRef90_A0A0B0QKF6_Aminotransferase_n=1_Tax=Aphanizomenon_flos-aquae_2012/KM1/D3_RepID=A0A0B0QKF6_APHFL	NA	tricho	13.1456	3.37794	4.19011	5.47733	1.84714	2.07905	4.70595	10.1027	5.38734	3.57099	3.29692	2.28279	5.52944	3.36397	1.03215	2.98866	1.82507	0	0	0	0	0	0	0	0	0	NA	NA	NA	NA	NA	NA	NA	NA	NA	NA	NA	NA	NA	NA	NA	NA	NA	NA	NA	NA	NA
UniRef90_A0A0B4BU46_Iron_deficiency-induced_protein_A_n=1_Tax=Tateyamaria_sp._ANG-S1_RepID=A0A0B4BU46_9RHOB	NA	epi	0	0	0	0	0	0	0	0	0	0	0	0	0	0	0	0	0	7.15348	0	0	0	0	0	0	0	0	K02012	afuA, fbpA; iron(III) transport system substrate-binding protein	M00190	Iron(III) transport system [PATH:map02010] [BR:ko02000]	Environmental information processing	Environmental information processing	Mineral and organic ion transport system	Mineral and organic ion transport system	Environmental information processing	Structural complex	ko:K02012	br:ko00001	path:ko02010		path:map02010	Environmental Information Processing_Brite Hierarchies	Membrane transport	Protein families: signaling and cellular processes	ABC transporters_Transporters	afuA, fbpA	iron(III) transport system substrate-binding protein
UniRef90_A0A0B4BVW9_Amino_acid_ABC_transporter_substrate-binding_protein_n=1_Tax=Tateyamaria_sp._ANG-S1_RepID=A0A0B4BVW9_9RHOB	NA	epi	0	0	0	0	0	0	0	0	0	0	0	0	0	0	0	0	0	15.8966	0	0	2.27308	0	0	3.56025	2.72661	1.05632	NA	NA	NA	NA	NA	NA	NA	NA	NA	NA	NA	NA	NA	NA	NA	NA	NA	NA	NA	NA	NA
UniRef90_A0A0B4C2T8_Branched-chain_amino_acid_ABC_transporter_substrate-binding_protein_n=1_Tax=Tateyamaria_sp._ANG-S1_RepID=A0A0B4C2T8_9RHOB	NA	epi	0	0	0	0	0	0	0	0	0	0	0	0	0	0	0	0	0	9.53798	0	0	0	0	0	0	0	0	NA	NA	NA	NA	NA	NA	NA	NA	NA	NA	NA	NA	NA	NA	NA	NA	NA	NA	NA	NA	NA
UniRef90_A0A0B4CIV9_Transcriptional_initiation_protein_Tat_n=1_Tax=Tateyamaria_sp._ANG-S1_RepID=A0A0B4CIV9_9RHOB	NA	epi	2.39011	0	0	0	0	0	0	0	0	0	0	0	0	0	0	0	0	0	0	0	0	0	0	0	0	0	NA	NA	NA	NA	NA	NA	NA	NA	NA	NA	NA	NA	NA	NA	NA	NA	NA	NA	NA	NA	NA
UniRef90_A0A0C1MPP0_Uncharacterized_protein_n=1_Tax=Pseudoalteromonas_luteoviolacea_RepID=A0A0C1MPP0_9GAMM	NA	tricho	1.19506	1.12598	2.09506	1.36933	2.77072	2.07905	4.70595	3.78851	0	5.95164	2.19795	4.56559	3.31766	1.12132	8.25723	8.96598	7.30029	0	0.813103	1.61912	0	0.780232	1.57416	0	0	0	NA	NA	NA	NA	NA	NA	NA	NA	NA	NA	NA	NA	NA	NA	NA	NA	NA	NA	NA	NA	NA
UniRef90_A0A0C1NFG6_Short-chain_dehydrogenase_n=2_Tax=Nostocales_RepID=A0A0C1NFG6_9CYAN	NA	tricho	0	0	0	0	0	2.07905	0	2.52568	4.30987	0	0	1.1414	1.10589	0	0	0	0.912536	0.794831	0	1.61912	0.757692	0.780232	0.78708	0	0	0	K11166	NA	NA	NA	NA	NA	NA	NA	NA	NA	ko:K11166	br:ko00001				Not Included in Pathway or Brite	Unclassified: metabolism	NA	Enzymes with EC numbers	DHRS7B	dehydrogenase/reductase SDR family member 7B
UniRef90_A0A0C1NGN3_Uncharacterized_protein_n=1_Tax=Tolypothrix_bouteillei_VB521301_RepID=A0A0C1NGN3_9CYAN	NA	tricho	1.19506	1.12598	2.09506	2.73867	0.923572	1.03953	0	2.52568	1.07747	0	2.19795	2.28279	1.10589	1.12132	1.03215	1.99244	1.82507	2.38449	1.62621	2.42869	1.51538	1.56046	2.36124	1.18675	2.72661	0	NA	NA	NA	NA	NA	NA	NA	NA	NA	NA	NA	NA	NA	NA	NA	NA	NA	NA	NA	NA	NA
UniRef90_A0A0C1QML2_Glycosyl_transferase_n=2_Tax=Nostocales_RepID=A0A0C1QML2_9CYAN	NA	tricho	0	0	0	0	0	0	0	2.52568	1.07747	0	1.09897	0	0	1.12132	0	0	0.912536	2.38449	4.87862	3.23825	3.78846	1.56046	3.14832	0	0	0	K00721	NA	NA	NA	Carbohydrate and lipid metabolism	Carbohydrate and lipid metabolism	Glycan biosynthesis and metabolism	NA	NA	NA	ko:K00721	br:ko00001	path:ko00510	ec:2.4.1.83	path:map00510	Metabolism_Brite Hierarchies	Glycan biosynthesis and metabolism	Protein families: metabolism	N-Glycan biosynthesis_Glycosyltransferases	DPM1	dolichol-phosphate mannosyltransferase
UniRef90_A0A0C2LG42_Oxidoreductase_n=1_Tax=Tolypothrix_campylonemoides_VB511288_RepID=A0A0C2LG42_9CYAN	NA	tricho	4.78022	0	0	0	0	1.03953	0	0	0	0	0	0	0	0	1.03215	0	0	0	0	0	0	0	0	0	0	0	NA	NA	NA	NA	NA	NA	NA	NA	NA	NA	NA	NA	NA	NA	NA	NA	NA	NA	NA	NA	NA
UniRef90_A0A0C2LYY7_ROK_family_transcriptional_regulator_n=1_Tax=Scytonema_tolypothrichoides_VB-61278_RepID=A0A0C2LYY7_9CYAN	NA	tricho	0	0	0	0	0	0	0	0	0	0	0	0	0	0	0	0	0	1.58966	0.813103	0.809562	2.27308	0	3.14832	0	0	0	K25026	NA	NA	NA	Carbohydrate and lipid metabolism	Carbohydrate and lipid metabolism	Carbohydrate metabolism	NA	NA	NA	ko:K25026	br:ko00001	path:ko00010	ec:2.7.1.2	path:map00010	Metabolism	Carbohydrate metabolism	Biosynthesis of other secondary metabolites	Glycolysis / Gluconeogenesis_Galactose metabolism_Starch and sucrose metabolism_Amino sugar and nucleotide sugar metabolism_Streptomycin biosynthesis_Neomycin, kanamycin and gentamicin biosynthesis	glk	glucokinase
UniRef90_A0A0C2Q246_CRISPR-associated_protein_Cmr4_n=2_Tax=Cyanobacteria_RepID=A0A0C2Q246_9CYAN	NA	tricho	0	0	0	0	0	0	0	2.52568	0	0	0	0	0	0	0	0	0	0	0	0	0	0	0	0	0	0	K09000	NA	NA	NA	Other	Other	Signaling and cellular processes	NA	NA	NA	ko:K09000	br:ko00001				Brite Hierarchies	Protein families: signaling and cellular processes	NA	Prokaryotic defense system	cmr4	CRISPR-associated protein Cmr4
UniRef90_A0A0C2Q288_CRISPR-associated_protein,_Crm2_family_n=1_Tax=Tolypothrix_campylonemoides_VB511288_RepID=A0A0C2Q288_9CYAN	NA	tricho	2.39011	0	0	0	1.84714	1.03953	0	2.52568	1.07747	0	0	1.1414	1.10589	0	0	0	0	0	0.813103	0	0	0	0	0	0	0	K19076	NA	NA	NA	Other	Other	Signaling and cellular processes	NA	NA	NA	ko:K19076	br:ko00001				Brite Hierarchies	Protein families: signaling and cellular processes	NA	Prokaryotic defense system	cmr2, cas10	CRISPR-associated protein Cmr2
UniRef90_A0A0C2QNB9_CRISPR-associated_protein_n=1_Tax=Scytonema_tolypothrichoides_VB-61278_RepID=A0A0C2QNB9_9CYAN	NA	tricho	5.97528	2.25196	5.23764	6.84666	2.77072	7.27668	8.23541	6.31419	3.2324	4.76132	5.49487	4.56559	3.31766	6.72793	6.19292	2.98866	6.38776	3.97416	3.25241	5.66694	4.54615	3.90116	3.9354	2.3735	2.72661	3.16895	K19076	NA	NA	NA	Other	Other	Signaling and cellular processes	NA	NA	NA	ko:K19076	br:ko00001				Brite Hierarchies	Protein families: signaling and cellular processes	NA	Prokaryotic defense system	cmr2, cas10	CRISPR-associated protein Cmr2
UniRef90_A0A0D1EHI9_Glutamine_synthetase_n=2_Tax=Rhodobacteraceae_RepID=A0A0D1EHI9_9RHOB	NA	epi	0	0	0	0	0	0	0	0	0	0	0	0	0	0	0	0	0	3.97416	0	0	0	0	0	0	0	0	K01915	NA	NA	NA	Carbohydrate and lipid metabolism	Carbohydrate and lipid metabolism	Carbohydrate metabolism	NA	NA	NA	ko:K01915	br:ko00001	path:ko00220	ec:6.3.1.2	path:map00220	Metabolism_Environmental Information Processing_Cellular Processes_Organismal Systems_Brite Hierarchies	Carbohydrate metabolism	Energy metabolism	Glyoxylate and dicarboxylate metabolism_Nitrogen metabolism_Alanine, aspartate and glutamate metabolism_Arginine biosynthesis_Two-component system_Necroptosis_Glutamatergic synapse_GABAergic synapse_Exosome	glnA, GLUL	glutamine synthetase
UniRef90_A0A0D6KAE9_Uncharacterized_protein_n=1_Tax=Tolypothrix_sp._PCC_7601_RepID=A0A0D6KAE9_9CYAN	NA	tricho	5.97528	5.6299	6.28517	21.9093	14.7772	15.5929	22.3533	25.2568	11.8521	16.6646	21.9795	14.8382	21.0119	20.1838	0	6.97354	4.56268	0.794831	0	1.61912	6.06154	1.56046	3.14832	0	1.81774	1.05632	NA	NA	NA	NA	NA	NA	NA	NA	NA	NA	NA	NA	NA	NA	NA	NA	NA	NA	NA	NA	NA
UniRef90_A0A0D6KAN4_Beta-ketoacyl_synthase_protein_n=1_Tax=Tolypothrix_sp._PCC_7601_RepID=A0A0D6KAN4_9CYAN	NA	tricho	34.6566	18.0157	17.808	27.3867	36.9429	18.7115	37.6476	22.7311	19.3944	26.1872	20.8805	28.5349	40.9178	20.1838	1.03215	6.97354	20.9883	27.0243	34.1503	43.7164	18.9423	35.8907	36.2057	1.18675	1.81774	0	NA	NA	NA	NA	NA	NA	NA	NA	NA	NA	NA	NA	NA	NA	NA	NA	NA	NA	NA	NA	NA
UniRef90_A0A0D6KSR9_Uncharacterized_protein_n=2_Tax=Tolypothrix_RepID=A0A0D6KSR9_9CYAN	NA	tricho	0	0	1.04753	0	0	0	0	0	0	0	0	0	1.10589	0	0	0	0	0.794831	0	2.42869	0	3.90116	3.14832	2.3735	1.81774	4.22526	NA	NA	NA	NA	NA	NA	NA	NA	NA	NA	NA	NA	NA	NA	NA	NA	NA	NA	NA	NA	NA
UniRef90_A0A0D6KWP9_Type_I_secretion_target_GGXGXDXXX_repeat-containing_domain_protein_n=2_Tax=Tolypothrix_sp._PCC_7601_RepID=A0A0D6KWP9_9CYAN	NA	tricho	0	0	0	0	0	0	0	0	0	0	0	0	0	0	0	0	0	0	0	0	0	0	0	1.18675	0.90887	3.16895	K10039	ABC.GLN1.S; putative glutamine transport system substrate-binding protein	M00228	Putative glutamine transport system [PATH:map02010] [BR:ko02000]	Environmental information processing	Environmental information processing	Phosphate and amino acid transport system	Phosphate and amino acid transport system	Environmental information processing	Structural complex	ko:K10039	br:ko00001	path:ko02010		path:map02010	Environmental Information Processing_Brite Hierarchies	Membrane transport	Protein families: signaling and cellular processes	ABC transporters_Transporters	peb1A, glnH	aspartate/glutamate/glutamine transport system substrate-binding protein
UniRef90_A0A0D6KZH1_Glycosyltransferase,_group_1_family_n=1_Tax=Tolypothrix_sp._PCC_7601_RepID=A0A0D6KZH1_9CYAN	NA	tricho	0	0	0	0	0	0	0	0	1.07747	0	0	0	0	1.12132	0	4.9811	0	0	0	0	0	0	0	5.93374	4.54435	4.22526	NA	NA	NA	NA	NA	NA	NA	NA	NA	NA	NA	NA	NA	NA	NA	NA	NA	NA	NA	NA	NA
UniRef90_A0A0D6YG63_Amino_acid_adenylation_protein_n=2_Tax=Stigonematales_RepID=A0A0D6YG63_MASLA	NA	tricho	5.97528	14.6377	3.14259	17.8013	16.6243	15.5929	14.1178	5.05135	8.61974	7.14197	13.1877	19.4037	16.5883	12.3345	11.3537	1.99244	0	0	0	0	0	0	0	1.18675	0.90887	1.05632	K15654	NA	NA	NA	Metabolism	Metabolism	Metabolism of terpenoids and polyketides	NA	NA	NA	ko:K15654	br:ko00001	path:ko01054		path:map01054	Metabolism_Cellular Processes_Brite Hierarchies	Metabolism of terpenoids and polyketides	Cellular community - prokaryotes	Nonribosomal peptide structures_Quorum sensing_Polyketide biosynthesis proteins	srfAA, licA, lchAA	surfactin/lichenysin synthetase A
UniRef90_A0A0D8ZQ56_Amino_acid_adenylation_protein_n=1_Tax=Chroococcales_cyanobacterium_CENA595_RepID=A0A0D8ZQ56_9CHRO	NA	tricho	1.19506	0	4.19011	2.73867	0.923572	2.07905	1.17649	2.52568	0	0	0	0	2.21178	1.12132	4.12861	0	0	0	0	0.809562	0	0	0	0	0	0	K00143	LYS2; L-aminoadipate-semialdehyde dehydrogenase [EC:1.2.1.31]	M00030_M00032	Lysine biosynthesis, AAA pathway, 2-oxoglutarate => 2-aminoadipate => lysine [PATH:map01230 map00300]_Lysine degradation, lysine => saccharopine => acetoacetyl-CoA [PATH:map00310]	Nucleotide and amino acid metabolism	Amino acid metabolism	Lysine metabolism	Lysine metabolism	Nucleotide and amino acid metabolism	Pathway module	ko:K00143	br:ko00001	path:ko00300	ec:1.2.1.95	path:map00300	Metabolism	Amino acid metabolism	NA	Lysine biosynthesis	LYS2	L-2-aminoadipate reductase
UniRef90_A0A0D8ZXF6_Catechol_oxidase_n=1_Tax=Chroococcales_cyanobacterium_CENA595_RepID=A0A0D8ZXF6_9CHRO	NA	epi	0	1.12598	0	0	0	0	2.35297	1.26284	4.30987	0	3.29692	1.1414	1.10589	5.60661	0	0	0	3.97416	0	0	0	0.780232	0	0	0	0	NA	NA	NA	NA	NA	NA	NA	NA	NA	NA	NA	NA	NA	NA	NA	NA	NA	NA	NA	NA	NA
UniRef90_A0A0E1L4P0_Creatinine_amidohydrolase_family_protein_n=1_Tax=Clostridium_botulinum_CDC_1436_RepID=A0A0E1L4P0_CLOBO	NA	tricho	0	0	0	0	0	0	0	0	0	0	0	0	0	0	0	0	0	2.38449	0	0	0	0	0	0	0	0	K01470	NA	NA	NA	Nucleotide and amino acid metabolism	Amino acid metabolism	Arginine and proline metabolism	NA	NA	NA	ko:K01470	br:ko00001	path:ko00330	ec:3.5.2.10	path:map00330	Metabolism	Amino acid metabolism	NA	Arginine and proline metabolism	E3.5.2.10	creatinine amidohydrolase
UniRef90_A0A0E3Q6A5_Uncharacterized_protein_n=2_Tax=Methanosarcina_vacuolata_RepID=A0A0E3Q6A5_9EURY	NA	tricho	0	0	4.19011	1.36933	0	0	0	0	0	0	0	0	0	0	0	9.9622	14.6006	7.94831	15.449	11.3339	11.3654	14.8244	18.1028	0	0	0	NA	NA	NA	NA	NA	NA	NA	NA	NA	NA	NA	NA	NA	NA	NA	NA	NA	NA	NA	NA	NA
UniRef90_A0A0F0CPL0_UDP-glucose_4-epimerase_n=1_Tax=Candidatus_Omnitrophus_sp._SKK-01_RepID=A0A0F0CPL0_9BACT	NA	tricho	0	0	0	0	0	0	0	0	0	0	0	0	0	0	0	0	1.82507	1.58966	1.62621	0	0	0.780232	0.78708	0	0	0	K01710	NA	NA	NA	Carbohydrate and lipid metabolism	Carbohydrate and lipid metabolism	Glycan biosynthesis and metabolism	NA	NA	NA	ko:K01710	br:ko00001	path:ko00521	ec:4.2.1.46	path:map00521	Metabolism	Glycan biosynthesis and metabolism	Metabolism of terpenoids and polyketides	O-Antigen nucleotide sugar biosynthesis_Polyketide sugar unit biosynthesis_Biosynthesis of vancomycin group antibiotics_Streptomycin biosynthesis_Acarbose and validamycin biosynthesis	rfbB, rmlB, rffG	dTDP-glucose 4,6-dehydratase
UniRef90_A0A0F2J578_Bacteriocin_n=1_Tax=Candidatus_Magnetoovum_chiemensis_RepID=A0A0F2J578_9BACT	NA	epi	0	0	0	0	0	0	0	0	0	0	0	0	0	0	0	0	0	0	0	0	0	0	0	9.49399	14.5419	7.39421	NA	NA	NA	NA	NA	NA	NA	NA	NA	NA	NA	NA	NA	NA	NA	NA	NA	NA	NA	NA	NA
UniRef90_A0A0F2REB8_Uncharacterized_protein_n=1_Tax=Rhodospirillaceae_bacterium_BRH_c57_RepID=A0A0F2REB8_9PROT	NA	epi	0	0	0	0	0	0	0	0	0	0	0	0	0	0	0	0	0	29.4088	1.62621	2.42869	24.2461	0	3.9354	0	0	0	NA	NA	NA	NA	NA	NA	NA	NA	NA	NA	NA	NA	NA	NA	NA	NA	NA	NA	NA	NA	NA
UniRef90_A0A0F5Y9S6_Methyltransferase_type_11_n=1_Tax=Limnoraphis_robusta_CS-951_RepID=A0A0F5Y9S6_9CYAN	NA	tricho	3.58517	4.50392	0	1.36933	1.84714	1.03953	0	1.26284	0	0	1.09897	0	1.10589	0	4.12861	0	0.912536	5.56382	4.06551	3.23825	6.81923	3.12093	3.9354	0	0	0	NA	NA	NA	NA	NA	NA	NA	NA	NA	NA	NA	NA	NA	NA	NA	NA	NA	NA	NA	NA	NA
UniRef90_A0A0F5YC01_Uncharacterized_protein_n=1_Tax=Limnoraphis_robusta_CS-951_RepID=A0A0F5YC01_9CYAN	NA	tricho	0	0	2.09506	1.36933	1.84714	3.11858	1.17649	0	0	0	0	1.1414	0	0	3.09646	0	1.82507	3.97416	7.31793	0.809562	4.54615	0	2.36124	0	0	0	NA	NA	NA	NA	NA	NA	NA	NA	NA	NA	NA	NA	NA	NA	NA	NA	NA	NA	NA	NA	NA
UniRef90_A0A0F5YGT9_Aldo/keto_reductase_n=1_Tax=Limnoraphis_robusta_CS-951_RepID=A0A0F5YGT9_9CYAN	NA	tricho	3.58517	5.6299	6.28517	5.47733	2.77072	7.27668	4.70595	8.83987	4.30987	4.76132	2.19795	3.42419	3.31766	6.72793	1.03215	5.97732	3.65015	4.76899	7.31793	5.66694	5.30384	5.46162	9.44496	2.3735	1.81774	0	NA	NA	NA	NA	NA	NA	NA	NA	NA	NA	NA	NA	NA	NA	NA	NA	NA	NA	NA	NA	NA
UniRef90_A0A0F5YIR5_Chromosome_partitioning_protein_ParA_n=1_Tax=Limnoraphis_robusta_CS-951_RepID=A0A0F5YIR5_9CYAN	NA	tricho	4.78022	4.50392	6.28517	12.324	9.23572	7.27668	5.88244	15.1541	9.69721	10.713	8.7918	9.13117	6.63533	10.0919	6.19292	5.97732	8.21283	9.53798	4.87862	9.71475	6.06154	10.143	8.65788	3.56025	6.36209	5.28158	K11003	hlyD, cyaD; hemolysin D	M00325_M00575	alpha-Hemolysin/cyclolysin transport system [PATH:map02010 map03070] [BR:ko02000]_Pertussis pathogenicity signature 2, T1SS [PATH:map05133]	Environmental information processing	Environmental information processing	Membrane transport	Bacterial secretion system_Pathogenicity	Environmental information processing_Genotypic signature	Structural complex_Signature module	ko:K11003	br:ko00001	path:ko03070		path:map03070	Environmental Information Processing_Human Diseases_Brite Hierarchies	Membrane transport	Infectious disease: bacterial	Bacterial secretion system_Pertussis_Transporters_Secretion system	hlyD, cyaD	membrane fusion protein, hemolysin D
UniRef90_A0A0F5YL30_CRISPR-associated_protein_Cmr3_n=1_Tax=Limnoraphis_robusta_CS-951_RepID=A0A0F5YL30_9CYAN	NA	tricho	5.97528	0	5.23764	1.36933	2.77072	2.07905	3.52946	2.52568	1.07747	2.38066	0	0	5.52944	2.24264	2.06431	3.98488	4.56268	2.38449	1.62621	3.23825	3.03077	2.3407	3.14832	0	0.90887	0	NA	NA	NA	NA	NA	NA	NA	NA	NA	NA	NA	NA	NA	NA	NA	NA	NA	NA	NA	NA	NA
UniRef90_A0A0F5YLB5_30S_ribosomal_protein_S10_n=3_Tax=Oscillatoriales_RepID=A0A0F5YLB5_9CYAN	NA	tricho	5.97528	6.75588	10.4753	16.432	10.1593	9.35573	8.23541	13.8912	8.61974	7.14197	10.9897	10.2726	11.0589	10.0919	12.3858	13.9471	9.12537	21.4604	21.9538	12.953	19.7	20.286	14.1674	5.93374	5.45322	5.28158	NA	NA	NA	NA	NA	NA	NA	NA	NA	NA	NA	NA	NA	NA	NA	NA	NA	NA	NA	NA	NA
UniRef90_A0A0F5YN64_Alpha-amylase_n=1_Tax=Limnoraphis_robusta_CS-951_RepID=A0A0F5YN64_9CYAN	NA	tricho	0	0	0	2.73867	0	0	1.17649	0	0	0	0	0	0	0	0	0	0	0	0	0	0	0	0.78708	0	0	0	NA	NA	NA	NA	NA	NA	NA	NA	NA	NA	NA	NA	NA	NA	NA	NA	NA	NA	NA	NA	NA
UniRef90_A0A0F6RK32_Alkaline_phosphatase_n=1_Tax=Microcystis_aeruginosa_NIES-2549_RepID=A0A0F6RK32_MICAE	NA	epi	0	0	0	1.36933	0	1.03953	0	0	1.07747	1.19033	0	0	0	0	0	2.98866	1.82507	0.794831	0.813103	0.809562	1.51538	0.780232	2.36124	0	0	0	NA	NA	NA	NA	NA	NA	NA	NA	NA	NA	NA	NA	NA	NA	NA	NA	NA	NA	NA	NA	NA
UniRef90_A0A0F7CTV7_Uncharacterized_protein_n=2_Tax=Dehalogenimonas_sp._WBC-2_RepID=A0A0F7CTV7_9CHLR	NA	epi	3.58517	0	50.2814	76.6826	74.8093	0	1.17649	0	47.4086	1.19033	28.5733	14.8382	1.10589	3.36397	0	0	0	0	0	0	0	0	0	0	0	0	NA	NA	NA	NA	NA	NA	NA	NA	NA	NA	NA	NA	NA	NA	NA	NA	NA	NA	NA	NA	NA
UniRef90_A0A0F8BFQ6_Histone_H3_(Fragment)_n=2_Tax=Euteleostomi_RepID=A0A0F8BFQ6_LARCR	NA	epi	1.19506	3.37794	0	2.73867	1.84714	3.11858	4.70595	0	12.9296	20.2356	3.29692	10.2726	4.42355	2.24264	0	5.97732	1.82507	0.794831	2.43931	0.809562	3.03077	3.12093	4.72248	7.12049	2.72661	9.50684	K11253	NA	NA	NA	Other	Other	Organismal Systems	NA	NA	NA	ko:K11253	br:ko00001	path:ko04613		path:map04613	Organismal Systems_Human Diseases_Brite Hierarchies	Immune system	Cancer: overview	Neutrophil extracellular trap formation_Transcriptional misregulation in cancer_Shigellosis_Systemic lupus erythematosus_Alcoholism_Chromosome and associated proteins_Exosome	H3	histone H3
UniRef90_A0A0H1R2K1_Peptidase_C1_n=1_Tax=Methanoculleus_sp._S3Fa_RepID=A0A0H1R2K1_9EURY	NA	epi	0	0	0	0	0	0	0	0	0	0	0	0	0	0	35.0932	46.8224	52.0146	0	0	0	0	0	0	0	0	0	K01363	NA	NA	NA	Other	Other	Cellular Processes	NA	NA	NA	ko:K01363	br:ko00001	path:ko04140	ec:3.4.22.1	path:map04140	Cellular Processes_Organismal Systems_Brite Hierarchies	Transport and catabolism	Cell growth and death	Lysosome_Autophagy - animal_Apoptosis_NOD-like receptor signaling pathway_Antigen processing and presentation_Renin secretion_Peptidases and inhibitors_Chaperones and folding catalysts_Exosome_Glycosaminoglycan binding proteins	CTSB	cathepsin B
UniRef90_A0A0H4TJX1_ColG_n=1_Tax=Moorea_bouillonii_PNG5-198_RepID=A0A0H4TJX1_9CYAN	NA	tricho	10.7555	4.50392	0	10.9547	9.23572	6.23715	5.88244	10.1027	4.30987	3.57099	3.29692	7.98978	3.31766	6.72793	1.03215	1.99244	2.73761	0.794831	0.813103	0.809562	1.51538	1.56046	3.14832	3.56025	3.63548	1.05632	K13614	NA	NA	NA	Carbohydrate and lipid metabolism	Carbohydrate and lipid metabolism	Lipid metabolism	NA	NA	NA	ko:K13614	br:ko00001				Brite Hierarchies	Protein families: metabolism	NA	Lipid biosynthesis proteins_Polyketide biosynthesis proteins	pksN	polyketide synthase PksN
UniRef90_A0A0H4TMU3_ColF_n=1_Tax=Moorea_bouillonii_PNG5-198_RepID=A0A0H4TMU3_9CYAN	NA	tricho	9.56044	7.88186	8.38023	10.9547	9.23572	7.27668	11.7649	5.05135	7.54228	8.3323	4.3959	6.84838	11.0589	6.72793	6.19292	3.98488	7.30029	15.8966	4.87862	8.90519	6.81923	10.9232	8.65788	0	0	0	K12436	NA	NA	NA	Carbohydrate and lipid metabolism	Carbohydrate and lipid metabolism	Lipid metabolism	NA	NA	NA	ko:K12436	br:ko00001		ec:2.3.1.295		Brite Hierarchies	Protein families: metabolism	NA	Lipid biosynthesis proteins_Polyketide biosynthesis proteins	pks12	mycoketide-CoA synthase
UniRef90_A0A0H4VKR5_Uncharacterized_protein_n=1_Tax=Rufibacter_sp._DG31D_RepID=A0A0H4VKR5_9BACT	NA	epi	0	1.12598	0	2.73867	3.69429	4.1581	3.52946	1.26284	2.15494	3.57099	7.69282	1.1414	3.31766	4.48529	0	0	0	0	0	0	0	0	0	0	0	0	NA	NA	NA	NA	NA	NA	NA	NA	NA	NA	NA	NA	NA	NA	NA	NA	NA	NA	NA	NA	NA
UniRef90_A0A0H5D663_Porin_n=1_Tax=Nautella_italica_RepID=A0A0H5D663_9RHOB	NA	epi	0	0	0	10.9547	0	0	0	2.52568	0	0	0	1.1414	0	0	0	0.99622	0	0.794831	0	0.809562	0	0	0.78708	0	0.90887	1.05632	NA	NA	NA	NA	NA	NA	NA	NA	NA	NA	NA	NA	NA	NA	NA	NA	NA	NA	NA	NA	NA
UniRef90_A0A0J5QA13_Xylose-binding_protein_n=1_Tax=Puniceibacterium_sp._IMCC21224_RepID=A0A0J5QA13_9RHOB	NA	epi	0	0	0	2.73867	0	0	0	0	0	0	0	0	0	0	0	0.99622	2.73761	0	0	0.809562	0.757692	3.90116	3.9354	0	0	0	K10543	xylF; D-xylose transport system substrate-binding protein	M00215	D-Xylose transport system [PATH:map02010] [BR:ko02000]	Environmental information processing	Environmental information processing	Signal transduction	Saccharide and polyol transport system	Environmental information processing	Structural complex	ko:K10543	br:ko00001	path:ko02010		path:map02010	Environmental Information Processing_Brite Hierarchies	Membrane transport	Protein families: signaling and cellular processes	ABC transporters_Transporters	xylF	D-xylose transport system substrate-binding protein
UniRef90_A0A0J6C2R5_Uncharacterized_protein_n=2_Tax=Brevibacillus_brevis_RepID=A0A0J6C2R5_BREBE	NA	epi	2.39011	0	0	0	0	0	0	0	0	0	0	0	0	0	0	0	0	0	0	0	0	0	0	0	0	0	NA	NA	NA	NA	NA	NA	NA	NA	NA	NA	NA	NA	NA	NA	NA	NA	NA	NA	NA	NA	NA
UniRef90_A0A0J9E102_Peptide/opine/nickel_uptake_family_ABC_transporter,_periplasmic_substrate-binding_protein_n=1_Tax=alpha_proteobacterium_symbiont_of_Oscarella_lobularis_RepID=A0A0J9E102_9PROT	NA	epi	0	0	0	0	0	0	0	0	0	0	0	0	0	0	0	0	0	0	3.25241	4.04781	0.757692	0	7.8708	0	0	0	K02035	ABC.PE.S; peptide/nickel transport system substrate-binding protein	M00239	Peptides/nickel transport system [PATH:map02010] [BR:ko02000]	Environmental information processing	Environmental information processing	Peptide and nickel transport system	Peptide and nickel transport system	Environmental information processing	Structural complex	ko:K02035	br:ko00001	path:ko02024		path:map02024	Cellular Processes_Brite Hierarchies	Cellular community - prokaryotes	Protein families: signaling and cellular processes	Quorum sensing_Transporters	ABC.PE.S	peptide/nickel transport system substrate-binding protein
UniRef90_A0M5A9_TonB-dependent_outer_membrane_receptor_n=1_Tax=Gramella_forsetii_(strain_KT0803)_RepID=A0M5A9_GRAFK	NA	epi	0	0	0	0	0	0	0	0	0	0	0	0	0	0	0	0	0	11.9225	0	0	0.757692	0	0	1.18675	4.54435	1.05632	NA	NA	NA	NA	NA	NA	NA	NA	NA	NA	NA	NA	NA	NA	NA	NA	NA	NA	NA	NA	NA
UniRef90_A0T0N6_Ribulose_bisphosphate_carboxylase_large_chain_n=1076_Tax=root_RepID=RBL_THAPS	NA	epi	0	1.12598	1.04753	5.47733	3.69429	1.03953	1.17649	8.83987	4.30987	1.19033	1.09897	3.42419	1.10589	1.12132	1.03215	4.9811	4.56268	7.15348	1.62621	1.61912	3.03077	3.12093	4.72248	3.56025	7.27096	8.45052	K01601	rbcL; ribulose-bisphosphate carboxylase large chain [EC:4.1.1.39]	M00165_M00166_M00532	Reductive pentose phosphate cycle (Calvin cycle) [PATH:map01200 map00710]_Reductive pentose phosphate cycle, ribulose-5P => glyceraldehyde-3P [PATH:map01200 map00710]_Photorespiration [PATH:map00630]	Energy metabolism	Carbon fixation	Carbon fixation	Carbon fixation_Other carbohydrate metabolism	Energy metabolism_Carbohydrate and lipid metabolism	Pathway module	ko:K01601	br:ko00001	path:ko00630	ec:4.1.1.39	path:map00630	Metabolism	Carbohydrate metabolism	Energy metabolism	Glyoxylate and dicarboxylate metabolism_Carbon fixation in photosynthetic organisms	rbcL, cbbL	ribulose-bisphosphate carboxylase large chain
UniRef90_A0YIK4_Uncharacterized_protein_n=2_Tax=Lyngbya_RepID=A0YIK4_LYNSP	NA	tricho	0	0	1.04753	2.73867	0.923572	0	0	3.78851	0	0	0	0	0	1.12132	0	3.98488	5.47522	3.17933	2.43931	3.23825	5.30384	2.3407	3.9354	0	0	0	NA	NA	NA	NA	NA	NA	NA	NA	NA	NA	NA	NA	NA	NA	NA	NA	NA	NA	NA	NA	NA
UniRef90_A0YKE5_Uncharacterized_protein_n=2_Tax=Lyngbya_RepID=A0YKE5_LYNSP	NA	tricho	0	0	1.04753	1.36933	2.77072	0	0	0	3.2324	0	1.09897	0	2.21178	1.12132	0	0	0	0	0	0.809562	0	0	0.78708	0	0	0	NA	NA	NA	NA	NA	NA	NA	NA	NA	NA	NA	NA	NA	NA	NA	NA	NA	NA	NA	NA	NA
UniRef90_A0YQA4_6-phosphofructokinase_n=3_Tax=Oscillatoriales_RepID=A0YQA4_LYNSP	NA	tricho	4.78022	6.75588	18.8555	9.58533	12.0064	16.6324	10.5884	13.8912	15.0846	17.8549	8.7918	10.2726	17.6942	12.3345	2.06431	10.9584	19.1633	10.3328	10.5703	12.1434	10.6077	5.46162	9.44496	0	0.90887	3.16895	K21071	NA	NA	NA	Carbohydrate and lipid metabolism	Carbohydrate and lipid metabolism	Carbohydrate metabolism	NA	NA	NA	ko:K21071	br:ko00001	path:ko00010	ec:2.7.1.11	path:map00010	Metabolism	Carbohydrate metabolism	Energy metabolism	Glycolysis / Gluconeogenesis_Pentose phosphate pathway_Fructose and mannose metabolism_Galactose metabolism_Methane metabolism	pfk, pfp	ATP-dependent phosphofructokinase / diphosphate-dependent phosphofructokinase
UniRef90_A0YQP1_Uncharacterized_protein_n=2_Tax=Lyngbya_RepID=A0YQP1_LYNSP	NA	tricho	0	5.6299	39.8061	12.324	7.38858	41.581	67.0598	51.7764	23.7043	46.4228	63.7405	54.787	58.6121	50.4595	145.534	146.444	75.7405	0	0	44.5259	0	0	9.44496	4.747	5.45322	2.11263	NA	NA	NA	NA	NA	NA	NA	NA	NA	NA	NA	NA	NA	NA	NA	NA	NA	NA	NA	NA	NA
UniRef90_A0YRG7_Uncharacterized_protein_n=2_Tax=Lyngbya_RepID=A0YRG7_LYNSP	NA	tricho	2.39011	1.12598	2.09506	2.73867	1.84714	0	0	3.78851	1.07747	0	0	0	0	0	0	2.98866	3.65015	1.58966	2.43931	2.42869	2.27308	3.12093	1.57416	3.56025	1.81774	0	NA	NA	NA	NA	NA	NA	NA	NA	NA	NA	NA	NA	NA	NA	NA	NA	NA	NA	NA	NA	NA
UniRef90_A0YTW0_D-isomer_specific_2-hydroxyacid_dehydrogenase_family_protein_n=1_Tax=Lyngbya_sp._(strain_PCC_8106)_RepID=A0YTW0_LYNSP	NA	tricho	0	2.25196	1.04753	2.73867	1.84714	2.07905	3.52946	5.05135	0	1.19033	0	2.28279	2.21178	2.24264	0	0	0	0	0	0	0	0	0.78708	0	0	0	NA	NA	NA	NA	NA	NA	NA	NA	NA	NA	NA	NA	NA	NA	NA	NA	NA	NA	NA	NA	NA
UniRef90_A0YU64_Uncharacterized_protein_n=2_Tax=Lyngbya_RepID=A0YU64_LYNSP	NA	tricho	5.97528	4.50392	2.09506	5.47733	2.77072	4.1581	1.17649	8.83987	7.54228	3.57099	2.19795	4.56559	3.31766	5.60661	0	0	0	0	0	0	0	0	0	0	0	0	K03334	IL4I1; L-amino-acid oxidase [EC:1.4.3.2]	M00044	Tyrosine degradation, tyrosine => homogentisate [PATH:map00350]	Nucleotide and amino acid metabolism	Amino acid metabolism	Aromatic amino acid metabolism	Aromatic amino acid metabolism	Nucleotide and amino acid metabolism	Pathway module	ko:K03334	br:ko00001	path:ko00250	ec:1.4.3.2	path:map00250	Metabolism	Amino acid metabolism	Biosynthesis of other secondary metabolites	Alanine, aspartate and glutamate metabolism_Cysteine and methionine metabolism_Valine, leucine and isoleucine degradation_Tyrosine metabolism_Phenylalanine metabolism_Tryptophan metabolism_Phenylalanine, tyrosine and tryptophan biosynthesis_Isoquinoline alkaloid biosynthesis	IL4I1	L-amino-acid oxidase
UniRef90_A0YXH8_Serine/threonine_kinase_n=4_Tax=Lyngbya_RepID=A0YXH8_LYNSP	NA	tricho	0	1.12598	4.19011	2.73867	2.77072	2.07905	1.17649	2.52568	4.30987	1.19033	1.09897	1.1414	2.21178	1.12132	0	1.99244	6.38776	6.35865	0.813103	1.61912	3.78846	2.3407	3.9354	0	0	1.05632	K08884	NA	NA	NA	Metabolism	Metabolism	Protein kinases	NA	NA	NA	ko:K08884	br:ko00001		ec:2.7.11.1		Brite Hierarchies	Protein families: metabolism	NA	Protein kinases	K08884	serine/threonine protein kinase, bacterial
UniRef90_A0YXW9_Peptidyl-prolyl_cis-trans_isomerase,_cyclophilin_type_n=2_Tax=Lyngbya_RepID=A0YXW9_LYNSP	NA	tricho	1.19506	2.25196	1.04753	2.73867	0.923572	1.03953	1.17649	1.26284	1.07747	2.38066	1.09897	1.1414	1.10589	1.12132	0	2.98866	3.65015	0.794831	0.813103	1.61912	0.757692	0.780232	0.78708	8.30724	4.54435	8.45052	K03768	NA	NA	NA	Genetic information processing	Genetic information processing	Chaperones and folding catalysts	NA	NA	NA	ko:K03768	br:ko00001		ec:5.2.1.8		Brite Hierarchies	Protein families: genetic information processing	NA	Chaperones and folding catalysts	PPIB, ppiB	peptidyl-prolyl cis-trans isomerase B (cyclophilin B)
UniRef90_A0YZ79_Patatin_n=1_Tax=Lyngbya_sp._(strain_PCC_8106)_RepID=A0YZ79_LYNSP	NA	tricho	0	0	1.04753	5.47733	0	2.07905	0	1.26284	2.15494	0	0	0	0	1.12132	0	0	0	0	0	0	0	0	0	0	0	0	NA	NA	NA	NA	NA	NA	NA	NA	NA	NA	NA	NA	NA	NA	NA	NA	NA	NA	NA	NA	NA
UniRef90_A0ZB11_60_kDa_chaperonin_n=6_Tax=Nostocaceae_RepID=A0ZB11_NODSP	NA	tricho	1248.83	1387.21	1347.12	665.496	1135.07	1059.28	1117.66	818.319	1171.21	1059.39	1141.83	1188.19	1233.06	1131.41	1190.07	1052.01	889.723	1336.91	1350.56	1204.63	1182.76	1224.96	1188.49	1376.63	1524.17	1538	K04077	NA	NA	NA	Genetic information processing	Genetic information processing	Folding, sorting and degradation	NA	NA	NA	ko:K04077	br:ko00001	path:ko03018		path:map03018	Genetic Information Processing_Organismal Systems_Human Diseases_Brite Hierarchies	Folding, sorting and degradation	Aging	RNA degradation_Longevity regulating pathway - worm_Legionellosis_Tuberculosis_Lipid and atherosclerosis_Type I diabetes mellitus_Messenger RNA biogenesis_Chaperones and folding catalysts_Mitochondrial biogenesis_Exosome	groEL, HSPD1	chaperonin GroEL
UniRef90_A0ZF71_Serine/threonine_kinase_n=1_Tax=Nodularia_spumigena_CCY9414_RepID=A0ZF71_NODSP	NA	tricho	0	0	0	0	0	0	0	3.78851	2.15494	0	0	0	0	0	1.03215	0.99622	0.912536	2.38449	1.62621	1.61912	0.757692	2.3407	1.57416	1.18675	3.63548	2.11263	K13444	NA	NA	NA	Other	Other	Cellular Processes	NA	NA	NA	ko:K13444	br:ko00001	path:ko04142	ec:1.8.3.7	path:map04142	Cellular Processes	Transport and catabolism	NA	Lysosome	SUMF1, FGE	formylglycine-generating enzyme
UniRef90_A0ZHB9_Glucose-methanol-choline_(GMC)_oxidoreductase:NAD_binding_site_n=1_Tax=Nodularia_spumigena_CCY9414_RepID=A0ZHB9_NODSP	NA	tricho	8.36539	12.3858	7.3327	5.47733	15.7007	17.6719	34.1181	27.7824	20.4719	29.7582	13.1877	17.1209	13.2707	15.6985	0	0	1.82507	6.35865	4.87862	8.09563	8.33461	3.12093	12.5933	0	0	0	NA	NA	NA	NA	NA	NA	NA	NA	NA	NA	NA	NA	NA	NA	NA	NA	NA	NA	NA	NA	NA
UniRef90_A0ZIG3_Cell_division_protein_FtsK_n=1_Tax=Nodularia_spumigena_CCY9414_RepID=A0ZIG3_NODSP	NA	tricho	1.19506	2.25196	4.19011	4.108	2.77072	1.03953	2.35297	5.05135	0	0	2.19795	0	2.21178	1.12132	0	1.99244	2.73761	3.97416	3.25241	7.28606	11.3654	3.90116	3.9354	0	0.90887	0	NA	NA	NA	NA	NA	NA	NA	NA	NA	NA	NA	NA	NA	NA	NA	NA	NA	NA	NA	NA	NA
UniRef90_A1ANS1_Chaperone_protein_HtpG_n=1_Tax=Pelobacter_propionicus_(strain_DSM_2379)_RepID=HTPG_PELPD	NA	epi	0	0	0	1.36933	0	0	1.17649	1.26284	0	0	0	1.1414	0	0	0	0.99622	0	0	0	0	0	0	0	2.3735	0.90887	2.11263	K04079	NA	NA	NA	Genetic information processing	Genetic information processing	Folding, sorting and degradation	NA	NA	NA	ko:K04079	br:ko00001	path:ko04141		path:map04141	Genetic Information Processing_Environmental Information Processing_Cellular Processes_Organismal Systems_Human Diseases_Brite Hierarchies	Folding, sorting and degradation	Signal transduction	Protein processing in endoplasmic reticulum_PI3K-Akt signaling pathway_Necroptosis_NOD-like receptor signaling pathway_Antigen processing and presentation_Th17 cell differentiation_IL-17 signaling pathway_Estrogen signaling pathway_Progesterone-mediated oocyte maturation_Plant-pathogen interaction_Pathways in cancer_Chemical carcinogenesis - receptor activation_Prostate cancer_Salmonella infectio…	HSP90A, htpG	molecular chaperone HtpG
UniRef90_A1ZF99_Putative_outer_membrane_protein,_probably_involved_in_nutrient_binding_n=2_Tax=Microscilla_marina_RepID=A1ZF99_9BACT	NA	epi	46.6072	10.1338	4.19011	6.84666	17.5479	37.4229	16.4708	6.31419	5.38734	21.4259	14.2867	11.414	14.3765	23.5478	4.12861	1.99244	0	0	0	0	0	0	0	2.3735	0	2.11263	NA	NA	NA	NA	NA	NA	NA	NA	NA	NA	NA	NA	NA	NA	NA	NA	NA	NA	NA	NA	NA
UniRef90_A1ZFA0_Uncharacterized_protein_n=1_Tax=Microscilla_marina_ATCC_23134_RepID=A1ZFA0_9BACT	NA	epi	2.39011	1.12598	0	0	0.923572	7.27668	1.17649	0	1.07747	1.19033	0	0	0	1.12132	0	0	0	0	0	0	0	0	0	0	0	0	NA	NA	NA	NA	NA	NA	NA	NA	NA	NA	NA	NA	NA	NA	NA	NA	NA	NA	NA	NA	NA
UniRef90_A1ZGY1_Peptidase,_M20/M25/M40_family_n=1_Tax=Microscilla_marina_ATCC_23134_RepID=A1ZGY1_9BACT	NA	epi	3.58517	0	0	5.47733	0	0	0	0	0	0	0	0	0	0	0	0	0	0	0	0	0	0	0	0	0	0	NA	NA	NA	NA	NA	NA	NA	NA	NA	NA	NA	NA	NA	NA	NA	NA	NA	NA	NA	NA	NA
UniRef90_A1ZH64_UPF0365_protein_M23134_08162_n=1_Tax=Microscilla_marina_ATCC_23134_RepID=A1ZH64_9BACT	NA	epi	0	0	0	0	0.923572	3.11858	1.17649	0	0	0	0	0	0	0	0	0	0	0	0	0	0	0	0	0	0	0	NA	NA	NA	NA	NA	NA	NA	NA	NA	NA	NA	NA	NA	NA	NA	NA	NA	NA	NA	NA	NA
UniRef90_A1ZHC1_Elongation_factor_G_n=1_Tax=Microscilla_marina_ATCC_23134_RepID=A1ZHC1_9BACT	NA	epi	1.19506	0	0	0	0.923572	4.1581	0	0	0	0	1.09897	0	1.10589	0	0	0	0.912536	0	0	0.809562	0	0.780232	0.78708	0	0	0	K02355	NA	NA	NA	Genetic information processing	Genetic information processing	Translation	NA	NA	NA	ko:K02355	br:ko00001				Brite Hierarchies	Protein families: genetic information processing	NA	Translation factors_Mitochondrial biogenesis	fusA, GFM, EFG	elongation factor G
UniRef90_A1ZIB8_Phage_shock_protein_A,_PspA_n=1_Tax=Microscilla_marina_ATCC_23134_RepID=A1ZIB8_9BACT	NA	epi	4.78022	7.88186	0	6.84666	8.31215	13.5138	12.9414	1.26284	3.2324	9.52263	13.1877	6.84838	8.8471	10.0919	1.03215	1.99244	4.56268	0	0	0	0	0	0	0	0	0	K03969	NA	NA	NA	NA	NA	NA	NA	NA	NA	ko:K03969	br:ko00001				Not Included in Pathway or Brite	Unclassified: genetic information processing	NA	Others	pspA	phage shock protein A
UniRef90_A1ZIB9_Uncharacterized_protein_n=1_Tax=Microscilla_marina_ATCC_23134_RepID=A1ZIB9_9BACT	NA	epi	0	0	0	1.36933	0	2.07905	1.17649	0	0	1.19033	1.09897	0	0	2.24264	1.03215	0.99622	0.912536	0	0	0	0	0	0	0	0	0	NA	NA	NA	NA	NA	NA	NA	NA	NA	NA	NA	NA	NA	NA	NA	NA	NA	NA	NA	NA	NA
UniRef90_A1ZJH0_Uncharacterized_protein_n=1_Tax=Microscilla_marina_ATCC_23134_RepID=A1ZJH0_9BACT	NA	epi	1.19506	4.50392	0	28.756	2.77072	17.6719	4.70595	1.26284	0	7.14197	2.19795	3.42419	5.52944	4.48529	2.06431	0.99622	3.65015	0	0	0	0	0	0	0	0	0	NA	NA	NA	NA	NA	NA	NA	NA	NA	NA	NA	NA	NA	NA	NA	NA	NA	NA	NA	NA	NA
UniRef90_A1ZK89_60_kDa_chaperonin_n=1_Tax=Microscilla_marina_ATCC_23134_RepID=A1ZK89_9BACT	NA	epi	17.9258	15.7637	12.5703	23.2787	13.8536	25.9881	21.1768	5.05135	15.0846	20.2356	18.6826	18.2623	22.1178	19.0625	8.25723	7.96976	4.56268	6.35865	10.5703	7.28606	7.57692	3.90116	5.50956	2.3735	5.45322	9.50684	K04077	NA	NA	NA	Genetic information processing	Genetic information processing	Folding, sorting and degradation	NA	NA	NA	ko:K04077	br:ko00001	path:ko03018		path:map03018	Genetic Information Processing_Organismal Systems_Human Diseases_Brite Hierarchies	Folding, sorting and degradation	Aging	RNA degradation_Longevity regulating pathway - worm_Legionellosis_Tuberculosis_Lipid and atherosclerosis_Type I diabetes mellitus_Messenger RNA biogenesis_Chaperones and folding catalysts_Mitochondrial biogenesis_Exosome	groEL, HSPD1	chaperonin GroEL
UniRef90_A1ZMR2_Tetratricopeptide_repeat_domain_protein_n=4_Tax=Microscilla_marina_RepID=A1ZMR2_9BACT	NA	epi	45.4121	24.7716	8.38023	39.7106	43.4079	64.4506	32.9416	18.9426	25.8592	40.4712	41.761	25.1107	33.1766	30.2757	8.25723	3.98488	11.863	0	0	0	0	0	0	0	0	0	NA	NA	NA	NA	NA	NA	NA	NA	NA	NA	NA	NA	NA	NA	NA	NA	NA	NA	NA	NA	NA
UniRef90_A1ZN22_Lipoprotein,_putative_n=1_Tax=Microscilla_marina_ATCC_23134_RepID=A1ZN22_9BACT	NA	epi	1.19506	0	0	5.47733	4.61786	7.27668	7.05892	0	1.07747	3.57099	3.29692	2.28279	3.31766	0	0	0	0	0	0	0	0	0	0	0	0	0	NA	NA	NA	NA	NA	NA	NA	NA	NA	NA	NA	NA	NA	NA	NA	NA	NA	NA	NA	NA	NA
UniRef90_A1ZN29_Chaperone_protein_DnaK_n=1_Tax=Microscilla_marina_ATCC_23134_RepID=A1ZN29_9BACT	NA	epi	7.17033	3.37794	3.14259	4.108	3.69429	12.4743	4.70595	1.26284	2.15494	2.38066	3.29692	5.70698	6.63533	4.48529	3.09646	1.99244	0.912536	3.97416	4.06551	0.809562	1.51538	3.12093	0	2.3735	0	1.05632	K04043	NA	NA	NA	Genetic information processing	Genetic information processing	Folding, sorting and degradation	NA	NA	NA	ko:K04043	br:ko00001	path:ko03018		path:map03018	Genetic Information Processing_Organismal Systems_Human Diseases_Brite Hierarchies	Folding, sorting and degradation	Aging	RNA degradation_Longevity regulating pathway - worm_Tuberculosis_Messenger RNA biogenesis_Chaperones and folding catalysts_Mitochondrial biogenesis_Exosome	dnaK, HSPA9	molecular chaperone DnaK
UniRef90_A1ZN98_Uncharacterized_protein_n=1_Tax=Microscilla_marina_ATCC_23134_RepID=A1ZN98_9BACT	NA	tricho	0	0	1.04753	0	3.69429	0	0	0	1.07747	0	0	0	0	0	0	0	0	0	0	0.809562	1.51538	3.90116	0.78708	0	0	0	NA	NA	NA	NA	NA	NA	NA	NA	NA	NA	NA	NA	NA	NA	NA	NA	NA	NA	NA	NA	NA
UniRef90_A1ZR86_Glutamate_dehydrogenase_n=1_Tax=Microscilla_marina_ATCC_23134_RepID=A1ZR86_9BACT	NA	epi	0	0	0	2.73867	0	1.03953	0	0	0	0	0	0	0	0	0	0	0	0	0.813103	0	0	0	0	0	0	0	K00262	NA	NA	NA	Energy metabolism	Energy metabolism	Nitrogen metabolism	NA	NA	NA	ko:K00262	br:ko00001	path:ko00220	ec:1.4.1.4	path:map00220	Metabolism	Energy metabolism	Amino acid metabolism	Nitrogen metabolism_Alanine, aspartate and glutamate metabolism_Arginine biosynthesis	E1.4.1.4, gdhA	glutamate dehydrogenase (NADP+)
UniRef90_A1ZRK9_Lipoprotein,_putative_n=1_Tax=Microscilla_marina_ATCC_23134_RepID=A1ZRK9_9BACT	NA	epi	5.97528	11.2598	0	0	7.38858	12.4743	7.05892	3.78851	7.54228	9.52263	4.3959	5.70698	9.95299	1.12132	0	0	0	0	0	0	0	0	0	0	0	0	NA	NA	NA	NA	NA	NA	NA	NA	NA	NA	NA	NA	NA	NA	NA	NA	NA	NA	NA	NA	NA
UniRef90_A1ZRV6_Oar_protein,_putative_n=1_Tax=Microscilla_marina_ATCC_23134_RepID=A1ZRV6_9BACT	NA	epi	9.56044	3.37794	0	2.73867	5.54143	32.2253	11.7649	0	1.07747	24.9969	14.2867	9.13117	21.0119	20.1838	0	0	0	0	0	0	0	0	0	0	0	0	NA	NA	NA	NA	NA	NA	NA	NA	NA	NA	NA	NA	NA	NA	NA	NA	NA	NA	NA	NA	NA
UniRef90_A1ZTB0_Phage_shock_protein_A,_PspA_n=1_Tax=Microscilla_marina_ATCC_23134_RepID=A1ZTB0_9BACT	NA	epi	0	1.12598	0	4.108	2.77072	6.23715	3.52946	1.26284	1.07747	3.57099	2.19795	2.28279	3.31766	1.12132	0	1.99244	0.912536	0	0	0	0	0	0	0	0	0	K03969	NA	NA	NA	NA	NA	NA	NA	NA	NA	ko:K03969	br:ko00001				Not Included in Pathway or Brite	Unclassified: genetic information processing	NA	Others	pspA	phage shock protein A
UniRef90_A1ZTU5_Hemopexin_domain_protein_n=1_Tax=Microscilla_marina_ATCC_23134_RepID=A1ZTU5_9BACT	NA	tricho	0	0	2.09506	0	16.6243	0	9.4119	2.52568	4.30987	5.95164	9.89077	0	4.42355	2.24264	0	22.9131	6.38776	0	0	14.5721	31.8231	68.6604	21.2512	0	0	0	NA	NA	NA	NA	NA	NA	NA	NA	NA	NA	NA	NA	NA	NA	NA	NA	NA	NA	NA	NA	NA
UniRef90_A1ZTU6_Uncharacterized_protein_n=1_Tax=Microscilla_marina_ATCC_23134_RepID=A1ZTU6_9BACT	NA	tricho	0	0	0	0	1.84714	0	0	0	0	0	0	0	0	0	0	0.99622	0	0	0	0.809562	0.757692	3.12093	2.36124	0	0	0	NA	NA	NA	NA	NA	NA	NA	NA	NA	NA	NA	NA	NA	NA	NA	NA	NA	NA	NA	NA	NA
UniRef90_A1ZTV8_GldL_n=2_Tax=Microscilla_marina_RepID=A1ZTV8_9BACT	NA	epi	8.36539	2.25196	1.04753	6.84666	5.54143	8.3162	3.52946	3.78851	0	8.3323	6.59385	6.84838	4.42355	5.60661	2.06431	1.99244	2.73761	0	0	0	0	0	0	0	0.90887	0	NA	NA	NA	NA	NA	NA	NA	NA	NA	NA	NA	NA	NA	NA	NA	NA	NA	NA	NA	NA	NA
UniRef90_A1ZVB4_Cohesin_domain_protein_n=3_Tax=Microscilla_marina_RepID=A1ZVB4_9BACT	NA	epi	4.78022	0	0	0	0	0	0	0	0	0	0	0	0	0	0	0	0	0	0	0	0	0	0	0	0	0	NA	NA	NA	NA	NA	NA	NA	NA	NA	NA	NA	NA	NA	NA	NA	NA	NA	NA	NA	NA	NA
UniRef90_A1ZVL6_Uncharacterized_protein_n=1_Tax=Microscilla_marina_ATCC_23134_RepID=A1ZVL6_9BACT	NA	epi	1.19506	1.12598	0	0	0	4.1581	0	0	0	0	0	0	0	0	0	0	0	0	0	0	0	0	0	0	0	0	NA	NA	NA	NA	NA	NA	NA	NA	NA	NA	NA	NA	NA	NA	NA	NA	NA	NA	NA	NA	NA
UniRef90_A1ZX14_Cytoplasmic_fibril_protein_n=1_Tax=Microscilla_marina_ATCC_23134_RepID=A1ZX14_9BACT	NA	epi	58.5577	55.173	12.5703	75.3133	51.72	106.032	57.6479	18.9426	25.8592	74.9907	73.6313	63.9182	69.6709	59.4301	5.16077	3.98488	13.688	0	0	0	0	0	0	3.56025	2.72661	1.05632	NA	NA	NA	NA	NA	NA	NA	NA	NA	NA	NA	NA	NA	NA	NA	NA	NA	NA	NA	NA	NA
UniRef90_A1ZX15_Afp1_n=1_Tax=Microscilla_marina_ATCC_23134_RepID=A1ZX15_9BACT	NA	epi	2.39011	0	0	9.58533	0	7.27668	1.17649	0	0	5.95164	3.29692	1.1414	4.42355	4.48529	1.03215	0.99622	0.912536	0	0	0	0	0	0	0	0	0	NA	NA	NA	NA	NA	NA	NA	NA	NA	NA	NA	NA	NA	NA	NA	NA	NA	NA	NA	NA	NA
UniRef90_A1ZY68_Acetyl-CoA_C-acyltransferase_5_n=1_Tax=Microscilla_marina_ATCC_23134_RepID=A1ZY68_9BACT	NA	epi	7.17033	0	0	0	0	0	0	0	0	0	0	0	0	0	0	0	0	0	0	0	0	0	0	0	0	0	K00626	E2.3.1.9, atoB; acetyl-CoA C-acetyltransferase [EC:2.3.1.9]	M00375_M00374_M00373_M00088_M00095	Hydroxypropionate-hydroxybutylate cycle [PATH:map01200 map00720]_Dicarboxylate-hydroxybutyrate cycle [PATH:map01200 map00720]_Ethylmalonyl pathway [PATH:map00630]_Ketone body biosynthesis, acetyl-CoA => acetoacetate/3-hydroxybutyrate/acetone [PATH:map00072]_C5 isoprenoid biosynthesis, mevalonate pathway [PATH:map00900]	Energy metabolism	Carbon fixation	Carbon fixation	Carbon fixation_Other carbohydrate metabolism_Fatty acid metabolism_Terpenoid backbone biosynthesis	Energy metabolism_Carbohydrate and lipid metabolism	Pathway module	ko:K00626	br:ko00001	path:ko00071	ec:2.3.1.9	path:map00071	Metabolism_Environmental Information Processing_Organismal Systems_Brite Hierarchies	Carbohydrate metabolism	Energy metabolism	Pyruvate metabolism_Glyoxylate and dicarboxylate metabolism_Butanoate metabolism_Carbon fixation pathways in prokaryotes_Fatty acid degradation_Valine, leucine and isoleucine degradation_Lysine degradation_Tryptophan metabolism_Terpenoid backbone biosynthesis_Benzoate degradation_Two-component system_Fat digestion and absorption_Exosome	ACAT, atoB	acetyl-CoA C-acetyltransferase
UniRef90_A1ZZU2_Malate_dehydrogenase_n=1_Tax=Microscilla_marina_ATCC_23134_RepID=A1ZZU2_9BACT	NA	epi	0	0	0	0	0	2.07905	0	0	0	2.38066	2.19795	0	0	0	0	0	0	0	0	0	0	0	0	0	0	0	K00024	mdh; malate dehydrogenase [EC:1.1.1.37]	M00168_M00173_M00374_M00346_M00009_M00011_M00012	CAM (Crassulacean acid metabolism), dark [PATH:map01200 map00710]_Reductive citrate cycle (Arnon-Buchanan cycle) [PATH:map01200 map00720]_Dicarboxylate-hydroxybutyrate cycle [PATH:map01200 map00720]_Formaldehyde assimilation, serine pathway [PATH:map01200 map00680]_Citrate cycle (TCA cycle, Krebs cycle) [PATH:map01200 map00020]_Citrate cycle, second carbon oxidation, 2-oxoglutarate => oxaloacetat…	Energy metabolism	Carbon fixation	Carbon fixation	Carbon fixation_Methane metabolism_Central carbohydrate metabolism_Other carbohydrate metabolism	Energy metabolism_Carbohydrate and lipid metabolism	Pathway module	ko:K00024	br:ko00001	path:ko00020	ec:1.1.1.37	path:map00020	Metabolism	Carbohydrate metabolism	Energy metabolism	Citrate cycle (TCA cycle)_Pyruvate metabolism_Glyoxylate and dicarboxylate metabolism_Carbon fixation in photosynthetic organisms_Carbon fixation pathways in prokaryotes_Methane metabolism_Cysteine and methionine metabolism	mdh	malate dehydrogenase
UniRef90_A1ZZW8_LipL48_n=1_Tax=Microscilla_marina_ATCC_23134_RepID=A1ZZW8_9BACT	NA	epi	25.0962	15.7637	2.09506	12.324	11.0829	24.9486	20.0003	6.31419	7.54228	27.3776	18.6826	12.5554	23.2236	16.8198	1.03215	0.99622	0.912536	0	0	0	0	0	0	0	0	0	NA	NA	NA	NA	NA	NA	NA	NA	NA	NA	NA	NA	NA	NA	NA	NA	NA	NA	NA	NA	NA
UniRef90_A2A0Q2_MotA/TolQ/ExbB_proton_channel_family_protein_n=1_Tax=Microscilla_marina_ATCC_23134_RepID=A2A0Q2_9BACT	NA	epi	3.58517	1.12598	0	2.73867	0.923572	6.23715	4.70595	0	0	0	3.29692	0	3.31766	0	1.03215	0	0	0	0	0	0	0	0	0	0	0	NA	NA	NA	NA	NA	NA	NA	NA	NA	NA	NA	NA	NA	NA	NA	NA	NA	NA	NA	NA	NA
UniRef90_A3ITE0_Phytase_n=1_Tax=Cyanothece_sp._CCY0110_RepID=A3ITE0_9CHRO	NA	tricho	8.36539	38.2833	40.8536	13.6933	42.4843	29.1067	31.7652	59.3534	81.8876	29.7582	40.6621	44.5145	23.2236	23.5478	42.3183	43.8337	40.1516	3.97416	1.62621	0	3.03077	0.780232	0.78708	58.1507	54.5322	45.4216	K01083	NA	NA	NA	Carbohydrate and lipid metabolism	Carbohydrate and lipid metabolism	Carbohydrate metabolism	NA	NA	NA	ko:K01083	br:ko00001	path:ko00562	ec:3.1.3.8	path:map00562	Metabolism	Carbohydrate metabolism	NA	Inositol phosphate metabolism	E3.1.3.8	3-phytase
UniRef90_A3SIM8_TRAP_transporter_solute_receptor,_TAXI_family_protein_n=1_Tax=Roseovarius_nubinhibens_(strain_ATCC_BAA-591_/_DSM_15170_/_ISM)_RepID=A3SIM8_ROSNI	NA	epi	3.58517	1.12598	1.04753	0	0.923572	1.03953	0	0	0	1.19033	1.09897	1.1414	1.10589	1.12132	0	0	0.912536	0	0.813103	0.809562	0.757692	0	1.57416	0	0	1.05632	NA	NA	NA	NA	NA	NA	NA	NA	NA	NA	NA	NA	NA	NA	NA	NA	NA	NA	NA	NA	NA
UniRef90_A3TUV8_ATP_synthase_subunit_alpha_n=7_Tax=Rhodobacteraceae_RepID=A3TUV8_OCEBH	NA	epi	13.1456	13.5118	9.42776	10.9547	12.0064	10.3953	8.23541	3.78851	6.46481	11.9033	9.89077	13.6968	12.1648	10.0919	23.7395	15.9395	12.7755	13.5121	17.0752	16.1913	12.8808	14.8244	13.3804	22.5482	13.633	14.7884	K02132	ATPeF1A, ATP5A1, ATP1; F-type H+-transporting ATPase subunit alpha	M00158	F-type ATPase, eukaryotes [PATH:map00190]	Energy metabolism	Energy metabolism	ATP synthesis	ATP synthesis	Energy metabolism	Structural complex	ko:K02132	br:ko00001	path:ko00190		path:map00190	Metabolism_Organismal Systems_Human Diseases	Energy metabolism	Environmental adaptation	Oxidative phosphorylation_Thermogenesis_Chemical carcinogenesis - reactive oxygen species_Alzheimer disease_Parkinson disease_Amyotrophic lateral sclerosis_Huntington disease_Prion disease_Pathways of neurodegeneration - multiple diseases_Diabetic cardiomyopathy	ATPeF1A, ATP5A1, ATP1	F-type H+-transporting ATPase subunit alpha
UniRef90_A4A6B2_Outer_membrane_receptor_for_ferrienterochelin_and_colicin_n=1_Tax=Congregibacter_litoralis_KT71_RepID=A4A6B2_9GAMM	NA	epi	0	0	0	0	0	0	0	0	0	0	0	0	0	0	0	0	0	2.38449	0	0	3.78846	0	0	0	0	0	K16092	NA	NA	NA	Other	Other	Signaling and cellular processes	NA	NA	NA	ko:K16092	br:ko00001				Brite Hierarchies	Protein families: signaling and cellular processes	NA	Transporters	btuB	vitamin B12 transporter
UniRef90_A4A973_ATP_synthase_subunit_beta_n=11_Tax=Gammaproteobacteria_RepID=A4A973_9GAMM	NA	epi	0	0	0	4.108	0	0	0	2.52568	0	0	1.09897	1.1414	0	0	1.03215	0	0	0.794831	0	0.809562	0.757692	0	0	2.3735	0.90887	0	K02112	ATPF1B, atpD; F-type H+-transporting ATPase subunit beta [EC:3.6.3.14]	M00157	F-type ATPase, prokaryotes and chloroplasts [PATH:map00190 map00195]	Energy metabolism	Energy metabolism	ATP synthesis	ATP synthesis	Energy metabolism	Structural complex	ko:K02112	br:ko00001	path:ko00190	ec:7.1.2.2	path:map00190	Metabolism_Brite Hierarchies	Energy metabolism	Protein families: metabolism	Oxidative phosphorylation_Photosynthesis_Photosynthesis proteins	ATPF1B, atpD	F-type H+/Na+-transporting ATPase subunit beta
UniRef90_A4CVY9_Uncharacterized_protein_n=2_Tax=Synechococcus_sp._(strain_WH7805)_RepID=A4CVY9_SYNPV	NA	tricho	1.19506	4.50392	3.14259	12.324	4.61786	5.19763	2.35297	6.31419	3.2324	7.14197	2.19795	2.28279	4.42355	2.24264	1.03215	5.97732	3.65015	11.1276	11.3834	3.23825	3.78846	5.46162	8.65788	0	0.90887	0	NA	NA	NA	NA	NA	NA	NA	NA	NA	NA	NA	NA	NA	NA	NA	NA	NA	NA	NA	NA	NA
UniRef90_A4D933_CrpA_n=1_Tax=Nostoc_sp._ATCC_53789_RepID=A4D933_9NOSO	NA	tricho	62.1429	51.7951	37.711	78.052	67.4208	69.6482	96.472	50.5135	49.5635	65.4681	64.8395	69.6252	79.6239	75.1286	13.418	4.9811	17.3382	3.97416	4.87862	9.71475	3.03077	3.90116	5.50956	0	0	1.05632	K13611	NA	NA	NA	Carbohydrate and lipid metabolism	Carbohydrate and lipid metabolism	Lipid metabolism	NA	NA	NA	ko:K13611	br:ko00001				Brite Hierarchies	Protein families: metabolism	NA	Lipid biosynthesis proteins_Polyketide biosynthesis proteins	pksJ	polyketide synthase PksJ
UniRef90_A7BPT9_O-methyltransferase,_family_2_n=1_Tax=Beggiatoa_sp._PS_RepID=A7BPT9_9GAMM	NA	tricho	9.56044	10.1338	16.7605	10.9547	10.1593	11.4348	12.9414	11.3655	15.0846	11.9033	8.7918	7.98978	11.0589	13.4559	0	0	0	0	0	0	0	0	0	0	0	0	NA	NA	NA	NA	NA	NA	NA	NA	NA	NA	NA	NA	NA	NA	NA	NA	NA	NA	NA	NA	NA
UniRef90_A7BQA4_O-methyltransferase,_family_2_n=1_Tax=Beggiatoa_sp._PS_RepID=A7BQA4_9GAMM	NA	tricho	0	5.6299	2.09506	8.216	4.61786	0	9.4119	12.6284	6.46481	7.14197	6.59385	10.2726	8.8471	11.2132	0	4.9811	0.912536	0	0	0	0	0	0	0	0	0	NA	NA	NA	NA	NA	NA	NA	NA	NA	NA	NA	NA	NA	NA	NA	NA	NA	NA	NA	NA	NA
UniRef90_A7BR50_Allergen_V5/Tpx-1_related_n=1_Tax=Beggiatoa_sp._PS_RepID=A7BR50_9GAMM	NA	tricho	15.5357	15.7637	10.4753	10.9547	10.1593	16.6324	8.23541	7.57703	11.8521	9.52263	16.4846	10.2726	14.3765	13.4559	5.16077	8.96598	14.6006	27.0243	24.3931	24.2869	21.2154	31.2093	24.3995	5.93374	2.72661	1.05632	K13449	NA	NA	NA	Environmental information processing	Environmental information processing	Signal transduction	NA	NA	NA	ko:K13449	br:ko00001	path:ko04016		path:map04016	Environmental Information Processing_Organismal Systems	Signal transduction	Environmental adaptation	MAPK signaling pathway - plant_Plant hormone signal transduction_Plant-pathogen interaction	PR1	pathogenesis-related protein 1
UniRef90_A7BTQ5_Aminotransferase,_DegT/DnrJ/EryC1/StrS_family_protein_n=1_Tax=Beggiatoa_sp._PS_RepID=A7BTQ5_9GAMM	NA	tricho	0	0	0	0	0	0	0	0	0	0	0	0	0	0	0	0	4.56268	13.5121	15.449	17.0008	17.4269	10.143	11.8062	0	0	0	NA	NA	NA	NA	NA	NA	NA	NA	NA	NA	NA	NA	NA	NA	NA	NA	NA	NA	NA	NA	NA
UniRef90_A7BUL9_Uncharacterized_protein_n=1_Tax=Beggiatoa_sp._PS_RepID=A7BUL9_9GAMM	NA	tricho	0	4.50392	1.04753	1.36933	2.77072	6.23715	4.70595	0	3.2324	3.57099	5.49487	4.56559	4.42355	4.48529	0	0	0	0	0	0	0	0	0	0	0	0	NA	NA	NA	NA	NA	NA	NA	NA	NA	NA	NA	NA	NA	NA	NA	NA	NA	NA	NA	NA	NA
UniRef90_A7BUX0_AMP-dependent_synthetase_and_ligase_n=1_Tax=Beggiatoa_sp._PS_RepID=A7BUX0_9GAMM	NA	tricho	4.78022	5.6299	4.19011	5.47733	6.465	7.27668	7.05892	7.57703	3.2324	9.52263	7.69282	5.70698	6.63533	6.72793	6.19292	2.98866	3.65015	0	0	0	0	0	0	0	0	0	K15656	NA	NA	NA	Metabolism	Metabolism	Metabolism of terpenoids and polyketides	NA	NA	NA	ko:K15656	br:ko00001	path:ko01054		path:map01054	Metabolism_Cellular Processes_Brite Hierarchies	Metabolism of terpenoids and polyketides	Cellular community - prokaryotes	Nonribosomal peptide structures_Quorum sensing_Polyketide biosynthesis proteins	srfAC, licC, lchAC	surfactin/lichenysin synthetase C
UniRef90_A7HPG9_Extracellular_solute-binding_protein_family_1_n=1_Tax=Parvibaculum_lavamentivorans_(strain_DS-1_/_DSM_13023_/_NCIMB_13966)_RepID=A7HPG9_PARL1	NA	epi	0	0	0	0	1.84714	0	0	0	0	0	1.09897	0	0	1.12132	0	0.99622	3.65015	0	0	0.809562	0	0	2.36124	0	0	0	K02012	afuA, fbpA; iron(III) transport system substrate-binding protein	M00190	Iron(III) transport system [PATH:map02010] [BR:ko02000]	Environmental information processing	Environmental information processing	Mineral and organic ion transport system	Mineral and organic ion transport system	Environmental information processing	Structural complex	ko:K02012	br:ko00001	path:ko02010		path:map02010	Environmental Information Processing_Brite Hierarchies	Membrane transport	Protein families: signaling and cellular processes	ABC transporters_Transporters	afuA, fbpA	iron(III) transport system substrate-binding protein
UniRef90_A8LNW9_Ribose/xylose/arabinose/galactoside_ABC-type_transport_system_protein_n=1_Tax=Dinoroseobacter_shibae_(strain_DSM_16493_/_NCIMB_14021_/_DFL_12)_RepID=A8LNW9_DINSH	NA	epi	0	0	0	0	0	0	0	0	0	0	0	0	0	0	0	0	0.912536	0	0	2.42869	0	0.780232	3.14832	0	0	0	NA	NA	NA	NA	NA	NA	NA	NA	NA	NA	NA	NA	NA	NA	NA	NA	NA	NA	NA	NA	NA
UniRef90_A8LPQ6_Putative_binding_protein_component_of_ABC_iron_transporter_n=1_Tax=Dinoroseobacter_shibae_(strain_DSM_16493_/_NCIMB_14021_/_DFL_12)_RepID=A8LPQ6_DINSH	NA	epi	5.97528	0	0	0	0	0	0	0	0	0	0	0	0	0	0	0.99622	1.82507	5.56382	2.43931	4.04781	0.757692	0	3.14832	0	0	0	K02012	afuA, fbpA; iron(III) transport system substrate-binding protein	M00190	Iron(III) transport system [PATH:map02010] [BR:ko02000]	Environmental information processing	Environmental information processing	Mineral and organic ion transport system	Mineral and organic ion transport system	Environmental information processing	Structural complex	ko:K02012	br:ko00001	path:ko02010		path:map02010	Environmental Information Processing_Brite Hierarchies	Membrane transport	Protein families: signaling and cellular processes	ABC transporters_Transporters	afuA, fbpA	iron(III) transport system substrate-binding protein
UniRef90_A8ZLP7_Tyrosinase,_putative_n=1_Tax=Acaryochloris_marina_(strain_MBIC_11017)_RepID=A8ZLP7_ACAM1	NA	tricho	0	0	6.28517	0	0	16.6324	4.70595	0	0	9.52263	0	2.28279	3.31766	3.36397	0	0	0	0	0	0	0	0	0	0	0	0	NA	NA	NA	NA	NA	NA	NA	NA	NA	NA	NA	NA	NA	NA	NA	NA	NA	NA	NA	NA	NA
UniRef90_B0CEJ8_ATP-dependent_protease,_ATP-binding_subunit_ClpC_n=6_Tax=Oscillatoriophycideae_RepID=B0CEJ8_ACAM1	NA	tricho	72.8984	83.3225	94.2776	90.3759	79.4272	67.5692	95.2955	90.9244	108.824	73.8004	90.1159	89.0289	92.8946	94.1911	70.1864	78.7014	64.7901	87.4314	105.703	90.671	99.2577	95.1883	91.3013	141.223	131.786	152.109	K03696	NA	NA	NA	Genetic information processing	Genetic information processing	Chaperones and folding catalysts	NA	NA	NA	ko:K03696	br:ko00001				Brite Hierarchies	Protein families: genetic information processing	NA	Chaperones and folding catalysts	clpC	ATP-dependent Clp protease ATP-binding subunit ClpC
UniRef90_B0CF58_Lysine-arginine-ornithine-binding_periplasmic_protein,_putative_n=2_Tax=Acaryochloris_RepID=B0CF58_ACAM1	NA	tricho	0	0	0	2.73867	0	0	0	1.26284	0	0	0	0	0	0	0	0	0	0	0	0	0	0	0	0	0	0	K10039	ABC.GLN1.S; putative glutamine transport system substrate-binding protein	M00228	Putative glutamine transport system [PATH:map02010] [BR:ko02000]	Environmental information processing	Environmental information processing	Phosphate and amino acid transport system	Phosphate and amino acid transport system	Environmental information processing	Structural complex	ko:K10039	br:ko00001	path:ko02010		path:map02010	Environmental Information Processing_Brite Hierarchies	Membrane transport	Protein families: signaling and cellular processes	ABC transporters_Transporters	peb1A, glnH	aspartate/glutamate/glutamine transport system substrate-binding protein
UniRef90_B0W187_Myosin-2_heavy_chain_n=1_Tax=Culex_quinquefasciatus_RepID=B0W187_CULQU	NA	epi	0	0	0	0	0	0	0	0	0	1.19033	0	0	0	0	0	0	0	0	0	0	0	0	0	9.49399	2.72661	3.16895	K17751	NA	NA	NA	Environmental information processing	Environmental information processing	Signal transduction	NA	NA	NA	ko:K17751	br:ko00001	path:ko04022		path:map04022	Environmental Information Processing_Organismal Systems_Human Diseases_Brite Hierarchies	Signal transduction	Endocrine system	cGMP-PKG signaling pathway_Thyroid hormone signaling pathway_Cardiac muscle contraction_Adrenergic signaling in cardiomyocytes_Hypertrophic cardiomyopathy_Dilated cardiomyopathy_Viral myocarditis_Cytoskeleton proteins	MYH6_7	myosin heavy chain 6/7
UniRef90_B0W192_Myosin_heavy_chain_n=1_Tax=Culex_quinquefasciatus_RepID=B0W192_CULQU	NA	epi	11.9506	9.00784	4.19011	20.54	2.77072	11.4348	24.7062	20.2054	3.2324	32.1389	15.3856	34.2419	16.5883	12.3345	0	17.932	5.47522	0	0	0.809562	0	0	0.78708	61.7109	6.36209	31.6895	NA	NA	NA	NA	NA	NA	NA	NA	NA	NA	NA	NA	NA	NA	NA	NA	NA	NA	NA	NA	NA
UniRef90_B0X696_Histone_H4_n=3_Tax=Bilateria_RepID=B0X696_CULQU	NA	epi	23.9011	27.0235	8.38023	39.7106	27.7072	43.6601	47.0595	29.0453	34.479	79.752	24.1774	60.494	33.1766	24.6691	1.03215	44.8299	16.4257	3.17933	6.50482	11.3339	10.6077	12.4837	11.8062	61.7109	25.4484	40.14	K11254	NA	NA	NA	Other	Other	Organismal Systems	NA	NA	NA	ko:K11254	br:ko00001	path:ko04613		path:map04613	Organismal Systems_Human Diseases_Brite Hierarchies	Immune system	Cancer: overview	Neutrophil extracellular trap formation_Viral carcinogenesis_Systemic lupus erythematosus_Alcoholism_Chromosome and associated proteins	H4	histone H4
UniRef90_B1JCE6_dTDP-6-deoxy-L-hexose_3-O-methyltransferase_n=9_Tax=Pseudomonas_RepID=B1JCE6_PSEPW	NA	tricho	0	0	0	1.36933	0	0	0	0	0	0	0	0	0	0	0	0	0.912536	8.74315	1.62621	3.23825	2.27308	4.68139	3.9354	0	0	0	NA	NA	NA	NA	NA	NA	NA	NA	NA	NA	NA	NA	NA	NA	NA	NA	NA	NA	NA	NA	NA
UniRef90_B1X231_Phosphoribosyl-AMP_cyclohydrolase_n=9_Tax=Oscillatoriophycideae_RepID=B1X231_CYAA5	NA	tricho	2.39011	4.50392	4.19011	4.108	2.77072	3.11858	4.70595	5.05135	0	2.38066	5.49487	4.56559	2.21178	3.36397	1.03215	6.97354	6.38776	11.9225	13.0096	12.1434	14.3961	14.8244	16.5287	5.93374	4.54435	6.33789	K11755	hisIE; phosphoribosyl-ATP pyrophosphohydrolase / phosphoribosyl-AMP cyclohydrolase [EC:3.6.1.31 3.5.4.19]	M00026	Histidine biosynthesis, PRPP => histidine [PATH:map01230 map00340]	Nucleotide and amino acid metabolism	Amino acid metabolism	Histidine metabolism	Histidine metabolism	Nucleotide and amino acid metabolism	Pathway module	ko:K11755	br:ko00001	path:ko00340	ec:3.5.4.19	path:map00340	Metabolism	Amino acid metabolism	NA	Histidine metabolism	hisIE	phosphoribosyl-AMP cyclohydrolase / phosphoribosyl-ATP pyrophosphohydrolase
UniRef90_B1XL98_Uncharacterized_protein_n=3_Tax=Synechococcus_RepID=B1XL98_SYNP2	NA	tricho	9.56044	52.921	53.424	75.3133	65.5736	4.1581	29.4122	40.4108	9.69721	40.4712	54.9487	31.9591	33.1766	38.1249	22.7074	159.395	165.169	54.8434	146.359	82.5754	108.35	39.0116	192.048	0	0	0	NA	NA	NA	NA	NA	NA	NA	NA	NA	NA	NA	NA	NA	NA	NA	NA	NA	NA	NA	NA	NA
UniRef90_B2IZI9_Uncharacterized_protein_n=1_Tax=Nostoc_punctiforme_(strain_ATCC_29133_/_PCC_73102)_RepID=B2IZI9_NOSP7	NA	tricho	0	0	6.28517	19.1707	0	27.0277	5.88244	13.8912	3.2324	4.76132	0	3.42419	0	2.24264	11.3537	1.99244	0	0	0	0	0	0	0	0	0	0	NA	NA	NA	NA	NA	NA	NA	NA	NA	NA	NA	NA	NA	NA	NA	NA	NA	NA	NA	NA	NA
UniRef90_B2IZJ2_Uncharacterized_protein_n=1_Tax=Nostoc_punctiforme_(strain_ATCC_29133_/_PCC_73102)_RepID=B2IZJ2_NOSP7	NA	tricho	0	5.6299	2.09506	23.2787	1.84714	14.5534	2.35297	2.52568	3.2324	5.95164	4.3959	5.70698	5.52944	2.24264	24.7717	14.9433	4.56268	0	0	0	0	0	0	4.747	2.72661	2.11263	NA	NA	NA	NA	NA	NA	NA	NA	NA	NA	NA	NA	NA	NA	NA	NA	NA	NA	NA	NA	NA
UniRef90_B2J540_Beta-ketoacyl_synthase_n=1_Tax=Nostoc_punctiforme_(strain_ATCC_29133_/_PCC_73102)_RepID=B2J540_NOSP7	NA	tricho	13.1456	12.3858	15.7129	21.9093	20.3186	15.5929	21.1768	12.6284	11.8521	15.4743	12.0887	15.9796	23.2236	12.3345	9.28938	11.9546	19.1633	15.8966	17.8883	25.0964	16.6692	11.7035	21.2512	1.18675	2.72661	1.05632	NA	NA	NA	NA	NA	NA	NA	NA	NA	NA	NA	NA	NA	NA	NA	NA	NA	NA	NA	NA	NA
UniRef90_B2J5A8_30S_ribosomal_protein_S12_n=6_Tax=Nostocales_RepID=RS12_NOSP7	NA	tricho	3.58517	2.25196	2.09506	4.108	5.54143	2.07905	2.35297	3.78851	3.2324	3.57099	3.29692	2.28279	3.31766	3.36397	4.12861	3.98488	2.73761	3.17933	7.31793	4.85738	3.03077	4.68139	3.14832	2.3735	1.81774	1.05632	K02950	RP-S12, MRPS12, rpsL; small subunit ribosomal protein S12	M00178_M00179	Ribosome, bacteria [PATH:map03010] [BR:ko03011]_Ribosome, archaea [PATH:map03010] [BR:ko03011]	Genetic information processing	Ribosome	Ribosome	Ribosome	Genetic information processing	Structural complex	ko:K02950	br:ko00001	path:ko03010		path:map03010	Genetic Information Processing_Brite Hierarchies	Translation	Protein families: genetic information processing	Ribosome	RP-S12, MRPS12, rpsL	small subunit ribosomal protein S12
UniRef90_B2J970_Two_component_transcriptional_regulator,_winged_helix_family_n=145_Tax=Bacteria_RepID=B2J970_NOSP7	NA	tricho	19.1209	14.6377	21.9981	34.2333	26.7836	20.7905	22.3533	37.8851	22.6268	26.1872	23.0785	23.9693	24.3295	30.2757	19.6109	29.8866	35.5889	22.2553	17.8883	25.906	27.2769	24.1872	28.3349	23.735	32.7193	23.2389	K11329	rpaB; two-component system, OmpR family, response regulator RpaB	M00467	SasA-RpaAB (circadian timing mediating) two-component regulatory system [PATH:map02020] [BR:ko02022]	Environmental information processing	Environmental information processing	Signal transduction	Two-component regulatory system	Environmental information processing	Functional set	ko:K11329	br:ko00001	path:ko02020		path:map02020	Environmental Information Processing_Brite Hierarchies	Signal transduction	Protein families: signaling and cellular processes	Two-component system	rpaB	two-component system, OmpR family, response regulator RpaB
UniRef90_B4VLC8_Putative_uncharacterized_protein_n=1_Tax=Coleofasciculus_chthonoplastes_PCC_7420_RepID=B4VLC8_9CYAN	NA	tricho	9.56044	10.1338	0	0	2.77072	7.27668	7.05892	3.78851	0	1.19033	3.29692	3.42419	5.52944	4.48529	1.03215	0	0.912536	0	0	0	0	0	0	0	0	0	NA	NA	NA	NA	NA	NA	NA	NA	NA	NA	NA	NA	NA	NA	NA	NA	NA	NA	NA	NA	NA
UniRef90_B4VMM4_Putative_uncharacterized_protein_n=1_Tax=Coleofasciculus_chthonoplastes_PCC_7420_RepID=B4VMM4_9CYAN	NA	tricho	14.3407	2.25196	6.28517	1.36933	4.61786	3.11858	5.88244	7.57703	14.0071	4.76132	1.09897	5.70698	6.63533	5.60661	5.16077	2.98866	7.30029	8.74315	6.50482	12.1434	9.85	10.143	3.9354	1.18675	1.81774	0	NA	NA	NA	NA	NA	NA	NA	NA	NA	NA	NA	NA	NA	NA	NA	NA	NA	NA	NA	NA	NA
UniRef90_B4VNW7_KWG_Leptospira_n=1_Tax=Coleofasciculus_chthonoplastes_PCC_7420_RepID=B4VNW7_9CYAN	NA	tricho	2.39011	1.12598	7.3327	4.108	3.69429	4.1581	8.23541	15.1541	5.38734	3.57099	4.3959	3.42419	2.21178	4.48529	0	2.98866	7.30029	3.17933	4.06551	2.42869	3.03077	3.12093	4.72248	1.18675	0.90887	2.11263	NA	NA	NA	NA	NA	NA	NA	NA	NA	NA	NA	NA	NA	NA	NA	NA	NA	NA	NA	NA	NA
UniRef90_B4VR11_Cna_protein_B-type_domain_n=2_Tax=Coleofasciculus_chthonoplastes_RepID=B4VR11_9CYAN	NA	tricho	46.6072	14.6377	1.04753	28.756	12.0064	57.1739	41.1771	15.1541	8.61974	21.4259	53.8498	53.6456	29.859	44.8529	69.1543	51.8035	33.7638	1.58966	0	0	0	0	0	1.18675	1.81774	0	NA	NA	NA	NA	NA	NA	NA	NA	NA	NA	NA	NA	NA	NA	NA	NA	NA	NA	NA	NA	NA
UniRef90_B4VRE6_Animal_haem_peroxidase_superfamily_n=2_Tax=Coleofasciculus_chthonoplastes_RepID=B4VRE6_9CYAN	NA	tricho	0	1.12598	0	1.36933	0.923572	3.11858	1.17649	0	2.15494	1.19033	0	1.1414	0	2.24264	0	0	0.912536	3.97416	3.25241	3.23825	2.27308	0	7.8708	0	0	0	K10529	NA	NA	NA	Carbohydrate and lipid metabolism	Carbohydrate and lipid metabolism	Lipid metabolism	NA	NA	NA	ko:K10529	br:ko00001	path:ko00592	ec:1.13.11.92	path:map00592	Metabolism	Lipid metabolism	NA	alpha-Linolenic acid metabolism	DOX	fatty acid alpha-dioxygenase
UniRef90_B4VX55_Putative_uncharacterized_protein_n=2_Tax=Coleofasciculus_chthonoplastes_RepID=B4VX55_9CYAN	NA	tricho	0	1.12598	0	0	0	1.03953	1.17649	1.26284	1.07747	1.19033	2.19795	1.1414	1.10589	0	4.12861	0.99622	1.82507	3.17933	0.813103	1.61912	1.51538	0.780232	0.78708	1.18675	0.90887	0	NA	NA	NA	NA	NA	NA	NA	NA	NA	NA	NA	NA	NA	NA	NA	NA	NA	NA	NA	NA	NA
UniRef90_B4W1A1_Putative_uncharacterized_protein_n=1_Tax=Coleofasciculus_chthonoplastes_PCC_7420_RepID=B4W1A1_9CYAN	NA	tricho	0	0	113.133	178.013	185.638	0	1.17649	0	82.965	7.14197	81.3241	44.5145	3.31766	19.0625	0	0	0	0	0	0	0	0	0	0	0	0	NA	NA	NA	NA	NA	NA	NA	NA	NA	NA	NA	NA	NA	NA	NA	NA	NA	NA	NA	NA	NA
UniRef90_B4W1A7_Putative_uncharacterized_protein_n=1_Tax=Coleofasciculus_chthonoplastes_PCC_7420_RepID=B4W1A7_9CYAN	NA	tricho	0	3.37794	19.903	31.4946	8.31215	0	16.4708	23.9939	17.2395	16.6646	18.6826	14.8382	12.1648	23.5478	0	0	10.0379	0	13.0096	0.809562	0	0	5.50956	2.3735	0.90887	1.05632	NA	NA	NA	NA	NA	NA	NA	NA	NA	NA	NA	NA	NA	NA	NA	NA	NA	NA	NA	NA	NA
UniRef90_B4W3Q5_Putative_uncharacterized_protein_n=1_Tax=Coleofasciculus_chthonoplastes_PCC_7420_RepID=B4W3Q5_9CYAN	NA	tricho	1.19506	0	0	0	0	0	0	0	0	1.19033	1.09897	1.1414	0	1.12132	0	0	2.73761	1.58966	0	1.61912	0.757692	0	2.36124	0	0	0	NA	NA	NA	NA	NA	NA	NA	NA	NA	NA	NA	NA	NA	NA	NA	NA	NA	NA	NA	NA	NA
UniRef90_B4W3U5_Amino_acid_adenylation_domain_protein_n=1_Tax=Coleofasciculus_chthonoplastes_PCC_7420_RepID=B4W3U5_9CYAN	NA	tricho	2.39011	0	1.04753	2.73867	3.69429	2.07905	1.17649	0	0	0	1.09897	2.28279	3.31766	1.12132	0	0.99622	0.912536	1.58966	0	0.809562	0.757692	1.56046	0.78708	0	0	0	K15666	NA	NA	NA	Metabolism	Metabolism	Metabolism of terpenoids and polyketides	NA	NA	NA	ko:K15666	br:ko00001	path:ko01054		path:map01054	Metabolism_Brite Hierarchies	Metabolism of terpenoids and polyketides	Protein families: metabolism	Nonribosomal peptide structures_Polyketide biosynthesis proteins	ppsC, fenE	plipastatin/fengycin lipopeptide synthetase C
UniRef90_B4W4D5_Leucine--tRNA_ligase_n=1_Tax=Coleofasciculus_chthonoplastes_PCC_7420_RepID=B4W4D5_9CYAN	NA	tricho	1.19506	4.50392	3.14259	0	4.61786	2.07905	3.52946	2.52568	3.2324	1.19033	1.09897	1.1414	2.21178	4.48529	1.03215	1.99244	1.82507	0.794831	3.25241	1.61912	3.03077	0.780232	1.57416	3.56025	3.63548	6.33789	K01869	LARS, leuS; leucyl-tRNA synthetase [EC:6.1.1.4]	M00360_M00359	Aminoacyl-tRNA biosynthesis, prokaryotes [PATH:map00970]_Aminoacyl-tRNA biosynthesis, eukaryotes [PATH:map00970]	Genetic information processing	Genetic information processing	Translation	Aminoacyl tRNA	Metabolism	Functional set	ko:K01869	br:ko00001	path:ko00970	ec:6.1.1.4	path:map00970	Genetic Information Processing_Brite Hierarchies	Translation	Protein families: metabolism	Aminoacyl-tRNA biosynthesis_Amino acid related enzymes_Transfer RNA biogenesis_Mitochondrial biogenesis	LARS, leuS	leucyl-tRNA synthetase
UniRef90_B4WG21_RHS_Repeat_family_n=1_Tax=Synechococcus_sp._PCC_7335_RepID=B4WG21_9SYNE	NA	tricho	0	0	3.14259	0	0	0	0	3.78851	1.07747	0	0	0	0	0	0	0	0	2.38449	7.31793	9.71475	3.78846	7.80232	0	9.49399	16.3597	15.8447	NA	NA	NA	NA	NA	NA	NA	NA	NA	NA	NA	NA	NA	NA	NA	NA	NA	NA	NA	NA	NA
UniRef90_B5FBW1_Putative_ic_quinone-oxidoreductase_family_protein_n=3_Tax=Vibrionaceae_RepID=B5FBW1_VIBFM	NA	tricho	2.39011	0	1.04753	0	0	0	0	0	0	0	0	0	0	0	0	0	0	10.3328	2.43931	1.61912	0	8.58255	3.14832	0	0	0	K23164	NA	NA	NA	Genetic information processing	Genetic information processing	Mitochondrial biogenesis	NA	NA	NA	ko:K23164	br:ko00001				Brite Hierarchies	Protein families: genetic information processing	NA	Mitochondrial biogenesis	RTN4IP1	reticulon-4-interacting protein 1, mitochondrial
UniRef90_B5JMU0_Nitrogenase_iron_protein_n=2_Tax=Verrucomicrobiae_bacterium_DG1235_RepID=B5JMU0_9BACT	NA	epi	2.39011	5.6299	15.7129	6.84666	4.61786	1.03953	4.70595	8.83987	4.30987	5.95164	4.3959	5.70698	6.63533	4.48529	8.25723	9.9622	10.0379	12.7173	13.0096	14.5721	15.9115	11.7035	11.8062	4.747	4.54435	5.28158	K02588	nifH; nitrogenase iron protein NifH [EC:1.18.6.1]	M00175	Nitrogen fixation, nitrogen => ammonia [PATH:map00910]	Energy metabolism	Nitrogen Fixation	Nitrogen metabolism	Nitrogen metabolism	Energy metabolism	Pathway module	ko:K02588	br:ko00001	path:ko00625		path:map00625	Metabolism	Energy metabolism	Xenobiotics biodegradation and metabolism	Nitrogen metabolism_Chloroalkane and chloroalkene degradation	nifH	nitrogenase iron protein NifH
UniRef90_B5W792_Methyltransferase_type_11_n=1_Tax=Arthrospira_maxima_CS-328_RepID=B5W792_ARTMA	NA	tricho	1.19506	1.12598	1.04753	1.36933	1.84714	1.03953	1.17649	3.78851	2.15494	1.19033	1.09897	2.28279	1.10589	2.24264	1.03215	0	0	0.794831	0.813103	0	0	0.780232	0.78708	0	1.81774	1.05632	NA	NA	NA	NA	NA	NA	NA	NA	NA	NA	NA	NA	NA	NA	NA	NA	NA	NA	NA	NA	NA
UniRef90_B5W7E1_Polymorphic_outer_membrane_protein_n=3_Tax=Arthrospira_RepID=B5W7E1_ARTMA	NA	tricho	0	0	2.09506	0	0	0	0	0	0	0	0	1.1414	0	0	0	0	0	0	0	0	0	0	0	0	0	0	NA	NA	NA	NA	NA	NA	NA	NA	NA	NA	NA	NA	NA	NA	NA	NA	NA	NA	NA	NA	NA
UniRef90_B6B451_Peptide/opine/nickel_uptake_family_ABC_transporter,_periplasmic_substrate-binding_protein_n=1_Tax=Rhodobacteraceae_bacterium_HTCC2083_RepID=B6B451_9RHOB	NA	epi	0	0	0	0	0	0	0	0	0	0	0	0	0	0	0	0	0	7.94831	0	0	0	0	0	0	0	0	K02035	ABC.PE.S; peptide/nickel transport system substrate-binding protein	M00239	Peptides/nickel transport system [PATH:map02010] [BR:ko02000]	Environmental information processing	Environmental information processing	Peptide and nickel transport system	Peptide and nickel transport system	Environmental information processing	Structural complex	ko:K02035	br:ko00001	path:ko02024		path:map02024	Cellular Processes_Brite Hierarchies	Cellular community - prokaryotes	Protein families: signaling and cellular processes	Quorum sensing_Transporters	ABC.PE.S	peptide/nickel transport system substrate-binding protein
UniRef90_B7JVQ6_Uncharacterized_protein_n=1_Tax=Cyanothece_sp._(strain_PCC_8801)_RepID=B7JVQ6_CYAP8	NA	tricho	13.1456	0	1.04753	6.84666	0.923572	4.1581	1.17649	6.31419	2.15494	2.38066	2.19795	2.28279	4.42355	1.12132	5.16077	0.99622	2.73761	0	0	0	0	0	0	0	0	0	NA	NA	NA	NA	NA	NA	NA	NA	NA	NA	NA	NA	NA	NA	NA	NA	NA	NA	NA	NA	NA
UniRef90_B7JWH0_Amino_acid_adenylation_domain_protein_n=2_Tax=Cyanothece_RepID=B7JWH0_CYAP8	NA	epi	1.19506	0	5.23764	4.108	2.77072	2.07905	3.52946	5.05135	0	1.19033	1.09897	1.1414	2.21178	2.24264	0	0	0	0	0	1.61912	0.757692	0	0.78708	0	0	0	K15655	NA	NA	NA	Metabolism	Metabolism	Metabolism of terpenoids and polyketides	NA	NA	NA	ko:K15655	br:ko00001	path:ko01054		path:map01054	Metabolism_Cellular Processes_Brite Hierarchies	Metabolism of terpenoids and polyketides	Cellular community - prokaryotes	Nonribosomal peptide structures_Quorum sensing_Polyketide biosynthesis proteins	srfAB, licB, lchAB	surfactin/lichenysin synthetase B
UniRef90_B7JXC8_Uncharacterized_protein_n=2_Tax=Cyanothece_RepID=B7JXC8_CYAP8	NA	tricho	5.97528	5.6299	2.09506	6.84666	7.38858	14.5534	17.6473	8.83987	6.46481	20.2356	7.69282	6.84838	11.0589	14.5772	0	0	0	0.794831	0.813103	2.42869	0	0	0	0	0	0	NA	NA	NA	NA	NA	NA	NA	NA	NA	NA	NA	NA	NA	NA	NA	NA	NA	NA	NA	NA	NA
UniRef90_B7JXC9_Dehydrogenase_subunit_n=2_Tax=Cyanothece_RepID=B7JXC9_CYAP8	NA	tricho	13.1456	10.1338	1.04753	2.73867	7.38858	13.5138	20.0003	5.05135	8.61974	11.9033	9.89077	6.84838	9.95299	7.84925	0	0	0	0	0	0	0	0	0.78708	0	0	0	NA	NA	NA	NA	NA	NA	NA	NA	NA	NA	NA	NA	NA	NA	NA	NA	NA	NA	NA	NA	NA
UniRef90_B7JXD0_Xylose_isomerase_domain_protein_TIM_barrel_n=1_Tax=Cyanothece_sp._(strain_PCC_8801)_RepID=B7JXD0_CYAP8	NA	epi	0	0	3.14259	4.108	0	0	7.05892	16.4169	2.15494	2.38066	17.5836	42.2317	3.31766	14.5772	0	0	0	0	0	0	0	0	0	0	0	0	K03335	NA	NA	NA	Carbohydrate and lipid metabolism	Carbohydrate and lipid metabolism	Carbohydrate metabolism	NA	NA	NA	ko:K03335	br:ko00001	path:ko00562	ec:4.2.1.44	path:map00562	Metabolism	Carbohydrate metabolism	NA	Inositol phosphate metabolism	iolE	inosose dehydratase
UniRef90_B7JXD3_Xylose_isomerase_domain_protein_TIM_barrel_n=1_Tax=Cyanothece_sp._(strain_PCC_8801)_RepID=B7JXD3_CYAP8	NA	epi	0	0	1.04753	2.73867	1.84714	0	2.35297	7.57703	2.15494	2.38066	8.7918	11.414	1.10589	6.72793	0	0	0	0	0	0	0	0	0	2.3735	5.45322	1.05632	NA	NA	NA	NA	NA	NA	NA	NA	NA	NA	NA	NA	NA	NA	NA	NA	NA	NA	NA	NA	NA
UniRef90_B7JXD4_Uncharacterized_protein_n=1_Tax=Cyanothece_sp._(strain_PCC_8801)_RepID=B7JXD4_CYAP8	NA	tricho	107.555	52.921	36.6635	108.177	70.1915	80.0435	92.9425	64.4048	71.1129	92.8457	74.7303	61.6354	82.9416	68.4006	126.955	60.7694	41.9767	11.1276	26.0193	15.3817	5.30384	9.36279	11.0191	16.6145	12.7242	14.7884	NA	NA	NA	NA	NA	NA	NA	NA	NA	NA	NA	NA	NA	NA	NA	NA	NA	NA	NA	NA	NA
UniRef90_B7K1Z8_Uncharacterized_protein_n=1_Tax=Cyanothece_sp._(strain_PCC_8801)_RepID=B7K1Z8_CYAP8	NA	tricho	124.286	30.4014	87.9924	117.763	90.5101	128.901	82.3541	109.867	128.219	116.652	153.856	106.15	103.953	122.224	276.617	156.407	139.618	0	0	4.04781	6.81923	0	0	83.0724	81.7983	72.8858	NA	NA	NA	NA	NA	NA	NA	NA	NA	NA	NA	NA	NA	NA	NA	NA	NA	NA	NA	NA	NA
UniRef90_B7K2F6_Multicopper_oxidase_type_2_n=1_Tax=Cyanothece_sp._(strain_PCC_8801)_RepID=B7K2F6_CYAP8	NA	tricho	120.701	16.8897	28.2833	19.1707	45.255	96.6759	57.6479	143.964	100.205	77.3714	79.1262	86.7461	76.3063	45.9742	6.19292	12.9509	14.6006	0	0	0	0	0	0	0	0	0	NA	NA	NA	NA	NA	NA	NA	NA	NA	NA	NA	NA	NA	NA	NA	NA	NA	NA	NA	NA	NA
UniRef90_B7K3C5_Aspartate/glutamate/uridylate_kinase_n=2_Tax=Cyanothece_RepID=B7K3C5_CYAP8	NA	tricho	22.7061	0	3.14259	17.8013	7.38858	12.4743	11.7649	29.0453	14.0071	10.713	13.1877	10.2726	12.1648	10.0919	3.09646	6.97354	9.12537	0	0	0	0	0	0	8.30724	12.7242	6.33789	NA	NA	NA	NA	NA	NA	NA	NA	NA	NA	NA	NA	NA	NA	NA	NA	NA	NA	NA	NA	NA
UniRef90_B7K3C6_Aspartate/glutamate/uridylate_kinase_n=2_Tax=Cyanothece_RepID=B7K3C6_CYAP8	NA	tricho	33.4616	3.37794	8.38023	24.648	15.7007	18.7115	20.0003	29.0453	28.0142	19.0453	21.9795	15.9796	29.859	17.9412	6.19292	5.97732	10.0379	0	0	0	0	0	0	2.3735	3.63548	4.22526	NA	NA	NA	NA	NA	NA	NA	NA	NA	NA	NA	NA	NA	NA	NA	NA	NA	NA	NA	NA	NA
UniRef90_B7K3C7_Methyltransferase_type_11_n=2_Tax=Cyanothece_RepID=B7K3C7_CYAP8	NA	tricho	3.58517	0	0	4.108	0	2.07905	0	3.78851	0	0	2.19795	0	3.31766	1.12132	0	0	0	0	0	0	0	0	0	0	0	0	NA	NA	NA	NA	NA	NA	NA	NA	NA	NA	NA	NA	NA	NA	NA	NA	NA	NA	NA	NA	NA
UniRef90_B7KD19_Dihydroxyacetone_kinase,_DhaK_subunit_n=1_Tax=Cyanothece_sp._(strain_PCC_7424)_RepID=B7KD19_CYAP7	NA	tricho	1.19506	0	0	4.108	1.84714	0	0	0	0	0	0	0	0	0	2.06431	0	0	0	0	0	0	0	0	0	0	0	K05878	NA	NA	NA	Carbohydrate and lipid metabolism	Carbohydrate and lipid metabolism	Lipid metabolism	NA	NA	NA	ko:K05878	br:ko00001	path:ko00561	ec:2.7.1.121	path:map00561	Metabolism	Lipid metabolism	NA	Glycerolipid metabolism	dhaK	phosphoenolpyruvate---glycerone phosphotransferase subunit DhaK
UniRef90_B7KDK5_Uncharacterized_protein_n=1_Tax=Cyanothece_sp._(strain_PCC_7424)_RepID=B7KDK5_CYAP7	NA	tricho	16.7308	7.88186	12.5703	6.84666	14.7772	12.4743	15.2943	5.05135	19.3944	20.2356	20.8805	17.1209	21.0119	23.5478	9.28938	21.9169	20.9883	42.1261	93.5068	55.8598	62.8884	33.55	25.9736	4.747	2.72661	3.16895	NA	NA	NA	NA	NA	NA	NA	NA	NA	NA	NA	NA	NA	NA	NA	NA	NA	NA	NA	NA	NA
UniRef90_B7KFI0_Lactoylglutathione_lyase_n=4_Tax=Cyanobacteria_RepID=B7KFI0_CYAP7	NA	tricho	0	0	0	0	0	1.03953	0	0	0	0	0	0	0	0	0	0	0	0.794831	0.813103	2.42869	0.757692	0.780232	2.36124	0	0	0	K01759	NA	NA	NA	Carbohydrate and lipid metabolism	Carbohydrate and lipid metabolism	Carbohydrate metabolism	NA	NA	NA	ko:K01759	br:ko00001	path:ko00620	ec:4.4.1.5	path:map00620	Metabolism	Carbohydrate metabolism	NA	Pyruvate metabolism	GLO1, gloA	lactoylglutathione lyase
UniRef90_B7KH31_Uncharacterized_protein_n=1_Tax=Cyanothece_sp._(strain_PCC_7424)_RepID=B7KH31_CYAP7	NA	tricho	8.36539	12.3858	12.5703	4.108	14.7772	12.4743	14.1178	15.1541	8.61974	11.9033	15.3856	12.5554	11.0589	12.3345	7.22507	11.9546	17.3382	10.3328	4.87862	12.953	14.3961	12.4837	12.5933	7.12049	6.36209	3.16895	K09000	NA	NA	NA	Other	Other	Signaling and cellular processes	NA	NA	NA	ko:K09000	br:ko00001				Brite Hierarchies	Protein families: signaling and cellular processes	NA	Prokaryotic defense system	cmr4	CRISPR-associated protein Cmr4
UniRef90_B7RZX9_Calx-beta_domain_family_protein_n=1_Tax=marine_gamma_proteobacterium_HTCC2148_RepID=B7RZX9_9GAMM	NA	tricho	2.39011	0	1.04753	9.58533	7.38858	0	1.17649	2.52568	4.30987	3.57099	7.69282	0	4.42355	3.36397	0	0	0	0	0	0	0	0	0	0	0	0	NA	NA	NA	NA	NA	NA	NA	NA	NA	NA	NA	NA	NA	NA	NA	NA	NA	NA	NA	NA	NA
UniRef90_B8G7F5_Conserved_repeat_domain_protein_n=1_Tax=Chloroflexus_aggregans_(strain_MD-66_/_DSM_9485)_RepID=B8G7F5_CHLAD	NA	epi	0	0	0	0	0	0	0	0	0	0	0	0	0	0	0	0	0	10.3328	0	0	0	0	0	0	0	0	NA	NA	NA	NA	NA	NA	NA	NA	NA	NA	NA	NA	NA	NA	NA	NA	NA	NA	NA	NA	NA
UniRef90_B8HUI6_Nucleotide_sugar_dehydrogenase_n=2_Tax=Cyanothece_sp._(strain_PCC_7425_/_ATCC_29141)_RepID=B8HUI6_CYAP4	NA	tricho	0	0	0	0	0	0	0	0	0	0	0	0	0	1.12132	0	0	0	0.794831	0.813103	0.809562	0.757692	1.56046	2.36124	0	0	0	K02472	NA	NA	NA	Carbohydrate and lipid metabolism	Carbohydrate and lipid metabolism	Carbohydrate metabolism	NA	NA	NA	ko:K02472	br:ko00001	path:ko00520	ec:1.1.1.336	path:map00520	Metabolism_Environmental Information Processing_Cellular Processes	Carbohydrate metabolism	Glycan biosynthesis and metabolism	Amino sugar and nucleotide sugar metabolism_O-Antigen nucleotide sugar biosynthesis_Two-component system_Biofilm formation - Vibrio cholerae	wecC	UDP-N-acetyl-D-mannosaminuronic acid dehydrogenase
UniRef90_C5BMI1_Alkaline_phosphatase-like_protein_n=9_Tax=Teredinibacter_RepID=C5BMI1_TERTT	NA	epi	16.7308	13.5118	24.0932	24.648	32.325	20.7905	22.3533	56.8277	35.5564	29.7582	17.5836	29.6763	27.6472	25.7904	17.5466	28.8904	42.8892	34.9726	30.0848	38.0494	22.7308	46.8139	43.2894	17.8012	11.8153	9.50684	NA	NA	NA	NA	NA	NA	NA	NA	NA	NA	NA	NA	NA	NA	NA	NA	NA	NA	NA	NA	NA
UniRef90_C8S050_Uncharacterized_protein_n=1_Tax=Rhodobacter_sp._SW2_RepID=C8S050_9RHOB	NA	tricho	0	0	0	0	0	0	0	0	0	0	0	0	0	0	2.06431	0	0	0	0	3.23825	0.757692	0	0	0	0	0	NA	NA	NA	NA	NA	NA	NA	NA	NA	NA	NA	NA	NA	NA	NA	NA	NA	NA	NA	NA	NA
UniRef90_C8TEM4_OciB_protein_n=12_Tax=Planktothrix_RepID=C8TEM4_9CYAN	NA	tricho	1.19506	1.12598	2.09506	1.36933	0.923572	0	2.35297	1.26284	2.15494	2.38066	0	0	2.21178	1.12132	1.03215	0	0.912536	0	0	0	0	0	0	0	0	0	K04780	NA	NA	NA	Metabolism	Metabolism	Metabolism of terpenoids and polyketides	NA	NA	NA	ko:K04780	br:ko00001	path:ko01053	ec:6.2.1.66	path:map01053	Metabolism_Brite Hierarchies	Metabolism of terpenoids and polyketides	Protein families: metabolism	Biosynthesis of siderophore group nonribosomal peptides_Polyketide biosynthesis proteins	dhbF	glyine---[glycyl-carrier protein] ligase
UniRef90_D0LWS8_Ricin_B_lectin_n=2_Tax=Haliangium_ochraceum_RepID=D0LWS8_HALO1	NA	tricho	0	0	5.23764	0	0	0	3.52946	0	0	1.19033	4.3959	9.13117	6.63533	3.36397	0	0	0	0	0	0	0	0	0	0	0	0	NA	NA	NA	NA	NA	NA	NA	NA	NA	NA	NA	NA	NA	NA	NA	NA	NA	NA	NA	NA	NA
UniRef90_D0Z3N2_Amidohydrolase_domain_protein_n=1_Tax=Photobacterium_damselae_subsp._damselae_CIP_102761_RepID=D0Z3N2_PHODD	NA	tricho	20.3159	0	0	0	0	0	0	0	0	0	0	0	0	0	10.3215	0	0	0	0	0	0	0	0	0	0	0	NA	NA	NA	NA	NA	NA	NA	NA	NA	NA	NA	NA	NA	NA	NA	NA	NA	NA	NA	NA	NA
UniRef90_D2TGJ6_Putative_polysaccharide_degrading_enzyme_n=1_Tax=Citrobacter_rodentium_(strain_ICC168)_RepID=D2TGJ6_CITRI	NA	tricho	4.78022	34.9054	8.38023	20.54	5.54143	8.3162	17.6473	18.9426	17.2395	16.6646	27.4744	23.9693	22.1178	19.0625	0	5.97732	18.2507	7.94831	13.8227	17.0008	6.06154	10.143	21.2512	1.18675	2.72661	0	NA	NA	NA	NA	NA	NA	NA	NA	NA	NA	NA	NA	NA	NA	NA	NA	NA	NA	NA	NA	NA
UniRef90_D3PAP2_Acyl_carrier_protein_n=1_Tax=Deferribacter_desulfuricans_(strain_DSM_14783_/_JCM_11476_/_NBRC_101012_/_SSM1)_RepID=D3PAP2_DEFDS	NA	tricho	4.78022	5.6299	10.4753	2.73867	6.465	5.19763	0	2.52568	0	4.76132	0	0	2.21178	4.48529	25.8038	10.9584	10.0379	12.7173	13.0096	8.90519	22.7308	27.3081	17.3158	10.6807	9.0887	9.50684	NA	NA	NA	NA	NA	NA	NA	NA	NA	NA	NA	NA	NA	NA	NA	NA	NA	NA	NA	NA	NA
UniRef90_D4H806_Uncharacterized_protein_n=1_Tax=Denitrovibrio_acetiphilus_(strain_DSM_12809_/_N2460)_RepID=D4H806_DENA2	NA	tricho	0	24.7716	21.9981	0	0.923572	0	0	0	2.15494	0	0	6.84838	0	0	0	0	0	0	0	0	0	0	0	0	0	0	NA	NA	NA	NA	NA	NA	NA	NA	NA	NA	NA	NA	NA	NA	NA	NA	NA	NA	NA	NA	NA
UniRef90_D4ZNU4_Putative_uncharacterized_protein_n=1_Tax=Arthrospira_platensis_(strain_NIES-39_/_IAM_M-135)_RepID=D4ZNU4_ARTPN	NA	tricho	0	1.12598	4.19011	9.58533	4.61786	1.03953	1.17649	13.8912	3.2324	0	2.19795	6.84838	4.42355	4.48529	0	0	0.912536	0	0	1.61912	0.757692	0.780232	1.57416	0	0.90887	0	NA	NA	NA	NA	NA	NA	NA	NA	NA	NA	NA	NA	NA	NA	NA	NA	NA	NA	NA	NA	NA
UniRef90_D4ZWC2_Putative_uncharacterized_protein_n=1_Tax=Arthrospira_platensis_(strain_NIES-39_/_IAM_M-135)_RepID=D4ZWC2_ARTPN	NA	tricho	0	0	0	0	0	0	0	0	0	0	0	0	0	0	0	0	0	0.794831	3.25241	0.809562	1.51538	0.780232	3.14832	0	0	0	NA	NA	NA	NA	NA	NA	NA	NA	NA	NA	NA	NA	NA	NA	NA	NA	NA	NA	NA	NA	NA
UniRef90_D4ZWC3_NAD-dependent_epimerase/dehydratase_n=1_Tax=Arthrospira_platensis_(strain_NIES-39_/_IAM_M-135)_RepID=D4ZWC3_ARTPN	NA	tricho	0	0	0	0	0	0	0	0	0	0	0	0	0	0	0	0	0	1.58966	7.31793	0.809562	2.27308	1.56046	4.72248	0	0	0	K01710	NA	NA	NA	Carbohydrate and lipid metabolism	Carbohydrate and lipid metabolism	Glycan biosynthesis and metabolism	NA	NA	NA	ko:K01710	br:ko00001	path:ko00521	ec:4.2.1.46	path:map00521	Metabolism	Glycan biosynthesis and metabolism	Metabolism of terpenoids and polyketides	O-Antigen nucleotide sugar biosynthesis_Polyketide sugar unit biosynthesis_Biosynthesis of vancomycin group antibiotics_Streptomycin biosynthesis_Acarbose and validamycin biosynthesis	rfbB, rmlB, rffG	dTDP-glucose 4,6-dehydratase
UniRef90_D4ZWC4_TPR_domain_protein_n=1_Tax=Arthrospira_platensis_(strain_NIES-39_/_IAM_M-135)_RepID=D4ZWC4_ARTPN	NA	tricho	0	0	0	0	0	0	0	0	0	0	0	0	0	0	0	0	0.912536	1.58966	1.62621	0.809562	1.51538	0	0	0	0	0	NA	NA	NA	NA	NA	NA	NA	NA	NA	NA	NA	NA	NA	NA	NA	NA	NA	NA	NA	NA	NA
UniRef90_D5A3Z5_Pentapeptide_repeat-containing_protein_n=4_Tax=Arthrospira_RepID=D5A3Z5_ARTPN	NA	tricho	0	0	0	0	0	1.03953	0	1.26284	1.07747	0	0	2.28279	1.10589	0	0	0	0.912536	0	0	0	0	0	0.78708	0	0	0	NA	NA	NA	NA	NA	NA	NA	NA	NA	NA	NA	NA	NA	NA	NA	NA	NA	NA	NA	NA	NA
UniRef90_D5A463_Putative_uncharacterized_protein_n=5_Tax=Arthrospira_RepID=D5A463_ARTPN	NA	tricho	3.58517	0	0	0	0	0	0	0	0	0	0	0	0	0	0	0	0	0	0	0	0	0	0	0	0	0	NA	NA	NA	NA	NA	NA	NA	NA	NA	NA	NA	NA	NA	NA	NA	NA	NA	NA	NA	NA	NA
UniRef90_D5A490_Putative_uncharacterized_protein_n=1_Tax=Arthrospira_platensis_(strain_NIES-39_/_IAM_M-135)_RepID=D5A490_ARTPN	NA	tricho	0	0	0	0	0	0	0	0	0	0	0	0	0	0	0	0	0.912536	2.38449	1.62621	0.809562	2.27308	0	3.14832	0	0	0	K16669	NA	NA	NA	Environmental information processing	Environmental information processing	Signal transduction	NA	NA	NA	ko:K16669	br:ko00001	path:ko04391		path:map04391	Environmental Information Processing_Brite Hierarchies	Signal transduction	Protein families: signaling and cellular processes	Hippo signaling pathway - fly_Hippo signaling pathway - multiple species_Cell adhesion molecules	FAT4	protocadherin Fat 4
UniRef90_D8FTF6_Putative_pentapeptide_repeat-containing_protein_n=1_Tax=[Oscillatoria]_sp._PCC_6506_RepID=D8FTF6_9CYAN	NA	tricho	1.19506	0	2.09506	1.36933	0.923572	1.03953	0	1.26284	1.07747	0	0	1.1414	1.10589	1.12132	1.03215	0.99622	2.73761	0	0	2.42869	2.27308	2.3407	2.36124	1.18675	0.90887	0	NA	NA	NA	NA	NA	NA	NA	NA	NA	NA	NA	NA	NA	NA	NA	NA	NA	NA	NA	NA	NA
UniRef90_D8FXG6_Putative_uncharacterized_protein_n=1_Tax=[Oscillatoria]_sp._PCC_6506_RepID=D8FXG6_9CYAN	NA	tricho	0	0	0	0	0	0	0	1.26284	0	0	0	0	0	0	0	0	0.912536	4.76899	2.43931	5.66694	4.54615	4.68139	3.14832	0	0	0	NA	NA	NA	NA	NA	NA	NA	NA	NA	NA	NA	NA	NA	NA	NA	NA	NA	NA	NA	NA	NA
UniRef90_D8FXR8_Polyphosphate_glucokinase_n=1_Tax=[Oscillatoria]_sp._PCC_6506_RepID=D8FXR8_9CYAN	NA	tricho	0	0	0	0	0	0	0	0	0	0	0	0	0	0	3.09646	0	0	0	0	0	0	0	0	0	0	0	K00886	ppgK; polyphosphate glucokinase [EC:2.7.1.63]	M00001_M00549	Glycolysis (Embden-Meyerhof pathway), glucose => pyruvate [PATH:map01200 map00010]_Nucleotide sugar biosynthesis, glucose => UDP-glucose [PATH:map00520]	Carbohydrate and lipid metabolism	Carbohydrate and lipid metabolism	Central carbohydrate metabolism	Central carbohydrate metabolism_Sugar metabolism	Carbohydrate and lipid metabolism	Pathway module	ko:K00886	br:ko00001	path:ko00010	ec:2.7.1.63	path:map00010	Metabolism	Carbohydrate metabolism	NA	Glycolysis / Gluconeogenesis_Amino sugar and nucleotide sugar metabolism	ppgK	polyphosphate glucokinase
UniRef90_D8FZZ8_Putative_uncharacterized_protein_n=1_Tax=[Oscillatoria]_sp._PCC_6506_RepID=D8FZZ8_9CYAN	NA	tricho	0	1.12598	1.04753	4.108	0.923572	1.03953	1.17649	1.26284	0	0	0	0	2.21178	0	0	0	0.912536	1.58966	1.62621	0.809562	1.51538	0.780232	1.57416	0	0	0	NA	NA	NA	NA	NA	NA	NA	NA	NA	NA	NA	NA	NA	NA	NA	NA	NA	NA	NA	NA	NA
UniRef90_D8G1K8_DNA_polymerase_III_subunit_beta_n=1_Tax=[Oscillatoria]_sp._PCC_6506_RepID=D8G1K8_9CYAN	NA	tricho	3.58517	0	2.09506	4.108	1.84714	3.11858	1.17649	3.78851	1.07747	2.38066	3.29692	2.28279	3.31766	3.36397	0	3.98488	6.38776	3.97416	4.87862	2.42869	2.27308	3.90116	2.36124	0	1.81774	0	K02338	DPO3B, dnaN; DNA polymerase III subunit beta [EC:2.7.7.7]	M00260	DNA polymerase III complex, bacteria [PATH:map03030 map03430 map03440] [BR:ko03032 ko03400]	Genetic information processing	Genetic information processing	DNA replication proteins	DNA polymerase	Genetic information processing	Structural complex	ko:K02338	br:ko00001	path:ko03030	ec:2.7.7.7	path:map03030	Genetic Information Processing_Brite Hierarchies	Replication and repair	Protein families: genetic information processing	DNA replication_Mismatch repair_Homologous recombination_DNA replication proteins_DNA repair and recombination proteins	dnaN	DNA polymerase III subunit beta
UniRef90_D8G3U1_Putative_uncharacterized_protein_n=1_Tax=[Oscillatoria]_sp._PCC_6506_RepID=D8G3U1_9CYAN	NA	tricho	0	0	0	0	0	0	0	0	0	0	0	0	0	0	0	0	0	1.58966	0	2.42869	0	1.56046	0	0	0	0	NA	NA	NA	NA	NA	NA	NA	NA	NA	NA	NA	NA	NA	NA	NA	NA	NA	NA	NA	NA	NA
UniRef90_D8G6N1_von_Willebrand_factor,_type_A_n=1_Tax=[Oscillatoria]_sp._PCC_6506_RepID=D8G6N1_9CYAN	NA	tricho	2.39011	1.12598	2.09506	0	4.61786	1.03953	2.35297	2.52568	3.2324	1.19033	2.19795	3.42419	3.31766	2.24264	2.06431	0.99622	0.912536	2.38449	0.813103	0.809562	0	1.56046	2.36124	2.3735	2.72661	6.33789	NA	NA	NA	NA	NA	NA	NA	NA	NA	NA	NA	NA	NA	NA	NA	NA	NA	NA	NA	NA	NA
UniRef90_D8G6T3_Glycosyl_transferase,_group_1_n=1_Tax=[Oscillatoria]_sp._PCC_6506_RepID=D8G6T3_9CYAN	NA	tricho	4.78022	4.50392	7.3327	0	3.69429	5.19763	4.70595	6.31419	2.15494	0	5.49487	2.28279	3.31766	3.36397	4.12861	0	3.65015	14.307	7.31793	8.90519	10.6077	4.68139	4.72248	3.56025	8.17983	3.16895	NA	NA	NA	NA	NA	NA	NA	NA	NA	NA	NA	NA	NA	NA	NA	NA	NA	NA	NA	NA	NA
UniRef90_D8G8K3_Putative_uncharacterized_protein_n=1_Tax=[Oscillatoria]_sp._PCC_6506_RepID=D8G8K3_9CYAN	NA	tricho	0	0	0	12.324	1.84714	0	0	0	0	0	0	0	0	0	0	0	0	0	0	0	0	0	0	0	0	0	NA	NA	NA	NA	NA	NA	NA	NA	NA	NA	NA	NA	NA	NA	NA	NA	NA	NA	NA	NA	NA
UniRef90_E0U890_Uncharacterized_protein_n=1_Tax=Cyanothece_sp._(strain_PCC_7822)_RepID=E0U890_CYAP2	NA	tricho	0	1.12598	1.04753	1.36933	3.69429	5.19763	2.35297	0	1.07747	4.76132	2.19795	2.28279	1.10589	4.48529	0	1.99244	0	0	1.62621	0	0	0	0	2.3735	2.72661	4.22526	NA	NA	NA	NA	NA	NA	NA	NA	NA	NA	NA	NA	NA	NA	NA	NA	NA	NA	NA	NA	NA
UniRef90_E0U9F8_Uncharacterized_protein_n=1_Tax=Cyanothece_sp._(strain_PCC_7822)_RepID=E0U9F8_CYAP2	NA	tricho	0	0	0	0	0	0	0	0	0	0	0	0	0	0	0	0	0	1.58966	0	0	0.757692	0	0	0	0	0	NA	NA	NA	NA	NA	NA	NA	NA	NA	NA	NA	NA	NA	NA	NA	NA	NA	NA	NA	NA	NA
UniRef90_E0UA49_Alpha/beta_hydrolase_fold_protein_n=1_Tax=Cyanothece_sp._(strain_PCC_7822)_RepID=E0UA49_CYAP2	NA	tricho	1.19506	2.25196	0	0	0	0	1.17649	1.26284	1.07747	0	0	0	0	0	0	0	0	2.38449	0.813103	0	0	0.780232	1.57416	0	0	0	NA	NA	NA	NA	NA	NA	NA	NA	NA	NA	NA	NA	NA	NA	NA	NA	NA	NA	NA	NA	NA
UniRef90_E0UED6_Uncharacterized_protein_n=1_Tax=Cyanothece_sp._(strain_PCC_7822)_RepID=E0UED6_CYAP2	NA	tricho	10.7555	3.37794	7.3327	2.73867	5.54143	3.11858	2.35297	3.78851	2.15494	3.57099	1.09897	5.70698	2.21178	1.12132	2.06431	3.98488	2.73761	2.38449	2.43931	4.04781	3.78846	1.56046	3.14832	0	1.81774	0	NA	NA	NA	NA	NA	NA	NA	NA	NA	NA	NA	NA	NA	NA	NA	NA	NA	NA	NA	NA	NA
UniRef90_E0UHU6_Sulfatase_n=1_Tax=Cyanothece_sp._(strain_PCC_7822)_RepID=E0UHU6_CYAP2	NA	tricho	102.775	83.3225	52.3764	84.8986	64.65	111.229	81.1776	64.4048	89.4299	101.178	69.2354	109.574	90.6828	82.9778	74.315	56.7846	50.1895	8.74315	18.7014	39.6686	46.2192	16.3849	22.0382	3.56025	5.45322	10.5632	NA	NA	NA	NA	NA	NA	NA	NA	NA	NA	NA	NA	NA	NA	NA	NA	NA	NA	NA	NA	NA
UniRef90_E0UJB3_Translation_initiation_factor_IF-1_n=3_Tax=Cyanobacteria_RepID=E0UJB3_CYAP2	NA	epi	3.58517	7.88186	10.4753	12.324	9.23572	7.27668	8.23541	8.83987	12.9296	5.95164	12.0887	9.13117	12.1648	8.97058	1.03215	14.9433	14.6006	10.3328	17.8883	14.5721	14.3961	14.0442	11.0191	8.30724	8.17983	5.28158	K02518	NA	NA	NA	Genetic information processing	Genetic information processing	Translation	NA	NA	NA	ko:K02518	br:ko00001				Brite Hierarchies	Protein families: genetic information processing	NA	Translation factors	infA	translation initiation factor IF-1
UniRef90_E0UJE0_von_Willebrand_factor_type_A_n=2_Tax=Cyanothece_sp._(strain_PCC_7822)_RepID=E0UJE0_CYAP2	NA	tricho	1.19506	1.12598	5.23764	0	2.77072	1.03953	1.17649	6.31419	4.30987	0	1.09897	3.42419	2.21178	4.48529	0	0	0	0.794831	2.43931	3.23825	4.54615	7.80232	3.14832	3.56025	2.72661	3.16895	NA	NA	NA	NA	NA	NA	NA	NA	NA	NA	NA	NA	NA	NA	NA	NA	NA	NA	NA	NA	NA
UniRef90_E0UJE1_Protein_serine/threonine_phosphatase_n=1_Tax=Cyanothece_sp._(strain_PCC_7822)_RepID=E0UJE1_CYAP2	NA	tricho	0	0	2.09506	1.36933	1.84714	0	0	3.78851	2.15494	0	2.19795	3.42419	0	0	0	0	0	3.17933	0	0	0	0.780232	1.57416	0	0.90887	0	NA	NA	NA	NA	NA	NA	NA	NA	NA	NA	NA	NA	NA	NA	NA	NA	NA	NA	NA	NA	NA
UniRef90_E0UJE2_Serine/threonine-protein_kinase-like_domain_protein_n=1_Tax=Cyanothece_sp._(strain_PCC_7822)_RepID=E0UJE2_CYAP2	NA	tricho	0	0	2.09506	2.73867	2.77072	0	0	2.52568	1.07747	0	0	0	0	0	0	0	0	0	0	0	0	1.56046	0.78708	0	0.90887	0	K06068	NA	NA	NA	Other	Other	Cellular Processes	NA	NA	NA	ko:K06068	br:ko00001	path:ko04062	ec:2.7.11.13	path:map04062	Cellular Processes_Organismal Systems_Human Diseases_Brite Hierarchies	Transport and catabolism	Immune system	Autophagy - animal_NOD-like receptor signaling pathway_C-type lectin receptor signaling pathway_Fc gamma R-mediated phagocytosis_Chemokine signaling pathway_GnRH signaling pathway_Estrogen signaling pathway_Vascular smooth muscle contraction_Neurotrophin signaling pathway_Inflammatory mediator regulation of TRP channels_Axon regeneration_Chemical carcinogenesis - reactive oxygen species_Shigellos…	PRKCD	novel protein kinase C delta type
UniRef90_E0UKZ1_Alkanesulfonate_monooxygenase_n=1_Tax=Cyanothece_sp._(strain_PCC_7822)_RepID=E0UKZ1_CYAP2	NA	tricho	2.39011	4.50392	0	0	1.84714	1.03953	1.17649	0	3.2324	0	0	1.1414	2.21178	1.12132	0	0	0	0	0	0	0	0	0	0	0	0	K04091	NA	NA	NA	Energy metabolism	Energy metabolism	Sulfur metabolism	NA	NA	NA	ko:K04091	br:ko00001	path:ko00920	ec:1.14.14.5	path:map00920	Metabolism	Energy metabolism	NA	Sulfur metabolism	ssuD, msuD	alkanesulfonate monooxygenase
UniRef90_E1VRX3_Aldehyde_dehydrogenase_(NAD(+))_n=5_Tax=Arthrobacter_RepID=E1VRX3_ARTAR	NA	epi	0	0	0	0	0	0	0	0	0	0	0	0	0	0	0	0	0	4.76899	0	0	0	0	0	0	0	0	K00138	NA	NA	NA	Carbohydrate and lipid metabolism	Carbohydrate and lipid metabolism	Carbohydrate metabolism	NA	NA	NA	ko:K00138	br:ko00001	path:ko00010		path:map00010	Metabolism	Carbohydrate metabolism	NA	Glycolysis / Gluconeogenesis_Pyruvate metabolism	aldB	aldehyde dehydrogenase
UniRef90_E1YM71_Putative_uncharacterized_protein_n=1_Tax=uncultured_Desulfobacterium_sp._RepID=E1YM71_9DELT	NA	tricho	28.6813	14.6377	0	12.324	11.0829	20.7905	16.4708	12.6284	11.8521	10.713	19.7815	17.1209	19.906	19.0625	10.3215	6.97354	8.21283	0	0	0	0	0	0	0	0	0	K01652	E2.2.1.6L, ilvB, ilvG, ilvI; acetolactate synthase I/II/III large subunit [EC:2.2.1.6]	M00019_M00570	Valine/isoleucine biosynthesis, pyruvate => valine / 2-oxobutanoate => isoleucine [PATH:map01210 map01230 map00290]_Isoleucine biosynthesis, threonine => 2-oxobutanoate => isoleucine [PATH:map01230 map00290]	Nucleotide and amino acid metabolism	Amino acid metabolism	Branched-chain amino acid metabolism	Branched-chain amino acid metabolism	Nucleotide and amino acid metabolism	Pathway module	ko:K01652	br:ko00001	path:ko00290	ec:2.2.1.6	path:map00290	Metabolism	Carbohydrate metabolism	Amino acid metabolism	Butanoate metabolism_C5-Branched dibasic acid metabolism_Valine, leucine and isoleucine biosynthesis_Pantothenate and CoA biosynthesis	E2.2.1.6L, ilvB, ilvG, ilvI	acetolactate synthase I/II/III large subunit
UniRef90_E2B796_Myosin_heavy_chain,_muscle_n=1_Tax=Harpegnathos_saltator_RepID=E2B796_HARSA	NA	epi	28.6813	48.4171	5.23764	4.108	9.23572	27.0277	47.0595	21.4682	19.3944	30.9486	9.89077	90.1703	33.1766	21.3051	0	13.9471	0.912536	0	4.87862	0	0	0	1.57416	70.0182	0.90887	16.901	K17751	NA	NA	NA	Environmental information processing	Environmental information processing	Signal transduction	NA	NA	NA	ko:K17751	br:ko00001	path:ko04022		path:map04022	Environmental Information Processing_Organismal Systems_Human Diseases_Brite Hierarchies	Signal transduction	Endocrine system	cGMP-PKG signaling pathway_Thyroid hormone signaling pathway_Cardiac muscle contraction_Adrenergic signaling in cardiomyocytes_Hypertrophic cardiomyopathy_Dilated cardiomyopathy_Viral myocarditis_Cytoskeleton proteins	MYH6_7	myosin heavy chain 6/7
UniRef90_E2CHW8_Extracellular_solute-binding_protein_n=1_Tax=Roseibium_sp._TrichSKD4_RepID=E2CHW8_9RHOB	NA	epi	0	0	0	0	0	0	0	0	1.07747	0	0	0	0	0	0	0	6.38776	3.17933	1.62621	3.23825	2.27308	0	7.8708	0	0	0	NA	NA	NA	NA	NA	NA	NA	NA	NA	NA	NA	NA	NA	NA	NA	NA	NA	NA	NA	NA	NA
UniRef90_E2JE77_Arginine_kinase_1_n=2_Tax=Caridea_RepID=E2JE77_MACRS	NA	epi	22.7061	19.1417	1.04753	20.54	5.54143	13.5138	25.8827	20.2054	6.46481	29.7582	13.1877	35.3833	23.2236	10.0919	0	23.9093	2.73761	0	1.62621	1.61912	0	0.780232	3.14832	39.1627	2.72661	25.3516	K00933	E2.7.3.2; creatine kinase [EC:2.7.3.2]	M00047	Creatine pathway [PATH:map00330]	Nucleotide and amino acid metabolism	Amino acid metabolism	Arginine and proline metabolism	Other amino acid metabolism	Nucleotide and amino acid metabolism	Pathway module	ko:K00933	br:ko00001	path:ko00330	ec:2.7.3.2	path:map00330	Metabolism_Brite Hierarchies	Amino acid metabolism	Protein families: signaling and cellular processes	Arginine and proline metabolism_Exosome	E2.7.3.2	creatine kinase
UniRef90_E3BH15_Sugar_ABC_transporter,_periplasmic_binding_protein,_putative_n=1_Tax=Vibrio_caribbeanicus_ATCC_BAA-2122_RepID=E3BH15_9VIBR	NA	epi	0	0	0	0	0	0	0	0	1.07747	0	0	0	0	0	0	0	0.912536	1.58966	0.813103	0.809562	0.757692	0.780232	1.57416	0	0	0	NA	NA	NA	NA	NA	NA	NA	NA	NA	NA	NA	NA	NA	NA	NA	NA	NA	NA	NA	NA	NA
UniRef90_E9G6P0_Putative_uncharacterized_protein_n=1_Tax=Daphnia_pulex_RepID=E9G6P0_DAPPU	NA	tricho	0	0	1.04753	0	0	1.03953	2.35297	1.26284	1.07747	2.38066	1.09897	2.28279	0	1.12132	0	0.99622	0.912536	0	0	0.809562	0	0	0.78708	2.3735	0	3.16895	K05699	NA	NA	NA	Other	Other	Cellular Processes	NA	NA	NA	ko:K05699	br:ko00001	path:ko04510		path:map04510	Cellular Processes_Organismal Systems_Human Diseases_Brite Hierarchies	Cellular community - eukaryotes	Cell motility	Focal adhesion_Adherens junction_Tight junction_Regulation of actin cytoskeleton_Leukocyte transendothelial migration_Viral carcinogenesis_Shigellosis_Amoebiasis_Systemic lupus erythematosus_Membrane trafficking_Cytoskeleton proteins_Exosome	ACTN1_4	actinin alpha 1/4
UniRef90_F0YDB4_Putative_uncharacterized_protein_n=1_Tax=Aureococcus_anophagefferens_RepID=F0YDB4_AURAN	NA	tricho	2.39011	1.12598	2.09506	4.108	6.465	2.07905	1.17649	1.26284	3.2324	1.19033	3.29692	2.28279	2.21178	1.12132	0	6.97354	3.65015	2.38449	3.25241	0.809562	3.03077	0.780232	0.78708	0	0.90887	0	NA	NA	NA	NA	NA	NA	NA	NA	NA	NA	NA	NA	NA	NA	NA	NA	NA	NA	NA	NA	NA
UniRef90_F2B0Q6_Protein_containing_Cadherin_domain_n=1_Tax=Rhodopirellula_baltica_WH47_RepID=F2B0Q6_RHOBT	NA	tricho	0	0	1.04753	0	2.77072	0	0	0	0	0	0	0	0	0	0	2.98866	4.56268	12.7173	3.25241	4.85738	3.03077	8.58255	6.29664	0	0	0	NA	NA	NA	NA	NA	NA	NA	NA	NA	NA	NA	NA	NA	NA	NA	NA	NA	NA	NA	NA	NA
UniRef90_F4KTI6_Uncharacterized_protein_n=1_Tax=Haliscomenobacter_hydrossis_(strain_ATCC_27775_/_DSM_1100_/_LMG_10767_/_O)_RepID=F4KTI6_HALH1	NA	epi	0	0	0	0	0	0	0	0	0	0	0	0	0	0	0	0	0	0	0	0	0	0	0	0	0.90887	3.16895	NA	NA	NA	NA	NA	NA	NA	NA	NA	NA	NA	NA	NA	NA	NA	NA	NA	NA	NA	NA	NA
UniRef90_F4XJI0_BarH_n=2_Tax=Oscillatoriales_RepID=F4XJI0_9CYAN	NA	tricho	19.1209	12.3858	11.5228	32.864	20.3186	23.9091	27.0592	8.83987	8.61974	17.8549	17.5836	15.9796	27.6472	19.0625	0	2.98866	1.82507	7.15348	4.87862	1.61912	19.7	0	5.50956	0	0	0	K15063	NA	NA	NA	Metabolism	Metabolism	Xenobiotics biodegradation and metabolism	NA	NA	NA	ko:K15063	br:ko00001	path:ko00627		path:map00627	Metabolism	Xenobiotics biodegradation and metabolism	NA	Aminobenzoate degradation	ligW	5-carboxyvanillate decarboxylase
UniRef90_F4XJI1_Amino_acid_adenylation_domain_protein_n=2_Tax=Oscillatoriales_RepID=F4XJI1_9CYAN	NA	tricho	4.78022	2.25196	0	10.9547	6.465	9.35573	7.05892	7.57703	0	7.14197	6.59385	4.56559	12.1648	11.2132	0	0	0	0	0	0	6.06154	0	0	0	0	0	K04788	NA	NA	NA	Metabolism	Metabolism	Metabolism of terpenoids and polyketides	NA	NA	NA	ko:K04788	br:ko00001	path:ko01053		path:map01053	Metabolism_Brite Hierarchies	Metabolism of terpenoids and polyketides	Protein families: metabolism	Biosynthesis of siderophore group nonribosomal peptides_Polyketide biosynthesis proteins	mbtB	mycobactin phenyloxazoline synthetase
UniRef90_F4XLT8_Putative_uncharacterized_protein_n=2_Tax=Moorea_RepID=F4XLT8_9CYAN	NA	tricho	0	0	0	4.108	0.923572	1.03953	0	0	0	1.19033	1.09897	1.1414	2.21178	1.12132	0	0	0	0	0	0	0	0	0	0	0	0	NA	NA	NA	NA	NA	NA	NA	NA	NA	NA	NA	NA	NA	NA	NA	NA	NA	NA	NA	NA	NA
UniRef90_F4XMF6_Putative_uncharacterized_protein_n=1_Tax=Moorea_producens_3L_RepID=F4XMF6_9CYAN	NA	tricho	0	0	0	0	0	0	0	0	0	0	0	0	0	0	0	6.97354	7.30029	10.3328	7.31793	16.1913	15.1538	6.24186	7.8708	0	0	0	NA	NA	NA	NA	NA	NA	NA	NA	NA	NA	NA	NA	NA	NA	NA	NA	NA	NA	NA	NA	NA
UniRef90_F4XQX9_Putative_glycosyltransferase_n=1_Tax=Moorea_producens_3L_RepID=F4XQX9_9CYAN	NA	tricho	0	1.12598	0	0	0	1.03953	0	0	1.07747	0	1.09897	0	0	0	0	2.98866	0	0	0	0	0	0	0	7.12049	9.99757	7.39421	NA	NA	NA	NA	NA	NA	NA	NA	NA	NA	NA	NA	NA	NA	NA	NA	NA	NA	NA	NA	NA
UniRef90_F4XRP1_Indoleamine_2,3-dioxygenase_n=1_Tax=Moorea_producens_3L_RepID=F4XRP1_9CYAN	NA	tricho	0	4.50392	2.09506	1.36933	5.54143	4.1581	4.70595	6.31419	2.15494	5.95164	6.59385	3.42419	4.42355	8.97058	1.03215	0	0	0	0	0	0	0	0	0	0	0	NA	NA	NA	NA	NA	NA	NA	NA	NA	NA	NA	NA	NA	NA	NA	NA	NA	NA	NA	NA	NA
UniRef90_F4XRP3_Polyketide_synthase_module_n=1_Tax=Moorea_producens_3L_RepID=F4XRP3_9CYAN	NA	tricho	162.528	94.5823	83.8023	158.843	144.077	111.229	130.59	88.3987	61.4157	95.2263	112.095	99.3015	139.342	104.283	43.3504	59.7732	82.1283	81.0728	129.283	141.673	96.2269	95.1883	99.9592	15.4277	7.27096	12.6758	NA	NA	NA	NA	NA	NA	NA	NA	NA	NA	NA	NA	NA	NA	NA	NA	NA	NA	NA	NA	NA
UniRef90_F4XRP6_Acyl-CoA_synthetase/AMP-acid_ligase_II_n=2_Tax=Oscillatoriales_RepID=F4XRP6_9CYAN	NA	tricho	0	0	3.14259	0	0.923572	1.03953	4.70595	2.52568	1.07747	1.19033	0	3.42419	6.63533	0	0	0.99622	1.82507	2.38449	0.813103	0	2.27308	0	1.57416	0	0	0	K12428	NA	NA	NA	Carbohydrate and lipid metabolism	Carbohydrate and lipid metabolism	Lipid metabolism	NA	NA	NA	ko:K12428	br:ko00001				Brite Hierarchies	Protein families: metabolism	NA	Lipid biosynthesis proteins	fadD32	fatty acid CoA ligase FadD32
UniRef90_F4XRR7_Putative_uncharacterized_protein_n=1_Tax=Moorea_producens_3L_RepID=F4XRR7_9CYAN	NA	epi	0	0	0	0	1.84714	0	0	0	0	0	0	0	0	0	0	0	0	0	0	0	0	0	0	0	0	0	NA	NA	NA	NA	NA	NA	NA	NA	NA	NA	NA	NA	NA	NA	NA	NA	NA	NA	NA	NA	NA
UniRef90_F4XSK3_Glutathione_S-transferase_n=1_Tax=Moorea_producens_3L_RepID=F4XSK3_9CYAN	NA	tricho	2.39011	2.25196	1.04753	2.73867	4.61786	3.11858	3.52946	1.26284	4.30987	3.57099	2.19795	2.28279	5.52944	4.48529	2.06431	4.9811	6.38776	10.3328	4.06551	9.71475	9.85	14.0442	8.65788	3.56025	1.81774	1.05632	K01800	maiA, GSTZ1; maleylacetoacetate isomerase [EC:5.2.1.2]	M00044	Tyrosine degradation, tyrosine => homogentisate [PATH:map00350]	Nucleotide and amino acid metabolism	Amino acid metabolism	Aromatic amino acid metabolism	Aromatic amino acid metabolism	Nucleotide and amino acid metabolism	Pathway module	ko:K01800	br:ko00001	path:ko00350	ec:5.2.1.2	path:map00350	Metabolism	Amino acid metabolism	Xenobiotics biodegradation and metabolism	Tyrosine metabolism_Styrene degradation	maiA, GSTZ1	maleylacetoacetate isomerase
UniRef90_F4XSW2_Bacterial_transferase_hexapeptide_n=2_Tax=Moorea_RepID=F4XSW2_9CYAN	NA	tricho	0	0	0	0	0	0	0	0	0	0	0	0	0	0	0	0.99622	0	0	0	0	0	0	0	2.3735	2.72661	1.05632	K08699	NA	NA	NA	NA	NA	NA	NA	NA	NA	ko:K08699	br:ko00001				Not Included in Pathway or Brite	Unclassified: metabolism	NA	Carbohydrate metabolism	ccmN	carbon dioxide concentrating mechanism protein CcmN
UniRef90_F4XU23_Putative_uncharacterized_protein_n=2_Tax=Moorea_RepID=F4XU23_9CYAN	NA	tricho	0	0	1.04753	0	0	0	0	1.26284	1.07747	0	0	0	0	0	0	0.99622	4.56268	3.17933	3.25241	3.23825	4.54615	3.90116	7.08372	0	0	0	NA	NA	NA	NA	NA	NA	NA	NA	NA	NA	NA	NA	NA	NA	NA	NA	NA	NA	NA	NA	NA
UniRef90_F4XUJ5_Conserved_hypothetical_phage_tail_region_protein_n=1_Tax=Moorea_producens_3L_RepID=F4XUJ5_9CYAN	NA	epi	0	0	0	0	0	0	0	0	0	0	0	0	0	0	24.7717	2.98866	0	0	0	0	0	0	0.78708	0	0	0	NA	NA	NA	NA	NA	NA	NA	NA	NA	NA	NA	NA	NA	NA	NA	NA	NA	NA	NA	NA	NA
UniRef90_F4XVJ1_Putative_uncharacterized_protein_n=2_Tax=Moorea_producens_3L_RepID=F4XVJ1_9CYAN	NA	tricho	5.97528	3.37794	12.5703	10.9547	8.31215	1.03953	2.35297	16.4169	10.7747	4.76132	3.29692	1.1414	1.10589	2.24264	0	5.97732	15.5131	13.5121	13.8227	22.6678	22.7308	17.9453	16.5287	8.30724	6.36209	7.39421	NA	NA	NA	NA	NA	NA	NA	NA	NA	NA	NA	NA	NA	NA	NA	NA	NA	NA	NA	NA	NA
UniRef90_F4XVM7_Acyl-CoA_dehydrogenase_n=1_Tax=Moorea_producens_3L_RepID=F4XVM7_9CYAN	NA	tricho	5.97528	4.50392	1.04753	0	1.84714	4.1581	4.70595	2.52568	5.38734	0	3.29692	1.1414	3.31766	2.24264	0	0	0	0	0	0	0	0	0	0	0.90887	0	NA	NA	NA	NA	NA	NA	NA	NA	NA	NA	NA	NA	NA	NA	NA	NA	NA	NA	NA	NA	NA
UniRef90_F4XVR7_Phosphate_ABC_transporter,_PhoT_family_TC_3.A.1.7.1,_substrate-binding_protein_n=1_Tax=Moorea_producens_3L_RepID=F4XVR7_9CYAN	NA	tricho	2.39011	4.50392	1.04753	4.108	4.61786	3.11858	7.05892	12.6284	6.46481	7.14197	3.29692	5.70698	3.31766	4.48529	0	0	0	0	0	0	0	0	0	0	0	0	K02040	pstS; phosphate transport system substrate-binding protein	M00222	Phosphate transport system [PATH:map02010] [BR:ko02000]	Environmental information processing	Environmental information processing	Phosphate and amino acid transport system	Phosphate and amino acid transport system	Environmental information processing	Structural complex	ko:K02040	br:ko00001	path:ko02010		path:map02010	Environmental Information Processing_Human Diseases_Brite Hierarchies	Membrane transport	Signal transduction	ABC transporters_Two-component system_Tuberculosis_Transporters	pstS	phosphate transport system substrate-binding protein
UniRef90_F4XVS4_Dehydrogenase_n=1_Tax=Moorea_producens_3L_RepID=F4XVS4_9CYAN	NA	tricho	0	0	0	1.36933	0.923572	1.03953	1.17649	1.26284	2.15494	2.38066	1.09897	1.1414	2.21178	1.12132	0	0	0.912536	0	0	0	0	0	0	1.18675	0.90887	0	K00059	fabG; 3-oxoacyl-[acyl-carrier protein] reductase [EC:1.1.1.100]	M00083_M00572	Fatty acid biosynthesis, elongation [PATH:map01212 map00061]_Pimeloyl-ACP biosynthesis, BioC-BioH pathway, malonyl-ACP => pimeloyl-ACP [PATH:map00780]	Carbohydrate and lipid metabolism	Carbohydrate and lipid metabolism	Fatty acid metabolism	Fatty acid metabolism_Cofactor and vitamin biosynthesis	Carbohydrate and lipid metabolism_Nucleotide and amino acid metabolism	Pathway module	ko:K00059	br:ko00001	path:ko00061	ec:1.1.1.100	path:map00061	Metabolism_Brite Hierarchies	Lipid metabolism	Metabolism of cofactors and vitamins	Fatty acid biosynthesis_Biotin metabolism_Prodigiosin biosynthesis_Lipid biosynthesis proteins	fabG, OAR1	3-oxoacyl-[acyl-carrier protein] reductase
UniRef90_F4XVS5_Putative_uncharacterized_protein_n=1_Tax=Moorea_producens_3L_RepID=F4XVS5_9CYAN	NA	tricho	2.39011	13.5118	4.19011	0	6.465	10.3953	10.5884	1.26284	19.3944	11.9033	4.3959	5.70698	11.0589	5.60661	4.12861	1.99244	1.82507	0	0	0	0	0	0	4.747	2.72661	4.22526	NA	NA	NA	NA	NA	NA	NA	NA	NA	NA	NA	NA	NA	NA	NA	NA	NA	NA	NA	NA	NA
UniRef90_F4XVS6_Putative_uncharacterized_protein_n=1_Tax=Moorea_producens_3L_RepID=F4XVS6_9CYAN	NA	tricho	1.19506	5.6299	1.04753	0	1.84714	3.11858	1.17649	6.31419	4.30987	1.19033	3.29692	3.42419	3.31766	1.12132	0	0	0	0	0	0	0	0	0	0	0.90887	1.05632	NA	NA	NA	NA	NA	NA	NA	NA	NA	NA	NA	NA	NA	NA	NA	NA	NA	NA	NA	NA	NA
UniRef90_F4XVS8_Putative_multicopper_oxidase_n=1_Tax=Moorea_producens_3L_RepID=F4XVS8_9CYAN	NA	tricho	296.374	807.327	141.416	125.979	253.059	510.407	371.77	425.576	373.881	365.431	354.969	459.983	270.943	387.977	0	5.97732	0	0	0	0	0	0	2.36124	4.747	4.54435	0	NA	NA	NA	NA	NA	NA	NA	NA	NA	NA	NA	NA	NA	NA	NA	NA	NA	NA	NA	NA	NA
UniRef90_F4XVT4_Putative_uncharacterized_protein_n=1_Tax=Moorea_producens_3L_RepID=F4XVT4_9CYAN	NA	tricho	0	3.37794	0	2.73867	0	2.07905	1.17649	0	1.07747	0	0	1.1414	2.21178	1.12132	0	0	0	0	0	0	0	0	0	0	0	0	NA	NA	NA	NA	NA	NA	NA	NA	NA	NA	NA	NA	NA	NA	NA	NA	NA	NA	NA	NA	NA
UniRef90_F4XVT7_Glycosyltransferase_n=1_Tax=Moorea_producens_3L_RepID=F4XVT7_9CYAN	NA	tricho	3.58517	4.50392	0	2.73867	3.69429	4.1581	4.70595	13.8912	5.38734	1.19033	3.29692	4.56559	3.31766	3.36397	0	0	2.73761	0	0	0	0	0	0	0	2.72661	1.05632	NA	NA	NA	NA	NA	NA	NA	NA	NA	NA	NA	NA	NA	NA	NA	NA	NA	NA	NA	NA	NA
UniRef90_F4XWJ8_Polyketide_synthase_module_(Fragment)_n=2_Tax=Moorea_producens_3L_RepID=F4XWJ8_9CYAN	NA	tricho	72.8984	41.6612	41.9011	90.376	80.3508	63.4111	72.9422	60.6162	53.8734	48.8035	67.0375	59.3526	77.4121	71.7646	25.8038	33.8715	52.0146	42.9209	79.6841	85.0041	43.1884	66.3197	60.6052	13.0542	7.27096	6.33789	NA	NA	NA	NA	NA	NA	NA	NA	NA	NA	NA	NA	NA	NA	NA	NA	NA	NA	NA	NA	NA
UniRef90_F4XWJ9_NADPH:quinone_reductase/Zn-dependent_oxidoreductase_(Fragment)_n=1_Tax=Moorea_producens_3L_RepID=F4XWJ9_9CYAN	NA	tricho	35.8517	15.7637	16.7605	28.756	43.4079	32.2253	32.9416	20.2054	15.0846	23.8066	19.7815	23.9693	32.0707	24.6691	12.3858	16.9357	16.4257	16.6915	26.0193	22.6678	32.5808	23.407	21.2512	4.74699	2.72661	1.05632	NA	NA	NA	NA	NA	NA	NA	NA	NA	NA	NA	NA	NA	NA	NA	NA	NA	NA	NA	NA	NA
UniRef90_F4XX45_Putative_uncharacterized_protein_n=1_Tax=Moorea_producens_3L_RepID=F4XX45_9CYAN	NA	tricho	0	19.1417	1.04753	0	3.69429	4.1581	2.35297	8.83987	2.15494	2.38066	4.3959	2.28279	3.31766	4.48529	0	0	0	0	0	0	0	0	0	0	0	0	NA	NA	NA	NA	NA	NA	NA	NA	NA	NA	NA	NA	NA	NA	NA	NA	NA	NA	NA	NA	NA
UniRef90_F4XX46_Putative_uncharacterized_protein_n=1_Tax=Moorea_producens_3L_RepID=F4XX46_9CYAN	NA	tricho	0	96.8342	8.38023	21.9093	39.7136	63.4111	40.0006	34.0966	43.0987	46.4228	40.6621	60.494	65.2474	66.158	18.5788	0	6.38776	0	0	0	0	0	0	3.56025	0	0	NA	NA	NA	NA	NA	NA	NA	NA	NA	NA	NA	NA	NA	NA	NA	NA	NA	NA	NA	NA	NA
UniRef90_F4Y1A4_Putative_uncharacterized_protein_n=2_Tax=Moorea_RepID=F4Y1A4_9CYAN	NA	tricho	0	1.12598	2.09506	2.73867	0.923572	1.03953	0	0	1.07747	0	0	0	1.10589	2.24264	0	0.99622	0.912536	2.38449	2.43931	4.04781	4.54615	4.68139	3.14832	0	0	0	NA	NA	NA	NA	NA	NA	NA	NA	NA	NA	NA	NA	NA	NA	NA	NA	NA	NA	NA	NA	NA
UniRef90_F4Y222_Putative_uncharacterized_protein_n=1_Tax=Moorea_producens_3L_RepID=F4Y222_9CYAN	NA	tricho	1.19506	1.12598	2.09506	4.108	1.84714	2.07905	2.35297	0	1.07747	2.38066	2.19795	2.28279	1.10589	1.12132	2.06431	1.99244	0.912536	0	0	0.809562	0.757692	0	0	1.18675	0.90887	0	NA	NA	NA	NA	NA	NA	NA	NA	NA	NA	NA	NA	NA	NA	NA	NA	NA	NA	NA	NA	NA
UniRef90_F4Y297_Putative_uncharacterized_protein_n=1_Tax=Moorea_producens_3L_RepID=F4Y297_9CYAN	NA	tricho	14.3407	22.5196	28.2833	16.432	20.3186	21.83	25.8827	15.1541	23.7043	26.1872	17.5836	23.9693	25.4354	17.9412	27.8681	7.96976	17.3382	10.3328	12.1965	12.1434	20.4577	6.24186	13.3804	4.747	7.27096	7.39421	NA	NA	NA	NA	NA	NA	NA	NA	NA	NA	NA	NA	NA	NA	NA	NA	NA	NA	NA	NA	NA
UniRef90_F4Y2B1_Amino_acid_adenylation_domain_protein_n=1_Tax=Moorea_producens_3L_RepID=F4Y2B1_9CYAN	NA	tricho	8.36539	10.1338	6.28517	16.432	9.23572	5.19763	18.8238	13.8912	10.7747	11.9033	9.89077	12.5554	9.95299	11.2132	0	5.97732	2.73761	7.15348	6.50482	2.42869	6.81923	3.12093	7.8708	2.3735	2.72661	5.28158	NA	NA	NA	NA	NA	NA	NA	NA	NA	NA	NA	NA	NA	NA	NA	NA	NA	NA	NA	NA	NA
UniRef90_F4Y2B2_Amino_acid_adenylation_domain_protein_n=1_Tax=Moorea_producens_3L_RepID=F4Y2B2_9CYAN	NA	tricho	31.0714	28.1495	16.7605	27.3866	34.1722	28.0672	27.0592	16.4169	15.0846	10.713	15.3856	20.5451	33.1766	19.0625	0	2.98866	3.65015	2.38449	3.25241	4.85738	9.85	3.12093	4.72248	0	0	0	K15666	NA	NA	NA	Metabolism	Metabolism	Metabolism of terpenoids and polyketides	NA	NA	NA	ko:K15666	br:ko00001	path:ko01054		path:map01054	Metabolism_Brite Hierarchies	Metabolism of terpenoids and polyketides	Protein families: metabolism	Nonribosomal peptide structures_Polyketide biosynthesis proteins	ppsC, fenE	plipastatin/fengycin lipopeptide synthetase C
UniRef90_F4Y2B4_Dehydrogenase_n=1_Tax=Moorea_producens_3L_RepID=F4Y2B4_9CYAN	NA	tricho	0	0	1.04753	2.73867	5.54143	4.1581	2.35297	1.26284	6.46481	2.38066	1.09897	2.28279	2.21178	3.36397	1.03215	3.98488	1.82507	0.794831	7.31793	0.809562	1.51538	7.02209	4.72248	0	1.81774	0	NA	NA	NA	NA	NA	NA	NA	NA	NA	NA	NA	NA	NA	NA	NA	NA	NA	NA	NA	NA	NA
UniRef90_F4Y2B5_NADPH:quinone_reductase/Zn-dependent_oxidoreductase_(Fragment)_n=1_Tax=Moorea_producens_3L_RepID=F4Y2B5_9CYAN	NA	tricho	29.8764	7.88186	6.28517	21.9093	24.0129	17.6719	20.0003	7.57703	2.15494	9.52263	9.89077	10.2726	7.74121	14.5772	4.12861	6.97354	10.9504	10.3328	13.8227	19.4295	15.9115	9.36279	15.7416	1.18675	8.17983	2.11263	K12442	NA	NA	NA	Carbohydrate and lipid metabolism	Carbohydrate and lipid metabolism	Lipid metabolism	NA	NA	NA	ko:K12442	br:ko00001		ec:2.3.1.292		Brite Hierarchies	Protein families: metabolism	NA	Lipid biosynthesis proteins	ppsC	phthiocerol/phenolphthiocerol synthesis type-I polyketide synthase C
UniRef90_F4Y423_CurM_n=3_Tax=Oscillatoriales_RepID=F4Y423_9CYAN	NA	tricho	84.8489	61.9289	63.8992	79.4213	108.982	68.6087	109.413	47.9878	49.5635	77.3714	69.2354	84.4633	120.542	94.1911	52.6398	47.8186	68.4402	83.4573	93.5068	115.767	86.3769	77.243	67.6889	3.56025	4.54435	3.16895	NA	NA	NA	NA	NA	NA	NA	NA	NA	NA	NA	NA	NA	NA	NA	NA	NA	NA	NA	NA	NA
UniRef90_F4Y424_CurL_n=2_Tax=Oscillatoriales_RepID=F4Y424_9CYAN	NA	tricho	11.9506	10.1338	23.0456	17.8013	12.93	17.6719	14.1178	12.6284	9.69721	15.4743	8.7918	14.8382	22.1178	11.2132	12.3858	8.96598	12.7755	11.1276	8.13103	19.4295	13.6385	13.2639	14.9545	4.747	2.72661	2.11263	NA	NA	NA	NA	NA	NA	NA	NA	NA	NA	NA	NA	NA	NA	NA	NA	NA	NA	NA	NA	NA
UniRef90_F4Y425_CurK_n=2_Tax=Oscillatoriales_RepID=F4Y425_9CYAN	NA	tricho	38.2418	64.1808	64.9468	87.6373	65.5736	46.7786	43.53	54.302	26.9367	46.4228	47.2559	51.3628	43.1296	56.0661	34.0611	39.8488	28.2886	77.8935	34.9634	41.2877	37.1269	63.979	43.2894	36.7892	44.5346	27.4642	NA	NA	NA	NA	NA	NA	NA	NA	NA	NA	NA	NA	NA	NA	NA	NA	NA	NA	NA	NA	NA
UniRef90_F4Y426_CurJ_n=2_Tax=Oscillatoriales_RepID=F4Y426_9CYAN	NA	tricho	9.56044	11.2598	25.1407	17.8013	11.0829	7.27668	10.5884	8.83987	5.38734	7.14197	7.69282	15.9796	15.4824	7.84925	7.22507	7.96976	14.6006	12.7173	17.0752	14.5721	9.85	17.9453	21.2512	1.18675	2.72661	1.05632	NA	NA	NA	NA	NA	NA	NA	NA	NA	NA	NA	NA	NA	NA	NA	NA	NA	NA	NA	NA	NA
UniRef90_F4Y427_CurI_n=2_Tax=Oscillatoriales_RepID=F4Y427_9CYAN	NA	tricho	27.4863	30.4014	38.7586	43.8186	37.8665	30.1462	40.0006	25.2568	23.7043	29.7582	25.2764	34.2419	55.2944	26.9117	37.1575	25.9017	32.8513	27.8191	21.1407	47.7642	33.3384	31.2093	29.909	8.30724	4.54435	4.22526	NA	NA	NA	NA	NA	NA	NA	NA	NA	NA	NA	NA	NA	NA	NA	NA	NA	NA	NA	NA	NA
UniRef90_F4Y428_CurH_n=2_Tax=Oscillatoriales_RepID=F4Y428_9CYAN	NA	tricho	16.7308	19.1417	24.0932	34.2333	30.4779	18.7115	20.0003	13.8912	8.61974	20.2356	15.3856	27.3935	19.906	21.3051	6.19292	13.9471	20.0758	40.5364	25.2062	21.0486	21.9731	36.6709	19.677	1.18675	1.81774	0	NA	NA	NA	NA	NA	NA	NA	NA	NA	NA	NA	NA	NA	NA	NA	NA	NA	NA	NA	NA	NA
UniRef90_F4Y429_CurG_n=2_Tax=Oscillatoriales_RepID=F4Y429_9CYAN	NA	tricho	16.7308	12.3858	7.3327	16.432	13.8536	14.5534	21.1768	11.3655	12.9296	16.6646	24.1774	26.2521	32.0707	15.6985	1.03215	0.99622	5.47522	4.76899	5.69172	12.1434	4.54615	2.3407	3.9354	1.18675	2.72661	0	NA	NA	NA	NA	NA	NA	NA	NA	NA	NA	NA	NA	NA	NA	NA	NA	NA	NA	NA	NA	NA
UniRef90_F4Y433_3-oxoacyl-acyl-carrier-protein_synthase_n=3_Tax=Oscillatoriales_RepID=F4Y433_9CYAN	NA	tricho	3.58517	2.25196	3.14259	4.108	4.61786	8.3162	14.1178	2.52568	8.61974	9.52263	6.59385	12.5554	9.95299	5.60661	19.6109	4.9811	8.21283	2.38449	3.25241	4.04781	3.03077	3.90116	4.72248	0	0.90887	0	K00646	NA	NA	NA	Metabolism	Metabolism	Polyketide biosynthesis proteins	NA	NA	NA	ko:K00646	br:ko00001				Brite Hierarchies	Protein families: metabolism	NA	Polyketide biosynthesis proteins	pksF	malonyl-ACP decarboxylase
UniRef90_F4Y434_CurB_n=2_Tax=Oscillatoriales_RepID=F4Y434_9CYAN	NA	tricho	0	0	0	1.36933	1.84714	1.03953	4.70595	1.26284	4.30987	4.76132	4.3959	4.56559	3.31766	7.84925	0	0	0	0	0	0	0	0	0	0	0	0	K15337	NA	NA	NA	Metabolism	Metabolism	Polyketide biosynthesis proteins	NA	NA	NA	ko:K15337	br:ko00001				Brite Hierarchies	Protein families: metabolism	NA	Polyketide biosynthesis proteins	acpK	polyketide biosynthesis acyl carrier protein
UniRef90_F4Y435_CurA_n=2_Tax=Oscillatoriales_RepID=F4Y435_9CYAN	NA	tricho	41.8269	77.6926	35.616	43.8186	58.185	66.5296	88.2365	39.148	38.7888	57.1358	43.959	65.0596	75.2004	62.794	5.16077	9.9622	28.2886	27.8191	37.4027	59.9076	34.8538	17.9453	27.5478	2.3735	0.90887	2.11263	NA	NA	NA	NA	NA	NA	NA	NA	NA	NA	NA	NA	NA	NA	NA	NA	NA	NA	NA	NA	NA
UniRef90_F4YCN5_Lysozyme_n=1_Tax=Synechococcus_phage_S-CBS2_RepID=F4YCN5_9CAUD	NA	tricho	11.9506	0	0	1.36933	0	0	0	1.26284	0	1.19033	0	0	0	0	0	0	0	0	0	0	0	0	2.36124	0	0	0	NA	NA	NA	NA	NA	NA	NA	NA	NA	NA	NA	NA	NA	NA	NA	NA	NA	NA	NA	NA	NA
UniRef90_F5UEE2_Hemolysin-type_calcium-binding_region_n=1_Tax=Microcoleus_vaginatus_FGP-2_RepID=F5UEE2_9CYAN	NA	tricho	0	0	0	0	0	0	0	0	0	0	0	0	0	0	5.16077	0	0	0	0	0	0	0	0	0	0	0	NA	NA	NA	NA	NA	NA	NA	NA	NA	NA	NA	NA	NA	NA	NA	NA	NA	NA	NA	NA	NA
UniRef90_F5UI36_Uncharacterized_protein_n=1_Tax=Microcoleus_vaginatus_FGP-2_RepID=F5UI36_9CYAN	NA	tricho	0	0	1.04753	0	0	1.03953	0	0	0	0	0	0	0	0	1.03215	0	0	2.38449	1.62621	0.809562	0.757692	1.56046	3.14832	0	0	0	NA	NA	NA	NA	NA	NA	NA	NA	NA	NA	NA	NA	NA	NA	NA	NA	NA	NA	NA	NA	NA
UniRef90_F7U6B7_Uncharacterized_protein_n=1_Tax=Agrobacterium_tumefaciens_F2_RepID=F7U6B7_RHIRD	NA	tricho	0	66.4328	14.6654	6.84666	17.5479	13.5138	8.23541	15.1541	19.3944	9.52263	8.7918	15.9796	7.74121	13.4559	0	0	0	0	0	0	0	0	0	0	0	0	NA	NA	NA	NA	NA	NA	NA	NA	NA	NA	NA	NA	NA	NA	NA	NA	NA	NA	NA	NA	NA
UniRef90_F8WR04_Myosin_heavy_chain_type_b_n=3_Tax=Penaeidae_RepID=F8WR04_PENJP	NA	epi	8.36539	24.7716	2.09506	0	2.77072	13.5138	36.4711	21.4682	5.38734	22.6162	12.0887	58.2112	18.8001	19.0625	0	4.9811	0	0	1.62621	0	0	0	3.14832	67.6447	3.63548	24.2953	NA	NA	NA	NA	NA	NA	NA	NA	NA	NA	NA	NA	NA	NA	NA	NA	NA	NA	NA	NA	NA
UniRef90_G5J0U7_Uncharacterized_protein_n=6_Tax=Crocosphaera_watsonii_RepID=G5J0U7_CROWT	NA	tricho	1.19506	2.25196	2.09506	4.108	0.923572	2.07905	1.17649	3.78851	2.15494	1.19033	2.19795	2.28279	2.21178	1.12132	1.03215	0.99622	0.912536	0.794831	0	0.809562	0	0.780232	0.78708	4.747	1.81774	3.16895	NA	NA	NA	NA	NA	NA	NA	NA	NA	NA	NA	NA	NA	NA	NA	NA	NA	NA	NA	NA	NA
UniRef90_G5J9H7_Uncharacterized_protein_n=4_Tax=Crocosphaera_watsonii_RepID=G5J9H7_CROWT	NA	tricho	5.97528	2.25196	2.09506	2.73867	0.923572	2.07905	2.35297	2.52568	0	2.38066	2.19795	0	1.10589	2.24264	0	0	0	0	0	0	0	0	0	0	0	0	NA	NA	NA	NA	NA	NA	NA	NA	NA	NA	NA	NA	NA	NA	NA	NA	NA	NA	NA	NA	NA
UniRef90_G5JDP2_Uncharacterized_protein_n=5_Tax=Crocosphaera_watsonii_RepID=G5JDP2_CROWT	NA	tricho	1.19506	6.75588	3.14259	1.36933	6.465	5.19763	4.70595	10.1027	8.61974	4.76132	5.49487	2.28279	4.42355	2.24264	0	3.98488	2.73761	0	0	0.809562	3.03077	0	0	2.3735	1.81774	1.05632	NA	NA	NA	NA	NA	NA	NA	NA	NA	NA	NA	NA	NA	NA	NA	NA	NA	NA	NA	NA	NA
UniRef90_G5ZYL3_Adenosylmethionine-8-amino-7-oxononanoate_aminotransferase_n=1_Tax=SAR116_cluster_alpha_proteobacterium_HIMB100_RepID=G5ZYL3_9PROT	NA	tricho	0	0	0	0	0	0	0	0	0	0	0	0	0	0	0	0.99622	0	2.38449	1.62621	0	3.78846	0	0.78708	0	0	0	K16871	POP2; 4-aminobutyrate---pyruvate transaminase [EC:2.6.1.96]	M00027	GABA (gamma-Aminobutyrate) shunt [PATH:map00250]	Nucleotide and amino acid metabolism	Amino acid metabolism	Butanoate metabolism	Other amino acid metabolism	Nucleotide and amino acid metabolism	Pathway module	ko:K16871	br:ko00001	path:ko00250	ec:2.6.1.96	path:map00250	Metabolism	Carbohydrate metabolism	Amino acid metabolism	Butanoate metabolism_Alanine, aspartate and glutamate metabolism	POP2	4-aminobutyrate---pyruvate transaminase
UniRef90_G6FQY0_Putative_uncharacterized_protein_n=6_Tax=Stigonematales_RepID=G6FQY0_9CYAN	NA	tricho	0	0	5.23764	0	0	0	0	0	0	0	0	0	0	0	0	0	0.912536	5.56382	1.62621	8.09563	6.06154	4.68139	3.14832	0	0	0	K09966	NA	NA	NA	NA	NA	NA	NA	NA	NA	ko:K09966	br:ko00001				Not Included in Pathway or Brite	Poorly characterized	NA	Function unknown	K09966	uncharacterized protein
UniRef90_G6FT28_6-deoxyerythronolide-B_synthase_n=3_Tax=Fischerella_RepID=G6FT28_9CYAN	NA	tricho	0	1.12598	5.23764	0	1.84714	1.03953	1.17649	10.1027	1.07747	0	2.19795	2.28279	1.10589	1.12132	0	0	0	0	0	0	0	0	0	2.3735	0.90887	1.05632	K12431	NA	NA	NA	Carbohydrate and lipid metabolism	Carbohydrate and lipid metabolism	Lipid metabolism	NA	NA	NA	ko:K12431	br:ko00001		ec:2.3.1.287		Brite Hierarchies	Protein families: metabolism	NA	Lipid biosynthesis proteins	pks2	phthioceranic/hydroxyphthioceranic acid synthase
UniRef90_G7WPK5_Sulfatase_family_protein_n=1_Tax=Methanosaeta_harundinacea_(strain_6Ac)_RepID=G7WPK5_METH6	NA	tricho	0	0	1.04753	0	0	0	4.70595	15.1541	15.0846	0	8.7918	4.56559	4.42355	10.0919	14.4501	3.98488	14.6006	0	4.87862	1.61912	0	1.56046	1.57416	11.8675	7.27096	7.39421	NA	NA	NA	NA	NA	NA	NA	NA	NA	NA	NA	NA	NA	NA	NA	NA	NA	NA	NA	NA	NA
UniRef90_G9C3F3_Allophycocyanin_beta_chain_n=2_Tax=Cyanobacteria_RepID=G9C3F3_9CYAN	NA	epi	1.19506	2.25196	6.28517	5.47733	2.77072	11.4348	5.88244	8.83987	5.38734	4.76132	3.29692	6.84838	4.42355	5.60661	4.12861	2.98866	10.0379	0	0	2.42869	0.757692	0.780232	0.78708	0	2.72661	2.11263	K02093	NA	NA	NA	Energy metabolism	Photosynthesis	Photosynthesis	NA	NA	NA	ko:K02093	br:ko00001	path:ko00196		path:map00196	Metabolism_Brite Hierarchies	Energy metabolism	Protein families: metabolism	Photosynthesis - antenna proteins_Photosynthesis proteins	apcB	allophycocyanin beta subunit
UniRef90_H1WC97_Putative_DegT/DnrJ/EryC1/StrS_aminotransferase_protein_family_n=2_Tax=Oscillatoriales_RepID=H1WC97_9CYAN	NA	tricho	1.19506	1.12598	3.14259	2.73867	0.923572	4.1581	1.17649	6.31419	5.38734	1.19033	5.49487	3.42419	4.42355	2.24264	0	0.99622	0.912536	1.58966	4.87862	7.28606	6.81923	7.80232	8.65788	1.18675	0.90887	0	NA	NA	NA	NA	NA	NA	NA	NA	NA	NA	NA	NA	NA	NA	NA	NA	NA	NA	NA	NA	NA
UniRef90_H1WKM9_Putative_uncharacterized_protein_n=2_Tax=Arthrospira_sp._PCC_8005_RepID=H1WKM9_9CYAN	NA	tricho	0	0	0	0	0	0	0	0	0	0	0	0	0	0	0	0	0	0	0.813103	0	0.757692	0	3.14832	0	0	0	NA	NA	NA	NA	NA	NA	NA	NA	NA	NA	NA	NA	NA	NA	NA	NA	NA	NA	NA	NA	NA
UniRef90_H2B652_HSP70_n=1_Tax=Paracyclopina_nana_RepID=H2B652_9MAXI	NA	epi	1.19506	2.25196	1.04753	2.73867	2.77072	5.19763	8.23541	3.78851	2.15494	8.3323	2.19795	4.56559	3.31766	2.24264	0	2.98866	1.82507	0	0	2.42869	0	0.780232	0.78708	5.93374	2.72661	5.28158	K03283	HSPA1_8; heat shock 70kDa protein 1/8	M00355_M00353	Spliceosome, 35S U5-snRNP [PATH:map03040] [BR:ko03041]_Spliceosome, Prp19/CDC5L complex [PATH:map03040] [BR:ko03041]	Genetic information processing	Genetic information processing	Transcription	Spliceosome	Genetic information processing	Structural complex	ko:K03283	br:ko00001	path:ko03040		path:map03040	Genetic Information Processing_Environmental Information Processing_Cellular Processes_Organismal Systems_Human Diseases_Brite Hierarchies	Transcription	Folding, sorting and degradation	Spliceosome_Protein processing in endoplasmic reticulum_MAPK signaling pathway_Endocytosis_Antigen processing and presentation_Estrogen signaling pathway_Longevity regulating pathway - multiple species_Measles_Legionellosis_Toxoplasmosis_Prion disease_Lipid and atherosclerosis_Protein phosphatases and associated proteins_Ribosome biogenesis_Chaperones and folding catalysts_Membrane trafficking_Pr…	HSPA1s	heat shock 70kDa protein 1/2/6/8
UniRef90_H2KAF8_Uncharacterized_protein_n=1_Tax=Streptomyces_hygroscopicus_subsp._jinggangensis_(strain_5008)_RepID=H2KAF8_STRHJ	NA	tricho	2.39011	12.3858	26.1882	6.84666	19.395	19.751	23.5297	21.4682	21.5494	22.6162	18.6826	14.8382	25.4354	21.3051	38.1897	35.8639	48.3644	0	0	0	1.51538	0	0	2.3735	0.90887	1.05632	NA	NA	NA	NA	NA	NA	NA	NA	NA	NA	NA	NA	NA	NA	NA	NA	NA	NA	NA	NA	NA
UniRef90_H3NXY4_Outer_membrane_cobalamin_receptor_protein_n=1_Tax=gamma_proteobacterium_HIMB55_RepID=H3NXY4_9GAMM	NA	epi	0	0	0	0	0	0	0	0	0	0	0	0	0	0	0	0	0	6.35865	0	0	0	0	0	0	0	0	K16092	NA	NA	NA	Other	Other	Signaling and cellular processes	NA	NA	NA	ko:K16092	br:ko00001				Brite Hierarchies	Protein families: signaling and cellular processes	NA	Transporters	btuB	vitamin B12 transporter
UniRef90_H6L5D8_Cytoplasmic_fibril_protein_n=2_Tax=Saprospira_grandis_RepID=H6L5D8_SAPGL	NA	epi	2.39011	1.12598	1.04753	9.58533	2.77072	4.1581	4.70595	0	0	3.57099	4.3959	2.28279	3.31766	2.24264	0	0	0	0	0	0	0	0	0	0	4.54435	7.39421	NA	NA	NA	NA	NA	NA	NA	NA	NA	NA	NA	NA	NA	NA	NA	NA	NA	NA	NA	NA	NA
UniRef90_I0IFR5_Putative_phosphate_ABC_transporter_substrate_binding_protein_n=1_Tax=Phycisphaera_mikurensis_(strain_NBRC_102666_/_KCTC_22515_/_FYK2301M01)_RepID=I0IFR5_PHYMF	NA	epi	0	0	0	0	0	0	0	0	0	0	0	0	0	0	0	0	1.82507	0.794831	3.25241	2.42869	2.27308	0	3.9354	0	1.81774	0	K02040	pstS; phosphate transport system substrate-binding protein	M00222	Phosphate transport system [PATH:map02010] [BR:ko02000]	Environmental information processing	Environmental information processing	Phosphate and amino acid transport system	Phosphate and amino acid transport system	Environmental information processing	Structural complex	ko:K02040	br:ko00001	path:ko02010		path:map02010	Environmental Information Processing_Human Diseases_Brite Hierarchies	Membrane transport	Signal transduction	ABC transporters_Two-component system_Tuberculosis_Transporters	pstS	phosphate transport system substrate-binding protein
UniRef90_I4G277_Putative_Genome_sequencing_data,_contig_C317_n=1_Tax=Microcystis_aeruginosa_PCC_9443_RepID=I4G277_MICAE	NA	tricho	0	0	0	0	0	0	0	0	0	0	0	0	0	0	0	0	0	1.58966	14.6359	0	0	0	0.78708	0	0	0	NA	NA	NA	NA	NA	NA	NA	NA	NA	NA	NA	NA	NA	NA	NA	NA	NA	NA	NA	NA	NA
UniRef90_I4G4P4_Genome_sequencing_data,_contig_C313_n=4_Tax=Microcystis_aeruginosa_RepID=I4G4P4_MICAE	NA	tricho	0	1.12598	0	2.73867	0	3.11858	5.88244	0	0	0	2.19795	2.28279	6.63533	4.48529	0	0	0	0	0	8.09563	1.51538	0	0.78708	0	0	0	NA	NA	NA	NA	NA	NA	NA	NA	NA	NA	NA	NA	NA	NA	NA	NA	NA	NA	NA	NA	NA
UniRef90_I4GT66_Putative_Choline-sulfatase_n=1_Tax=Microcystis_aeruginosa_PCC_9806_RepID=I4GT66_MICAE	NA	tricho	1193.86	817.461	319.496	454.618	466.404	1053.04	827.071	525.341	572.135	886.795	740.709	711.09	827.204	783.804	255.974	140.467	114.98	0	0	0	0	0	4.72248	15.4277	14.5419	28.5205	NA	NA	NA	NA	NA	NA	NA	NA	NA	NA	NA	NA	NA	NA	NA	NA	NA	NA	NA	NA	NA
UniRef90_I4HGC2_Uncharacterized_protein_n=2_Tax=Microcystis_aeruginosa_RepID=I4HGC2_MICAE	NA	tricho	3.58517	1.12598	1.04753	8.216	2.77072	8.3162	8.23541	2.52568	4.30987	5.95164	10.9897	10.2726	5.52944	7.84925	15.4823	5.97732	10.0379	1.58966	0	0	0	0	0	14.241	12.7242	8.45052	NA	NA	NA	NA	NA	NA	NA	NA	NA	NA	NA	NA	NA	NA	NA	NA	NA	NA	NA	NA	NA
UniRef90_I4HQB3_Uncharacterized_protein_n=2_Tax=Microcystis_aeruginosa_RepID=I4HQB3_MICAE	NA	tricho	0	0	0	4.108	0	1.03953	0	0	0	1.19033	1.09897	0	0	0	0	7.96976	2.73761	0	0	0	0	0	0	0	0.90887	0	NA	NA	NA	NA	NA	NA	NA	NA	NA	NA	NA	NA	NA	NA	NA	NA	NA	NA	NA	NA	NA
UniRef90_I4HY27_Genome_sequencing_data,_contig_C321_(Modular_protein)_n=3_Tax=Microcystis_aeruginosa_RepID=I4HY27_MICAE	NA	tricho	0	0	0	0	0	0	0	0	0	0	0	0	0	0	0	0	0	0	0	0	0	3.12093	0.78708	0	0	0	NA	NA	NA	NA	NA	NA	NA	NA	NA	NA	NA	NA	NA	NA	NA	NA	NA	NA	NA	NA	NA
UniRef90_I4I4B4_Uncharacterized_protein_n=3_Tax=Microcystis_aeruginosa_RepID=I4I4B4_MICAE	NA	tricho	0	0	0	2.73867	0.923572	0	1.17649	1.26284	3.2324	0	0	1.1414	1.10589	1.12132	0	0	0	0	0	0.809562	0	0	1.57416	1.18675	0.90887	0	NA	NA	NA	NA	NA	NA	NA	NA	NA	NA	NA	NA	NA	NA	NA	NA	NA	NA	NA	NA	NA
UniRef90_I4IBI3_Uncharacterized_protein_n=5_Tax=Microcystis_RepID=I4IBI3_9CHRO	NA	tricho	1.19506	6.75588	2.09506	13.6933	1.84714	5.19763	10.5884	21.4682	2.15494	3.57099	5.49487	5.70698	4.42355	5.60661	2.06431	1.99244	0	0	0	0	0	0	0	0	0	0	NA	NA	NA	NA	NA	NA	NA	NA	NA	NA	NA	NA	NA	NA	NA	NA	NA	NA	NA	NA	NA
UniRef90_I4IQE5_Phospholipase_D_n=2_Tax=Microcystis_aeruginosa_RepID=I4IQE5_MICAE	NA	epi	0	0	0	0	0	0	0	0	0	0	0	0	0	0	0	0	0	0	0	2.42869	3.03077	0	0	0	0	0	NA	NA	NA	NA	NA	NA	NA	NA	NA	NA	NA	NA	NA	NA	NA	NA	NA	NA	NA	NA	NA
UniRef90_J4WV37_Cupin_2_domain_protein_n=1_Tax=SAR86_cluster_bacterium_SAR86A_RepID=J4WV37_9GAMM	NA	tricho	0	0	0	0	0	0	0	1.26284	0	0	0	0	0	0	0	2.98866	0.912536	1.58966	0	0.809562	0	1.56046	5.50956	0	0	0	NA	NA	NA	NA	NA	NA	NA	NA	NA	NA	NA	NA	NA	NA	NA	NA	NA	NA	NA	NA	NA
UniRef90_J8PXL4_Uncharacterized_protein_n=1_Tax=Pectobacterium_wasabiae_CFBP_3304_RepID=J8PXL4_9ENTR	NA	tricho	5.97528	9.00784	25.1407	13.6933	24.9364	0	9.4119	17.6797	9.69721	10.713	8.7918	18.2623	7.74121	7.84925	5.16077	312.813	297.487	119.225	199.21	159.484	214.427	79.5837	325.064	0	0.90887	0	NA	NA	NA	NA	NA	NA	NA	NA	NA	NA	NA	NA	NA	NA	NA	NA	NA	NA	NA	NA	NA
UniRef90_J9K5P5_Uncharacterized_protein_n=25_Tax=Acyrthosiphon_pisum_RepID=J9K5P5_ACYPI	NA	epi	0	0	0	0	0	1.03953	9.4119	0	0	1.19033	0	2.28279	1.10589	0	0	0.99622	0	0	0	0	0	0	0	3.56025	0	2.11263	K17751	NA	NA	NA	Environmental information processing	Environmental information processing	Signal transduction	NA	NA	NA	ko:K17751	br:ko00001	path:ko04022		path:map04022	Environmental Information Processing_Organismal Systems_Human Diseases_Brite Hierarchies	Signal transduction	Endocrine system	cGMP-PKG signaling pathway_Thyroid hormone signaling pathway_Cardiac muscle contraction_Adrenergic signaling in cardiomyocytes_Hypertrophic cardiomyopathy_Dilated cardiomyopathy_Viral myocarditis_Cytoskeleton proteins	MYH6_7	myosin heavy chain 6/7
UniRef90_K0X049_Uncharacterized_protein_n=7_Tax=Pseudomonas_RepID=K0X049_PSEFL	NA	tricho	0	0	7.3327	0	3.69429	3.11858	4.70595	8.83987	8.61974	3.57099	3.29692	5.70698	2.21178	1.12132	0	0	0	0	0	0	0	0	0	0	0	0	NA	NA	NA	NA	NA	NA	NA	NA	NA	NA	NA	NA	NA	NA	NA	NA	NA	NA	NA	NA	NA
UniRef90_K1WBG5_Glycosyl_transferase_family_2_n=1_Tax=Arthrospira_platensis_C1_RepID=K1WBG5_ARTPT	NA	tricho	1.19506	0	1.04753	0	0	0	1.17649	3.78851	0	0	0	0	1.10589	0	0	0.99622	0	7.15348	1.62621	0.809562	0	2.3407	1.57416	0	0.90887	1.05632	K18801	NA	NA	NA	NA	NA	NA	NA	NA	NA	ko:K18801	br:ko00001		ec:2.1.1.112		Not Included in Pathway or Brite	Unclassified: metabolism	NA	Enzymes with EC numbers	GXM	glucuronoxylan 4-O-methyltransferase
UniRef90_K1WL71_Hemolysin-type_calcium-binding_toxin_n=1_Tax=Arthrospira_platensis_C1_RepID=K1WL71_ARTPT	NA	epi	2.39011	0	0	0	0	0	0	0	0	0	0	0	0	0	0	0	0	0	0	0	0	0	0	0	0	0	NA	NA	NA	NA	NA	NA	NA	NA	NA	NA	NA	NA	NA	NA	NA	NA	NA	NA	NA	NA	NA
UniRef90_K2JP87_Extracellular_solute-binding_protein,_family_7_n=1_Tax=Oceanibaculum_indicum_P24_RepID=K2JP87_9PROT	NA	epi	0	0	0	0	0	0	0	0	0	0	0	0	0	0	0	0	0	1.58966	0	0	0	0	0	0	0	0	NA	NA	NA	NA	NA	NA	NA	NA	NA	NA	NA	NA	NA	NA	NA	NA	NA	NA	NA	NA	NA
UniRef90_K2KMR5_Putative_substrate_binding_component_of_ABC_transporter_n=1_Tax=Oceanibaculum_indicum_P24_RepID=K2KMR5_9PROT	NA	epi	0	0	0	0	0	0	0	0	0	0	0	0	0	0	0	0	0	0	0	0.809562	0.757692	0	3.9354	0	0	0	K02035	ABC.PE.S; peptide/nickel transport system substrate-binding protein	M00239	Peptides/nickel transport system [PATH:map02010] [BR:ko02000]	Environmental information processing	Environmental information processing	Peptide and nickel transport system	Peptide and nickel transport system	Environmental information processing	Structural complex	ko:K02035	br:ko00001	path:ko02024		path:map02024	Cellular Processes_Brite Hierarchies	Cellular community - prokaryotes	Protein families: signaling and cellular processes	Quorum sensing_Transporters	ABC.PE.S	peptide/nickel transport system substrate-binding protein
UniRef90_K2LAH6_Flagellin_n=1_Tax=Thalassospira_profundimaris_WP0211_RepID=K2LAH6_9PROT	NA	epi	0	0	0	0	0	0	0	0	0	0	0	0	0	0	0	0	0	3.97416	0	0	3.03077	0	0	0	0	0	K02406	NA	NA	NA	Environmental information processing	Environmental information processing	Signal transduction	NA	NA	NA	ko:K02406	br:ko00001	path:ko02020		path:map02020	Environmental Information Processing_Cellular Processes_Organismal Systems_Human Diseases_Brite Hierarchies	Signal transduction	Cell motility	Two-component system_Flagellar assembly_NOD-like receptor signaling pathway_Plant-pathogen interaction_Salmonella infection_Shigellosis_Legionellosis_Bacterial motility proteins	fliC, hag	flagellin
UniRef90_K3X2W2_Uncharacterized_protein_n=96_Tax=Eukaryota_RepID=K3X2W2_PYTUL	NA	epi	0	1.12598	1.04753	2.73867	0.923572	3.11858	4.70595	6.31419	1.07747	1.19033	1.09897	9.13117	3.31766	0	0	3.98488	0.912536	1.58966	0	0.809562	0	0	3.14832	8.30724	3.63548	4.22526	K07374	NA	NA	NA	Other	Other	Cellular Processes	NA	NA	NA	ko:K07374	br:ko00001	path:ko04145		path:map04145	Cellular Processes_Human Diseases_Brite Hierarchies	Transport and catabolism	Cell growth and death	Phagosome_Apoptosis_Tight junction_Gap junction_Pathogenic Escherichia coli infection_Salmonella infection_Alzheimer disease_Parkinson disease_Amyotrophic lateral sclerosis_Huntington disease_Prion disease_Pathways of neurodegeneration - multiple diseases_Messenger RNA biogenesis_Chromosome and associated proteins_Cytoskeleton proteins_Exosome	TUBA	tubulin alpha
UniRef90_K7J5G8_Uncharacterized_protein_n=41_Tax=Eukaryota_RepID=K7J5G8_NASVI	NA	epi	1.19506	1.12598	3.14259	4.108	0.923572	3.11858	8.23541	6.31419	2.15494	5.95164	2.19795	5.70698	3.31766	1.12132	0	2.98866	2.73761	0	0.813103	0.809562	0.757692	0.780232	2.36124	2.3735	2.72661	4.22526	K05692	NA	NA	NA	Environmental information processing	Environmental information processing	Signal transduction	NA	NA	NA	ko:K05692	br:ko00001	path:ko04015		path:map04015	Environmental Information Processing_Cellular Processes_Organismal Systems_Human Diseases_Brite Hierarchies	Signal transduction	Transport and catabolism	Rap1 signaling pathway_Hippo signaling pathway_Hippo signaling pathway - fly_Phagosome_Apoptosis_Focal adhesion_Adherens junction_Tight junction_Regulation of actin cytoskeleton_Platelet activation_Neutrophil extracellular trap formation_Leukocyte transendothelial migration_Oxytocin signaling pathway_Thyroid hormone signaling pathway_Gastric acid secretion_Phototransduction - fly_Thermogenesis_Pr…	ACTB_G1	actin beta/gamma 1
UniRef90_K9FDH3_Uncharacterized_protein_n=1_Tax=Leptolyngbya_sp._PCC_7375_RepID=K9FDH3_9CYAN	NA	tricho	48.9973	67.5588	127.798	35.6026	132.994	4.1581	31.7652	37.8851	30.1691	36.9002	27.4744	52.5042	35.3884	37.0036	3.09646	176.331	229.047	142.275	139.854	172.437	144.719	162.288	260.524	100.874	9.99757	3.16895	NA	NA	NA	NA	NA	NA	NA	NA	NA	NA	NA	NA	NA	NA	NA	NA	NA	NA	NA	NA	NA
UniRef90_K9FNT7_V8-like_Glu-specific_endopeptidase_n=1_Tax=Leptolyngbya_sp._PCC_7375_RepID=K9FNT7_9CYAN	NA	tricho	0	0	0	268.389	0	84.2016	29.4122	0	0	198.785	146.164	122.129	189.107	125.588	0	0	0	0	0	0	0	0	0	0	0	0	NA	NA	NA	NA	NA	NA	NA	NA	NA	NA	NA	NA	NA	NA	NA	NA	NA	NA	NA	NA	NA
UniRef90_K9PKB9_Uncharacterized_protein_n=1_Tax=Calothrix_sp._PCC_7507_RepID=K9PKB9_9CYAN	NA	tricho	0	2.25196	0	1.36933	0	2.07905	0	0	0	0	0	1.1414	1.10589	1.12132	2.06431	0.99622	0	0	0	0	0	0	0	0	0	0	NA	NA	NA	NA	NA	NA	NA	NA	NA	NA	NA	NA	NA	NA	NA	NA	NA	NA	NA	NA	NA
UniRef90_K9PKK6_PEP_motif_putative_anchor_domain_protein_n=1_Tax=Calothrix_sp._PCC_7507_RepID=K9PKK6_9CYAN	NA	epi	241.401	9.00784	106.848	90.3759	33.2486	118.506	129.414	23.9939	40.9438	142.839	76.9282	12.5554	75.2004	81.8565	251.845	103.607	36.5015	0	0	0	0	0	9.44496	0	0	0	NA	NA	NA	NA	NA	NA	NA	NA	NA	NA	NA	NA	NA	NA	NA	NA	NA	NA	NA	NA	NA
UniRef90_K9PKX2_Phage_tail_sheath_protein_n=1_Tax=Calothrix_sp._PCC_7507_RepID=K9PKX2_9CYAN	NA	tricho	0	0	1.04753	1.36933	0	3.11858	1.17649	2.52568	2.15494	1.19033	1.09897	0	0	1.12132	1.03215	7.96976	6.38776	5.56382	0	0	9.85	0	3.9354	2.3735	1.81774	1.05632	NA	NA	NA	NA	NA	NA	NA	NA	NA	NA	NA	NA	NA	NA	NA	NA	NA	NA	NA	NA	NA
UniRef90_K9PM36_Phage_tail_sheath_protein_fi-like_protein_n=1_Tax=Calothrix_sp._PCC_7507_RepID=K9PM36_9CYAN	NA	tricho	0	0	1.04753	2.73867	0	4.1581	0	0	1.07747	0	0	0	0	0	0	0.99622	0.912536	0	0	0	0	0	0	0	0	0	NA	NA	NA	NA	NA	NA	NA	NA	NA	NA	NA	NA	NA	NA	NA	NA	NA	NA	NA	NA	NA
UniRef90_K9PRY6_Dynamin_family_protein_n=1_Tax=Calothrix_sp._PCC_7507_RepID=K9PRY6_9CYAN	NA	tricho	2.39011	4.50392	3.14259	0	2.77072	6.23715	4.70595	6.31419	3.2324	3.57099	4.3959	3.42419	5.52944	3.36397	9.28938	1.99244	4.56268	0	0	0	0	0	0	0	0	0	NA	NA	NA	NA	NA	NA	NA	NA	NA	NA	NA	NA	NA	NA	NA	NA	NA	NA	NA	NA	NA
UniRef90_K9PS68_Uncharacterized_protein_n=3_Tax=Cyanobacteria_RepID=K9PS68_9CYAN	NA	tricho	0	1.12598	2.09506	1.36933	0.923572	1.03953	1.17649	2.52568	1.07747	1.19033	1.09897	1.1414	2.21178	1.12132	2.06431	0.99622	1.82507	0	0	1.61912	1.51538	0	0.78708	0	0	0	NA	NA	NA	NA	NA	NA	NA	NA	NA	NA	NA	NA	NA	NA	NA	NA	NA	NA	NA	NA	NA
UniRef90_K9PW58_Uncharacterized_protein_n=1_Tax=Leptolyngbya_sp._PCC_7376_RepID=K9PW58_9CYAN	NA	tricho	0	0	2.09506	0	1.84714	5.19763	4.70595	0	3.2324	1.19033	3.29692	1.1414	1.10589	4.48529	15.4823	5.97732	1.82507	0	0	0	2.27308	0	0	0	3.63548	1.05632	NA	NA	NA	NA	NA	NA	NA	NA	NA	NA	NA	NA	NA	NA	NA	NA	NA	NA	NA	NA	NA
UniRef90_K9PZF3_Long-chain-fatty-acid--CoA_ligase,_Glycine_C-acetyltransferase_n=1_Tax=Leptolyngbya_sp._PCC_7376_RepID=K9PZF3_9CYAN	NA	tricho	1.19506	0	1.04753	13.6933	0	0	0	2.52568	0	0	1.09897	0	0	0	0	0.99622	0.912536	0.794831	0.813103	1.61912	0.757692	0.780232	2.36124	0	0	0	K12425	NA	NA	NA	Carbohydrate and lipid metabolism	Carbohydrate and lipid metabolism	Lipid metabolism	NA	NA	NA	ko:K12425	br:ko00001		ec:6.2.1.57		Brite Hierarchies	Protein families: metabolism	NA	Lipid biosynthesis proteins	fadD23	long-chain fatty acid adenylase/transferase FadD23
UniRef90_K9QI49_Uncharacterized_protein_n=1_Tax=Nostoc_sp._PCC_7107_RepID=K9QI49_9NOSO	NA	tricho	2.39011	0	30.3783	78.052	64.65	0	5.88244	0	28.0142	8.3323	68.1364	17.1209	2.21178	31.397	0	0	0	0	0	0	0	0	0	0	0	0	NA	NA	NA	NA	NA	NA	NA	NA	NA	NA	NA	NA	NA	NA	NA	NA	NA	NA	NA	NA	NA
UniRef90_K9QPP8_Phage_tail_protein_n=1_Tax=Nostoc_sp._(strain_ATCC_29411_/_PCC_7524)_RepID=K9QPP8_NOSS7	NA	tricho	0	0	1.04753	1.36933	0	0	0	0	0	1.19033	0	0	0	2.24264	0	1.99244	2.73761	0	0	0	0	0	0	0	0	0	NA	NA	NA	NA	NA	NA	NA	NA	NA	NA	NA	NA	NA	NA	NA	NA	NA	NA	NA	NA	NA
UniRef90_K9R102_Polysaccharide_pyruvyl_transferase_n=1_Tax=Nostoc_sp._(strain_ATCC_29411_/_PCC_7524)_RepID=K9R102_NOSS7	NA	tricho	0	0	0	0	0	0	0	0	0	0	0	0	0	0	0	0	0	0	0	0	0	0	0	4.747	2.72661	4.22526	NA	NA	NA	NA	NA	NA	NA	NA	NA	NA	NA	NA	NA	NA	NA	NA	NA	NA	NA	NA	NA
UniRef90_K9R905_Uncharacterized_protein_n=1_Tax=Rivularia_sp._PCC_7116_RepID=K9R905_9CYAN	NA	tricho	0	4.50392	4.19011	0	1.84714	2.07905	9.4119	8.83987	5.38734	7.14197	2.19795	2.28279	3.31766	3.36397	0	0	1.82507	2.38449	0.813103	0.809562	0	3.12093	0.78708	0	0	0	NA	NA	NA	NA	NA	NA	NA	NA	NA	NA	NA	NA	NA	NA	NA	NA	NA	NA	NA	NA	NA
UniRef90_K9R9S2_Conserved_hypothetical_phage_tail_region_protein_n=1_Tax=Rivularia_sp._PCC_7116_RepID=K9R9S2_9CYAN	NA	tricho	0	0	0	1.36933	0	4.1581	0	0	0	0	0	0	0	0	0	0	0.912536	0	0	0	0	0	0	0	0	0	NA	NA	NA	NA	NA	NA	NA	NA	NA	NA	NA	NA	NA	NA	NA	NA	NA	NA	NA	NA	NA
UniRef90_K9R9W8_Uncharacterized_protein_n=1_Tax=Rivularia_sp._PCC_7116_RepID=K9R9W8_9CYAN	NA	epi	0	0	0	0	0	4.1581	0	0	0	0	0	0	0	0	0	0	0	0	0	0	0	0	0	0	0	0	NA	NA	NA	NA	NA	NA	NA	NA	NA	NA	NA	NA	NA	NA	NA	NA	NA	NA	NA	NA	NA
UniRef90_K9RAY6_Phage_tail_sheath_protein_FI_n=1_Tax=Rivularia_sp._PCC_7116_RepID=K9RAY6_9CYAN	NA	epi	0	0	13.6179	45.188	0	69.6482	18.8238	26.5196	12.9296	16.6646	7.69282	11.414	4.42355	12.3345	25.8038	0.99622	5.47522	0	0	0	0.757692	0	2.36124	1.18675	0.90887	1.05632	NA	NA	NA	NA	NA	NA	NA	NA	NA	NA	NA	NA	NA	NA	NA	NA	NA	NA	NA	NA	NA
UniRef90_K9RE56_Lignostilbene-alpha,beta-dioxygenase-like_enzyme_n=1_Tax=Rivularia_sp._PCC_7116_RepID=K9RE56_9CYAN	NA	tricho	8.36539	3.37794	5.23764	2.73867	8.31215	3.11858	2.35297	8.83987	6.46481	3.57099	5.49487	2.28279	3.31766	2.24264	0	0.99622	1.82507	7.15348	8.13103	4.85738	6.06154	5.46162	7.08372	0	0	0	K00465	NA	NA	NA	NA	NA	NA	NA	NA	NA	ko:K00465	br:ko00001				Not Included in Pathway or Brite	Unclassified: metabolism	NA	Enzymes with EC numbers	CCD1	carotenoid 9,10(9',10')-cleavage dioxygenase 1
UniRef90_K9RHZ4_DNA/RNA_non-specific_endonuclease_n=1_Tax=Rivularia_sp._PCC_7116_RepID=K9RHZ4_9CYAN	NA	epi	0	2.25196	0	0	0	5.19763	0	0	0	0	0	0	0	0	0	0	0	0	0	0	0	0	0	0	0	0	NA	NA	NA	NA	NA	NA	NA	NA	NA	NA	NA	NA	NA	NA	NA	NA	NA	NA	NA	NA	NA
UniRef90_K9RNH0_Acyl-CoA_synthetase_(AMP-forming)/AMP-acid_ligase_II_n=1_Tax=Rivularia_sp._PCC_7116_RepID=K9RNH0_9CYAN	NA	tricho	3.58517	1.12598	3.14259	5.47733	0	1.03953	0	0	1.07747	0	2.19795	1.1414	1.10589	3.36397	0	1.99244	4.56268	3.17933	7.31793	4.85738	3.03077	3.90116	7.08372	0	0	0	K08748	SLC27A5, FATP5; solute carrier family 27 (fatty acid transporter), member 5 [EC:6.2.1.7]	M00104_M00106	Bile acid biosynthesis, cholesterol => cholate [PATH:map00120]_Conjugated bile acid biosynthesis, cholate => taurocholate/glycocholate [PATH:map00120]	Carbohydrate and lipid metabolism	Carbohydrate and lipid metabolism	Lipid metabolism	Sterol biosynthesis	Carbohydrate and lipid metabolism	Pathway module	ko:K08748	br:ko00001	path:ko00120	ec:6.2.1.7	path:map00120	Metabolism_Organismal Systems_Human Diseases_Brite Hierarchies	Lipid metabolism	Endocrine system	Primary bile acid biosynthesis_PPAR signaling pathway_Bile secretion_Insulin resistance_Transporters	SLC27A5, FATP5	solute carrier family 27 (fatty acid transporter), member 5
UniRef90_K9TA49_Putative_oxidoreductase,_aryl-alcohol_dehydrogenase_like_protein_n=1_Tax=Pleurocapsa_sp._PCC_7327_RepID=K9TA49_9CYAN	NA	tricho	0	0	0	0	0	0	2.35297	0	0	1.19033	2.19795	0	0	1.12132	2.06431	0.99622	0.912536	0	0	0	0	0	0	0	0	0	K06607	NA	NA	NA	NA	NA	NA	NA	NA	NA	ko:K06607	br:ko00001				Not Included in Pathway or Brite	Unclassified: metabolism	NA	Enzymes with EC numbers	iolS	myo-inositol catabolism protein IolS
UniRef90_K9TDC3_30S_ribosomal_protein_S21_n=1_Tax=Oscillatoria_acuminata_PCC_6304_RepID=K9TDC3_9CYAN	NA	tricho	3.58517	2.25196	3.14259	9.58533	7.38858	1.03953	8.23541	10.1027	5.38734	5.95164	13.1877	9.13117	3.31766	10.0919	0	4.9811	8.21283	8.74315	11.3834	8.90519	9.0923	8.58255	5.50956	3.56025	1.81774	0	K02970	RP-S21, MRPS21, rpsU; small subunit ribosomal protein S21	M00178	Ribosome, bacteria [PATH:map03010] [BR:ko03011]	Genetic information processing	Ribosome	Ribosome	Ribosome	Genetic information processing	Structural complex	ko:K02970	br:ko00001	path:ko03010		path:map03010	Genetic Information Processing_Brite Hierarchies	Translation	Protein families: genetic information processing	Ribosome	RP-S21, MRPS21, rpsU	small subunit ribosomal protein S21
UniRef90_K9TG93_Putative_nucleic_acid-binding_protein,_contains_PIN_domain_n=1_Tax=Oscillatoria_acuminata_PCC_6304_RepID=K9TG93_9CYAN	NA	tricho	0	0	0	0	0	0	0	0	0	0	0	0	0	0	0	0	2.73761	0	0	2.42869	2.27308	0	2.36124	3.56025	3.63548	0	NA	NA	NA	NA	NA	NA	NA	NA	NA	NA	NA	NA	NA	NA	NA	NA	NA	NA	NA	NA	NA
UniRef90_K9TJI2_PEP-CTERM_putative_exosortase_interaction_domain-containing_protein_n=1_Tax=Oscillatoria_acuminata_PCC_6304_RepID=K9TJI2_9CYAN	NA	tricho	1.19506	0	0	2.73867	0	1.03953	1.17649	1.26284	1.07747	2.38066	2.19795	1.1414	1.10589	2.24264	0	0.99622	0	0	0	0	0	0	0	0	0	0	NA	NA	NA	NA	NA	NA	NA	NA	NA	NA	NA	NA	NA	NA	NA	NA	NA	NA	NA	NA	NA
UniRef90_K9TP50_Uncharacterized_protein_n=1_Tax=Oscillatoria_acuminata_PCC_6304_RepID=K9TP50_9CYAN	NA	tricho	0	3.37794	2.09506	0	0	0	0	0	0	0	0	1.1414	0	0	0	0	0	0	0	0	0	0	0	0	0	0	NA	NA	NA	NA	NA	NA	NA	NA	NA	NA	NA	NA	NA	NA	NA	NA	NA	NA	NA	NA	NA
UniRef90_K9TSJ1_Putative_extracellular_nuclease_n=1_Tax=Oscillatoria_acuminata_PCC_6304_RepID=K9TSJ1_9CYAN	NA	tricho	7.17033	1.12598	3.14259	1.36933	0	1.03953	2.35297	8.83987	1.07747	1.19033	0	0	2.21178	1.12132	0	0	0	0.794831	0	1.61912	1.51538	0	0	15.4277	17.2685	16.901	NA	NA	NA	NA	NA	NA	NA	NA	NA	NA	NA	NA	NA	NA	NA	NA	NA	NA	NA	NA	NA
UniRef90_K9ULE0_30S_ribosomal_protein_S11_n=6_Tax=Oscillatoriophycideae_RepID=K9ULE0_9CHRO	NA	tricho	10.7555	9.00784	8.38023	10.9547	9.23572	8.3162	7.05892	11.3655	9.69721	10.713	10.9897	11.414	11.0589	10.0919	9.28938	11.9546	10.0379	11.9225	10.5703	11.3339	10.6077	12.4837	14.9545	3.56025	5.45322	9.50684	K02948	RP-S11, MRPS11, rpsK; small subunit ribosomal protein S11	M00178_M00179	Ribosome, bacteria [PATH:map03010] [BR:ko03011]_Ribosome, archaea [PATH:map03010] [BR:ko03011]	Genetic information processing	Ribosome	Ribosome	Ribosome	Genetic information processing	Structural complex	ko:K02948	br:ko00001	path:ko03010		path:map03010	Genetic Information Processing_Brite Hierarchies	Translation	Protein families: genetic information processing	Ribosome	RP-S11, MRPS11, rpsK	small subunit ribosomal protein S11
UniRef90_K9V0D1_AAA_ATPase_central_domain_protein_n=3_Tax=Nostocales_RepID=K9V0D1_9CYAN	NA	tricho	2.39011	0	0	0	0	0	0	0	0	0	0	0	0	0	0	0	0	0	0.813103	0	0	0	0	0	0	0	NA	NA	NA	NA	NA	NA	NA	NA	NA	NA	NA	NA	NA	NA	NA	NA	NA	NA	NA	NA	NA
UniRef90_K9VCI5_CopG-like_domain-containing_protein_DNA-binding_n=1_Tax=Oscillatoria_nigro-viridis_PCC_7112_RepID=K9VCI5_9CYAN	NA	tricho	7.17033	14.6377	16.7605	12.324	13.8536	11.4348	14.1178	7.57703	19.3944	13.0936	8.7918	10.2726	11.0589	11.2132	12.3858	11.9546	16.4257	12.7173	14.6359	11.3339	9.85	15.6046	11.0191	2.3735	4.54435	2.11263	NA	NA	NA	NA	NA	NA	NA	NA	NA	NA	NA	NA	NA	NA	NA	NA	NA	NA	NA	NA	NA
UniRef90_K9VFQ6_Uncharacterized_protein_n=2_Tax=Oscillatoriales_RepID=K9VFQ6_9CYAN	NA	tricho	0	1.12598	0	4.108	0	1.03953	1.17649	2.52568	3.2324	1.19033	2.19795	2.28279	1.10589	1.12132	0	0	0.912536	0	0	0	0	0	0	0	0	0	NA	NA	NA	NA	NA	NA	NA	NA	NA	NA	NA	NA	NA	NA	NA	NA	NA	NA	NA	NA	NA
UniRef90_K9VI17_Methyl-accepting_chemotaxis_sensory_transducer_n=2_Tax=Oscillatoriales_RepID=K9VI17_9CYAN	NA	tricho	2.39011	3.37794	3.14259	5.47733	5.54143	5.19763	3.52946	10.1027	5.38734	2.38066	3.29692	3.42419	3.31766	7.84925	4.12861	3.98488	5.47522	4.76899	4.87862	3.23825	2.27308	3.12093	3.9354	7.12049	5.45322	6.33789	K02660	NA	NA	NA	Environmental information processing	Environmental information processing	Signal transduction	NA	NA	NA	ko:K02660	br:ko00001	path:ko02020		path:map02020	Environmental Information Processing_Cellular Processes_Brite Hierarchies	Signal transduction	Cellular community - prokaryotes	Two-component system_Biofilm formation - Pseudomonas aeruginosa_Secretion system_Bacterial motility proteins	pilJ	twitching motility protein PilJ
UniRef90_K9VIR0_Two_component_transcriptional_regulator,_winged_helix_family_n=2_Tax=Oscillatoriales_RepID=K9VIR0_9CYAN	NA	tricho	1.19506	0	0	0	0.923572	0	0	0	0	0	0	0	0	0	0	0	0	1.58966	0.813103	1.61912	2.27308	0.780232	1.57416	0	0	0	K02483	NA	NA	NA	Other	Other	Signaling and cellular processes	NA	NA	NA	ko:K02483	br:ko00001				Brite Hierarchies	Protein families: signaling and cellular processes	NA	Two-component system	K02483	two-component system, OmpR family, response regulator
UniRef90_K9VPV9_Allophycocyanin_alpha-B_subunit_apoprotein_n=2_Tax=Oscillatoriales_RepID=K9VPV9_9CYAN	NA	tricho	28.6813	31.5274	37.711	31.4946	36.0193	37.4229	36.4711	27.7824	37.7114	46.4228	42.86	31.9591	38.7061	37.0036	65.0257	40.845	44.7143	31.7933	43.0945	52.6216	52.2807	47.5942	36.2057	40.3495	35.4459	34.8584	K02095	NA	NA	NA	Energy metabolism	Photosynthesis	Photosynthesis	NA	NA	NA	ko:K02095	br:ko00001	path:ko00196		path:map00196	Metabolism_Brite Hierarchies	Energy metabolism	Protein families: metabolism	Photosynthesis - antenna proteins_Photosynthesis proteins	apcD	allophycocyanin-B
UniRef90_K9VUA0_Multicopper_oxidase_type_2_n=2_Tax=Crinalium_RepID=K9VUA0_9CYAN	NA	epi	21.511	9.00784	3.14259	4.108	4.61786	64.4506	21.1768	7.57703	16.162	26.1872	15.3856	27.3935	26.5413	13.4559	0	0	0	0	0	0	0	0	0	0	0	0	NA	NA	NA	NA	NA	NA	NA	NA	NA	NA	NA	NA	NA	NA	NA	NA	NA	NA	NA	NA	NA
UniRef90_K9W9I9_Photosystem_I_P700_chlorophyll_a_apoprotein_A2_n=4_Tax=Oscillatoriophycideae_RepID=K9W9I9_9CYAN	NA	tricho	68.1182	63.0549	81.7072	86.2679	62.8029	86.2806	80.0011	83.3473	90.5073	48.8035	39.5631	68.4838	69.6709	59.4301	26.836	27.8942	26.4636	42.1261	33.3372	34.8112	36.3692	31.9895	25.9736	52.2169	55.4411	79.2237	K02690	psaB; photosystem I P700 chlorophyll a apoprotein A2	M00163	Photosystem I [PATH:map00195] [BR:ko00194]	Energy metabolism	Photosynthesis	Photosynthesis	Photosynthesis	Energy metabolism	Structural complex	ko:K02690	br:ko00001	path:ko00195		path:map00195	Metabolism_Brite Hierarchies	Energy metabolism	Protein families: metabolism	Photosynthesis_Photosynthesis proteins	psaB	photosystem I P700 chlorophyll a apoprotein A2
UniRef90_K9WA61_Serine_protease_inhibitor_n=1_Tax=Microcoleus_sp._PCC_7113_RepID=K9WA61_9CYAN	NA	tricho	16.7308	23.6456	24.0932	15.0627	23.0893	27.0277	24.7062	22.7311	31.2466	28.5679	26.3754	34.2419	27.6472	34.761	45.4147	30.8828	31.0262	10.3328	26.8324	9.71475	19.7	7.02209	24.3995	18.988	17.2685	11.6195	K13963	NA	NA	NA	Other	Other	Human Diseases	NA	NA	NA	ko:K13963	br:ko00001	path:ko05146		path:map05146	Human Diseases_Brite Hierarchies	Infectious disease: parasitic	Protein families: metabolism	Amoebiasis_Peptidases and inhibitors	SERPINB	serpin B
UniRef90_K9WBH5_Rho_termination_factor_n=1_Tax=Microcoleus_sp._PCC_7113_RepID=K9WBH5_9CYAN	NA	tricho	3.58517	1.12598	2.09506	2.73867	3.69429	2.07905	1.17649	2.52568	4.30987	1.19033	1.09897	1.1414	1.10589	1.12132	0	1.99244	4.56268	3.17933	2.43931	3.23825	3.78846	7.80232	1.57416	0	0	0	NA	NA	NA	NA	NA	NA	NA	NA	NA	NA	NA	NA	NA	NA	NA	NA	NA	NA	NA	NA	NA
UniRef90_K9WDZ9_Uncharacterized_protein_n=1_Tax=Microcoleus_sp._PCC_7113_RepID=K9WDZ9_9CYAN	NA	tricho	0	0	0	0	0	0	0	0	0	0	0	0	0	0	0	0	0	0	0.813103	0.809562	0	0	2.36124	0	0.90887	0	NA	NA	NA	NA	NA	NA	NA	NA	NA	NA	NA	NA	NA	NA	NA	NA	NA	NA	NA	NA	NA
UniRef90_K9WER4_Uncharacterized_protein_n=1_Tax=Microcoleus_sp._PCC_7113_RepID=K9WER4_9CYAN	NA	tricho	1.19506	2.25196	1.04753	1.36933	3.69429	1.03953	2.35297	2.52568	2.15494	2.38066	1.09897	2.28279	2.21178	3.36397	3.09646	0.99622	0.912536	0.794831	0.813103	1.61912	2.27308	0.780232	0.78708	0	0	0	NA	NA	NA	NA	NA	NA	NA	NA	NA	NA	NA	NA	NA	NA	NA	NA	NA	NA	NA	NA	NA
UniRef90_K9WKQ8_NmrA-like_family_protein_n=1_Tax=Microcoleus_sp._PCC_7113_RepID=K9WKQ8_9CYAN	NA	tricho	1.19506	5.6299	2.09506	4.108	2.77072	6.23715	3.52946	0	3.2324	3.57099	0	2.28279	5.52944	2.24264	7.22507	1.99244	2.73761	0	0	0	0	0	0	1.18675	0	0	NA	NA	NA	NA	NA	NA	NA	NA	NA	NA	NA	NA	NA	NA	NA	NA	NA	NA	NA	NA	NA
UniRef90_K9WL16_Putative_low-complexity_protein_n=2_Tax=Microcoleus_sp._PCC_7113_RepID=K9WL16_9CYAN	NA	tricho	0	0	1.04753	0	0.923572	0	0	1.26284	0	0	0	0	0	2.24264	0	0	0	0.794831	0	1.61912	1.51538	0.780232	1.57416	0	0.90887	1.05632	NA	NA	NA	NA	NA	NA	NA	NA	NA	NA	NA	NA	NA	NA	NA	NA	NA	NA	NA	NA	NA
UniRef90_K9WME6_Cytochrome_P450_n=1_Tax=Microcoleus_sp._PCC_7113_RepID=K9WME6_9CYAN	NA	tricho	0	1.12598	2.09506	10.9547	2.77072	2.07905	1.17649	8.83987	1.07747	1.19033	2.19795	1.1414	1.10589	1.12132	0	0	0	0	0	0	0	0	0	0	0	0	K24392	NA	NA	NA	Metabolism	Metabolism	Cytochrome P450	NA	NA	NA	ko:K24392	br:ko00001				Brite Hierarchies	Protein families: metabolism	NA	Cytochrome P450	CYP120A1	retinoid hydroxylase
UniRef90_K9WUU7_Polyketide_synthase_family_protein_n=2_Tax=Cylindrospermum_stagnale_RepID=K9WUU7_9NOST	NA	tricho	28.6813	32.6534	41.9011	30.1253	38.79	37.4229	60.0009	36.6223	42.0213	39.2809	30.7713	43.3731	47.5532	45.9742	54.7041	19.9244	32.8513	36.5622	39.842	35.6208	28.7923	36.6709	34.6315	3.56025	4.54435	4.22526	K13612	NA	NA	NA	Carbohydrate and lipid metabolism	Carbohydrate and lipid metabolism	Lipid metabolism	NA	NA	NA	ko:K13612	br:ko00001				Brite Hierarchies	Protein families: metabolism	NA	Lipid biosynthesis proteins_Polyketide biosynthesis proteins	pksL	polyketide synthase PksL
UniRef90_K9WVC0_3-hydroxy-3-methylglutaryl_CoA_synthase_n=2_Tax=Cylindrospermum_RepID=K9WVC0_9NOST	NA	tricho	26.2912	19.1417	26.1882	19.1707	21.2422	25.9881	32.9416	13.8912	14.0071	17.8549	25.2764	21.6865	24.3295	21.3051	8.25723	10.9584	18.2507	38.1519	35.7765	36.4303	32.5808	36.6709	28.3349	2.3735	0.90887	2.11263	K15311	NA	NA	NA	Metabolism	Metabolism	Polyketide biosynthesis proteins	NA	NA	NA	ko:K15311	br:ko00001				Brite Hierarchies	Protein families: metabolism	NA	Polyketide biosynthesis proteins	pksG	polyketide biosynthesis 3-hydroxy-3-methylglutaryl-CoA synthase-like enzyme PksG
UniRef90_K9WWG5_3-oxoacyl-(Acyl-carrier-protein)_synthase_n=2_Tax=Cylindrospermum_RepID=K9WWG5_9NOST	NA	tricho	0	0	0	0	0	0	3.52946	2.52568	0	0	0	0	2.21178	3.36397	0	0	0.912536	0	0	0.809562	0	0	0.78708	0	0	0	K09458	fabF; 3-oxoacyl-[acyl-carrier-protein] synthase II [EC:2.3.1.179]	M00083_M00572	Fatty acid biosynthesis, elongation [PATH:map01212 map00061]_Pimeloyl-ACP biosynthesis, BioC-BioH pathway, malonyl-ACP => pimeloyl-ACP [PATH:map00780]	Carbohydrate and lipid metabolism	Carbohydrate and lipid metabolism	Fatty acid metabolism	Fatty acid metabolism_Cofactor and vitamin biosynthesis	Carbohydrate and lipid metabolism_Nucleotide and amino acid metabolism	Pathway module	ko:K09458	br:ko00001	path:ko00061	ec:2.3.1.179	path:map00061	Metabolism_Brite Hierarchies	Lipid metabolism	Metabolism of cofactors and vitamins	Fatty acid biosynthesis_Biotin metabolism_Lipid biosynthesis proteins	fabF, OXSM, CEM1	3-oxoacyl-[acyl-carrier-protein] synthase II
UniRef90_K9WWI5_Polyketide_synthase_family_protein_n=2_Tax=Cylindrospermum_RepID=K9WWI5_9NOST	NA	tricho	58.5577	31.5274	32.4734	24.648	50.7965	25.9881	32.9416	29.0453	21.5494	16.6646	16.4846	25.1107	27.6472	22.4264	24.7717	4.9811	23.7259	28.6139	28.4586	30.7634	25.7615	21.8465	18.1028	0	0.90887	0	NA	NA	NA	NA	NA	NA	NA	NA	NA	NA	NA	NA	NA	NA	NA	NA	NA	NA	NA	NA	NA
UniRef90_K9WXC1_Enoyl-CoA_hydratase/carnithine_racemase_n=3_Tax=Cylindrospermum_RepID=K9WXC1_9NOST	NA	tricho	25.0962	6.75588	17.808	5.47733	30.4779	9.35573	17.6473	8.83987	9.69721	17.8549	10.9897	15.9796	17.6942	16.8198	7.22507	3.98488	8.21283	9.53798	11.3834	17.8104	11.3654	7.02209	6.29664	4.747	1.81774	2.11263	NA	NA	NA	NA	NA	NA	NA	NA	NA	NA	NA	NA	NA	NA	NA	NA	NA	NA	NA	NA	NA
UniRef90_K9X4L7_Uncharacterized_protein_n=1_Tax=Cylindrospermum_stagnale_PCC_7417_RepID=K9X4L7_9NOST	NA	tricho	126.676	33.7794	37.711	86.2679	60.0322	86.2806	103.531	56.8277	72.1904	90.465	84.6211	62.7768	92.8946	82.9778	101.151	38.8526	35.5889	7.94831	18.7014	11.3339	4.54615	3.12093	6.29664	3.56025	5.45322	6.33789	NA	NA	NA	NA	NA	NA	NA	NA	NA	NA	NA	NA	NA	NA	NA	NA	NA	NA	NA	NA	NA
UniRef90_K9X9A4_Amino_acid_adenylation_enzyme/thioester_reductase_family_protein_n=2_Tax=Cylindrospermum_stagnale_RepID=K9X9A4_9NOST	NA	tricho	4.78022	2.25196	3.14259	2.73867	4.61786	4.1581	4.70595	3.78851	4.30987	7.14197	3.29692	3.42419	5.52944	5.60661	0	0.99622	3.65015	1.58966	6.50482	2.42869	6.81923	0.780232	6.29664	0	1.81774	0	K15666	NA	NA	NA	Metabolism	Metabolism	Metabolism of terpenoids and polyketides	NA	NA	NA	ko:K15666	br:ko00001	path:ko01054		path:map01054	Metabolism_Brite Hierarchies	Metabolism of terpenoids and polyketides	Protein families: metabolism	Nonribosomal peptide structures_Polyketide biosynthesis proteins	ppsC, fenE	plipastatin/fengycin lipopeptide synthetase C
UniRef90_K9XBG9_Catechol_oxidase_n=1_Tax=Gloeocapsa_sp._PCC_7428_RepID=K9XBG9_9CHRO	NA	epi	0	0	0	5.47733	0.923572	1.03953	2.35297	2.52568	2.15494	1.19033	1.09897	4.56559	2.21178	4.48529	22.7074	19.9244	18.2507	0	0	0	0	0	0	0	0.90887	1.05632	NA	NA	NA	NA	NA	NA	NA	NA	NA	NA	NA	NA	NA	NA	NA	NA	NA	NA	NA	NA	NA
UniRef90_K9XCK7_1,4-dihydroxy-2-naphthoyl-CoA_synthase_n=4_Tax=Cyanobacteria_RepID=K9XCK7_9CHRO	NA	tricho	5.97528	5.6299	7.3327	10.9547	4.61786	7.27668	9.4119	12.6284	7.54228	5.95164	6.59385	5.70698	6.63533	7.84925	2.06431	4.9811	5.47522	7.15348	7.31793	8.09563	8.33461	13.2639	9.44496	2.3735	3.63548	2.11263	K01661	menB; naphthoate synthase [EC:4.1.3.36]	M00116	Menaquinone biosynthesis, chorismate => menaquinone [PATH:map00130]	Metabolism	Metabolism	Cofactor and vitamin biosynthesis	Cofactor and vitamin biosynthesis	Nucleotide and amino acid metabolism	Pathway module	ko:K01661	br:ko00001	path:ko00130	ec:4.1.3.36	path:map00130	Metabolism	Metabolism of cofactors and vitamins	NA	Ubiquinone and other terpenoid-quinone biosynthesis	menB	naphthoate synthase
UniRef90_K9XFZ9_Sulfotransferase_n=1_Tax=Gloeocapsa_sp._PCC_7428_RepID=K9XFZ9_9CHRO	NA	tricho	0	0	0	0	0	0	0	2.52568	0	0	0	0	0	0	0	0	0	0	0.813103	0	0.757692	0.780232	0.78708	0	0	0	K08106	NA	NA	NA	Carbohydrate and lipid metabolism	Carbohydrate and lipid metabolism	Glycan biosynthesis and metabolism	NA	NA	NA	ko:K08106	br:ko00001	path:ko00532	ec:2.8.2.33	path:map00532	Metabolism_Brite Hierarchies	Glycan biosynthesis and metabolism	Protein families: metabolism	Glycosaminoglycan biosynthesis - chondroitin sulfate / dermatan sulfate_Glycosyltransferases_Chromosome and associated proteins	CHST15	N-acetylgalactosamine 4-sulfate 6-O-sulfotransferase
UniRef90_K9XL30_5'-nucleotidase_n=1_Tax=Gloeocapsa_sp._PCC_7428_RepID=K9XL30_9CHRO	NA	epi	0	0	0	0	0	0	0	0	0	0	0	0	0	0	0	0	0	0	3.25241	0	0	0	0	0	0	0	NA	NA	NA	NA	NA	NA	NA	NA	NA	NA	NA	NA	NA	NA	NA	NA	NA	NA	NA	NA	NA
UniRef90_K9YDJ4_Photosystem_II_D2_protein_n=4_Tax=Oscillatoriophycideae_RepID=K9YDJ4_HALP7	NA	tricho	43.022	31.5274	24.0932	34.2333	35.0957	35.3439	29.4122	23.9939	32.324	19.0453	20.8805	34.2419	28.7531	30.2757	42.3183	32.8753	31.9388	32.5881	29.2717	26.7156	34.8538	18.7256	32.2703	27.2952	27.2661	46.4779	K02706	psbD; photosystem II P680 reaction center D2 protein	M00161	Photosystem II [PATH:map00195] [BR:ko00194]	Energy metabolism	Photosynthesis	Photosynthesis	Photosynthesis	Energy metabolism	Structural complex	ko:K02706	br:ko00001	path:ko00195	ec:1.10.3.9	path:map00195	Metabolism_Brite Hierarchies	Energy metabolism	Protein families: metabolism	Photosynthesis_Photosynthesis proteins	psbD	photosystem II P680 reaction center D2 protein
UniRef90_K9YGQ1_Phycobilisome_7.8_kDa_linker_polypeptide,_allophycocyanin-associated,_core_n=4_Tax=Chroococcales_RepID=K9YGQ1_CYASC	NA	tricho	0	1.12598	0	2.73867	0.923572	1.03953	1.17649	5.05135	1.07747	1.19033	0	1.1414	1.10589	3.36397	0	2.98866	2.73761	1.58966	0.813103	1.61912	0.757692	0.780232	1.57416	3.56025	7.27096	3.16895	K02094	NA	NA	NA	Energy metabolism	Photosynthesis	Photosynthesis	NA	NA	NA	ko:K02094	br:ko00001	path:ko00196		path:map00196	Metabolism_Brite Hierarchies	Energy metabolism	Protein families: metabolism	Photosynthesis - antenna proteins_Photosynthesis proteins	apcC	phycobilisome core linker protein
UniRef90_K9YM34_Uncharacterized_protein_n=1_Tax=Cyanobacterium_stanieri_(strain_ATCC_29140_/_PCC_7202)_RepID=K9YM34_CYASC	NA	tricho	0	0	0	0	0	0	0	0	0	0	0	0	0	0	0	0	0	0.794831	0	1.61912	0	0	0.78708	0	0	0	NA	NA	NA	NA	NA	NA	NA	NA	NA	NA	NA	NA	NA	NA	NA	NA	NA	NA	NA	NA	NA
UniRef90_K9YNE5_Uncharacterized_protein_n=1_Tax=Cyanobacterium_stanieri_(strain_ATCC_29140_/_PCC_7202)_RepID=K9YNE5_CYASC	NA	tricho	0	0	0	0	0	0	0	0	0	0	0	0	0	0	0	0	0	1.58966	0	0	0.757692	1.56046	0.78708	0	0	0	NA	NA	NA	NA	NA	NA	NA	NA	NA	NA	NA	NA	NA	NA	NA	NA	NA	NA	NA	NA	NA
UniRef90_K9YV15_Thioredoxin_n=2_Tax=Chroococcales_RepID=K9YV15_DACSA	NA	tricho	2.39011	0	0	4.108	0	3.11858	1.17649	0	0	1.19033	2.19795	2.28279	0	2.24264	0	0	0	0	0	0	0	0	2.36124	0	0	0	K03671	NA	NA	NA	Other	Other	Organismal Systems	NA	NA	NA	ko:K03671	br:ko00001	path:ko04621		path:map04621	Organismal Systems_Human Diseases_Brite Hierarchies	Immune system	Infectious disease: bacterial	NOD-like receptor signaling pathway_Salmonella infection_Parkinson disease_Fluid shear stress and atherosclerosis_Chaperones and folding catalysts	trxA	thioredoxin 1
UniRef90_K9Z1Z6_Bacteriocin_propeptide,_TIGR03798_family_n=1_Tax=Cyanobacterium_aponinum_(strain_PCC_10605)_RepID=K9Z1Z6_CYAAP	NA	tricho	0	48.4171	21.9981	2.73867	4.61786	8.3162	16.4708	17.6797	18.317	20.2356	18.6826	17.1209	23.2236	16.8198	0	0	13.688	0.794831	0	2.42869	0	0	7.8708	34.4157	21.8129	26.4079	NA	NA	NA	NA	NA	NA	NA	NA	NA	NA	NA	NA	NA	NA	NA	NA	NA	NA	NA	NA	NA
UniRef90_K9Z2P5_UspA_domain-containing_protein_n=1_Tax=Cyanobacterium_aponinum_(strain_PCC_10605)_RepID=K9Z2P5_CYAAP	NA	tricho	0	0	0	1.36933	0	0	1.17649	5.05135	1.07747	1.19033	0	0	0	0	0	1.99244	2.73761	0.794831	0	1.61912	0.757692	0.780232	3.9354	1.18675	0	0	NA	NA	NA	NA	NA	NA	NA	NA	NA	NA	NA	NA	NA	NA	NA	NA	NA	NA	NA	NA	NA
UniRef90_K9Z3N7_Alcohol_dehydrogenase_GroES_domain_protein_n=1_Tax=Cyanobacterium_aponinum_(strain_PCC_10605)_RepID=K9Z3N7_CYAAP	NA	tricho	0	3.37794	2.09506	0	0	1.03953	2.35297	2.52568	1.07747	3.57099	2.19795	1.1414	1.10589	1.12132	0	0	0	0	0	0	0	0	0	3.56025	0.90887	1.05632	NA	NA	NA	NA	NA	NA	NA	NA	NA	NA	NA	NA	NA	NA	NA	NA	NA	NA	NA	NA	NA
UniRef90_K9Z901_Phosphoglycerate_mutase_n=2_Tax=Cyanobacterium_RepID=K9Z901_CYAAP	NA	tricho	4.78022	6.75588	8.38023	10.9547	9.23572	3.11858	4.70595	3.78851	6.46481	2.38066	7.69282	4.56559	4.42355	5.60661	8.25723	20.9206	20.9883	4.76899	4.06551	9.71475	9.85	6.24186	14.9545	3.56025	5.45322	2.11263	NA	NA	NA	NA	NA	NA	NA	NA	NA	NA	NA	NA	NA	NA	NA	NA	NA	NA	NA	NA	NA
UniRef90_K9ZDB7_Muconolactone_delta-isomerase_n=2_Tax=Anabaena_cylindrica_RepID=K9ZDB7_ANACC	NA	tricho	3.58517	13.5118	24.0932	5.47733	10.1593	10.3953	14.1178	2.52568	12.9296	15.4743	16.4846	14.8382	15.4824	10.0919	31.9968	21.9169	19.1633	13.5121	9.75723	21.8582	16.6692	17.9453	15.7416	2.3735	7.27096	5.28158	NA	NA	NA	NA	NA	NA	NA	NA	NA	NA	NA	NA	NA	NA	NA	NA	NA	NA	NA	NA	NA
UniRef90_K9ZHP9_Uncharacterized_protein_n=2_Tax=Anabaena_RepID=K9ZHP9_ANACC	NA	tricho	0	0	0	0	0	0	0	0	0	0	0	1.1414	0	0	0	0	0	0	0	0	0	2.3407	0.78708	0	0	0	NA	NA	NA	NA	NA	NA	NA	NA	NA	NA	NA	NA	NA	NA	NA	NA	NA	NA	NA	NA	NA
UniRef90_L7EB85_TubC_protein_n=1_Tax=Microcystis_aeruginosa_TAIHU98_RepID=L7EB85_MICAE	NA	tricho	11.9506	6.75588	3.14259	8.216	11.0829	12.4743	7.05892	11.3655	3.2324	4.76132	6.59385	6.84838	3.31766	5.60661	0	10.9584	13.688	11.1276	8.13103	15.3817	10.6077	8.58255	26.7607	3.56025	5.45322	6.33789	K15654	NA	NA	NA	Metabolism	Metabolism	Metabolism of terpenoids and polyketides	NA	NA	NA	ko:K15654	br:ko00001	path:ko01054		path:map01054	Metabolism_Cellular Processes_Brite Hierarchies	Metabolism of terpenoids and polyketides	Cellular community - prokaryotes	Nonribosomal peptide structures_Quorum sensing_Polyketide biosynthesis proteins	srfAA, licA, lchAA	surfactin/lichenysin synthetase A
UniRef90_L8JQ46_Chaperone_protein_DnaK_n=1_Tax=Fulvivirga_imtechensis_AK7_RepID=L8JQ46_9BACT	NA	epi	2.39011	3.37794	3.14259	0	3.69429	2.07905	3.52946	0	3.2324	5.95164	4.3959	4.56559	3.31766	4.48529	1.03215	0.99622	1.82507	1.58966	4.87862	2.42869	3.03077	2.3407	3.14832	5.93374	1.81774	2.11263	NA	NA	NA	NA	NA	NA	NA	NA	NA	NA	NA	NA	NA	NA	NA	NA	NA	NA	NA	NA	NA
UniRef90_L8LZE8_Photosystem_I_reaction_center_subunit_IV_n=1_Tax=Xenococcus_sp._PCC_7305_RepID=L8LZE8_9CYAN	NA	tricho	3.58517	1.12598	0	4.108	2.77072	4.1581	1.17649	0	1.07747	1.19033	3.29692	1.1414	1.10589	2.24264	0	0	0	0.794831	0.813103	0	0.757692	0.780232	0	0	0.90887	0	K02693	psaE; photosystem I subunit IV	M00163	Photosystem I [PATH:map00195] [BR:ko00194]	Energy metabolism	Photosynthesis	Photosynthesis	Photosynthesis	Energy metabolism	Structural complex	ko:K02693	br:ko00001	path:ko00195		path:map00195	Metabolism_Brite Hierarchies	Energy metabolism	Protein families: metabolism	Photosynthesis_Photosynthesis proteins	psaE	photosystem I subunit IV
UniRef90_L8LZY5_Histidinol-phosphate_aminotransferase_n=2_Tax=Xenococcus_sp._PCC_7305_RepID=L8LZY5_9CYAN	NA	tricho	1.19506	4.50392	1.04753	4.108	0.923572	3.11858	8.23541	2.52568	2.15494	2.38066	5.49487	2.28279	7.74121	4.48529	4.12861	2.98866	0.912536	0	0	0	0	0	0	0	0	0	K00817	hisC; histidinol-phosphate aminotransferase [EC:2.6.1.9]	M00026	Histidine biosynthesis, PRPP => histidine [PATH:map01230 map00340]	Nucleotide and amino acid metabolism	Amino acid metabolism	Histidine metabolism	Histidine metabolism	Nucleotide and amino acid metabolism	Pathway module	ko:K00817	br:ko00001	path:ko00340	ec:2.6.1.9	path:map00340	Metabolism_Brite Hierarchies	Amino acid metabolism	Biosynthesis of other secondary metabolites	Histidine metabolism_Tyrosine metabolism_Phenylalanine metabolism_Phenylalanine, tyrosine and tryptophan biosynthesis_Tropane, piperidine and pyridine alkaloid biosynthesis_Novobiocin biosynthesis_Amino acid related enzymes	hisC	histidinol-phosphate aminotransferase
UniRef90_L8M0Z4_RHS_repeat-associated_core_domain_protein_n=1_Tax=Xenococcus_sp._PCC_7305_RepID=L8M0Z4_9CYAN	NA	tricho	0	0	14.6654	0	0	5.19763	11.7649	0	1.07747	0	0	1.1414	4.42355	5.60661	0	0	0	0	0	0	0	0	0	0	0	0	NA	NA	NA	NA	NA	NA	NA	NA	NA	NA	NA	NA	NA	NA	NA	NA	NA	NA	NA	NA	NA
UniRef90_L8M2V1_Phage_tail_collar_family_protein_n=1_Tax=Xenococcus_sp._PCC_7305_RepID=L8M2V1_9CYAN	NA	tricho	0	0	18.8555	0	0	0	0	0	0	0	0	0	0	0	0	0	0	0	0	0	0	0	0	0	0	0	NA	NA	NA	NA	NA	NA	NA	NA	NA	NA	NA	NA	NA	NA	NA	NA	NA	NA	NA	NA	NA
UniRef90_L8M681_Histidinol_dehydrogenase_n=1_Tax=Xenococcus_sp._PCC_7305_RepID=L8M681_9CYAN	NA	tricho	8.36539	27.0235	15.7129	30.1253	12.0064	22.8696	20.0003	25.2568	14.0071	19.0453	15.3856	20.5451	28.7531	23.5478	28.9003	11.9546	7.30029	0	0	3.23825	0.757692	0	0	1.18675	0	0	K00013	hisD; histidinol dehydrogenase [EC:1.1.1.23]	M00026	Histidine biosynthesis, PRPP => histidine [PATH:map01230 map00340]	Nucleotide and amino acid metabolism	Amino acid metabolism	Histidine metabolism	Histidine metabolism	Nucleotide and amino acid metabolism	Pathway module	ko:K00013	br:ko00001	path:ko00340	ec:1.1.1.23	path:map00340	Metabolism	Amino acid metabolism	NA	Histidine metabolism	hisD	histidinol dehydrogenase
UniRef90_L8N343_Uncharacterized_protein_n=1_Tax=Pseudanabaena_biceps_PCC_7429_RepID=L8N343_9CYAN	NA	tricho	3.58517	4.50392	5.23764	2.73867	2.77072	1.03953	3.52946	2.52568	4.30987	3.57099	2.19795	2.28279	2.21178	2.24264	1.03215	2.98866	2.73761	4.76899	1.62621	2.42869	3.78846	2.3407	1.57416	2.3735	1.81774	2.11263	NA	NA	NA	NA	NA	NA	NA	NA	NA	NA	NA	NA	NA	NA	NA	NA	NA	NA	NA	NA	NA
UniRef90_L8N3I2_Peroxidase_n=2_Tax=Pseudanabaena_RepID=L8N3I2_9CYAN	NA	tricho	59.7528	38.2833	31.4259	76.6826	45.255	65.4901	60.0009	54.302	57.1058	64.2778	62.6416	44.5145	61.9297	66.158	62.9614	28.8904	35.5889	3.17933	21.1407	10.5243	3.03077	6.24186	9.44496	10.6807	10.9064	7.39421	NA	NA	NA	NA	NA	NA	NA	NA	NA	NA	NA	NA	NA	NA	NA	NA	NA	NA	NA	NA	NA
UniRef90_M1ZEW7_Glutamine--fructose-6-phosphate_aminotransferase_[isomerizing]_n=1_Tax=Nitrospina_gracilis_(strain_3/211)_RepID=M1ZEW7_NITG3	NA	epi	0	0	0	1.36933	0	0	0	0	0	0	0	0	0	0	2.06431	0	0	0	0	0	0	0	0	0	0	0	K00820	NA	NA	NA	Carbohydrate and lipid metabolism	Carbohydrate and lipid metabolism	Carbohydrate metabolism	NA	NA	NA	ko:K00820	br:ko00001	path:ko00250	ec:2.6.1.16	path:map00250	Metabolism_Human Diseases_Brite Hierarchies	Carbohydrate metabolism	Amino acid metabolism	Amino sugar and nucleotide sugar metabolism_Alanine, aspartate and glutamate metabolism_Diabetic cardiomyopathy_Insulin resistance_Peptidases and inhibitors	glmS, GFPT	glutamine---fructose-6-phosphate transaminase (isomerizing)
UniRef90_M4VUY1_Uncharacterized_protein_n=1_Tax=Micavibrio_aeruginosavorus_EPB_RepID=M4VUY1_9PROT	NA	tricho	0	5.6299	20.9506	65.728	6.465	0	21.1768	34.0966	24.7818	28.5679	21.9795	18.2623	39.812	28.033	27.8681	1.99244	39.2391	0	0	9.71475	0	0	14.1674	0	0	0	NA	NA	NA	NA	NA	NA	NA	NA	NA	NA	NA	NA	NA	NA	NA	NA	NA	NA	NA	NA	NA
UniRef90_N9LSQ5_Uncharacterized_protein_n=2_Tax=Acinetobacter_RepID=N9LSQ5_9GAMM	NA	tricho	0	0	0	0	0	0	0	0	0	0	0	0	0	0	0	0	0	0	0	0	0	0	0	1.18675	1.81774	0	K03924	NA	NA	NA	NA	NA	NA	NA	NA	NA	ko:K03924	br:ko00001				Not Included in Pathway or Brite	Unclassified: metabolism	NA	Enzymes with EC numbers	moxR	MoxR-like ATPase
UniRef90_O34106_Nitrogenase_iron_protein_n=26_Tax=root_RepID=NIFH_TRIEI	Tery_4136	tricho	109.945	101.338	142.464	131.456	100.669	99.7944	100.001	111.13	119.599	105.939	115.392	134.685	113.906	119.981	130.051	92.6485	104.029	210.63	198.397	170.818	184.119	167.75	140.1	51.0302	66.3475	100.35	K02588	nifH; nitrogenase iron protein NifH [EC:1.18.6.1]	M00175	Nitrogen fixation, nitrogen => ammonia [PATH:map00910]	Energy metabolism	Nitrogen Fixation	Nitrogen metabolism	Nitrogen metabolism	Energy metabolism	Pathway module	ko:K02588	br:ko00001	path:ko00625		path:map00625	Metabolism	Energy metabolism	Xenobiotics biodegradation and metabolism	Nitrogen metabolism_Chloroalkane and chloroalkene degradation	nifH	nitrogenase iron protein NifH
UniRef90_O52659_Flavodoxin_n=6_Tax=Trichodesmium_RepID=FLAV_TRIEI	Tery_1666	tricho	792.322	575.376	529.002	420.385	671.437	547.83	489.419	445.782	468.699	570.167	584.655	523.901	484.379	552.812	670.9	776.056	720.904	587.38	642.351	561.027	582.665	645.252	523.408	1070.45	997.939	903.15	NA	NA	NA	NA	NA	NA	NA	NA	NA	NA	NA	NA	NA	NA	NA	NA	NA	NA	NA	NA	NA
UniRef90_O68971_Phycobilisome_7.8_kDa_linker_polypeptide,_allophycocyanin-associated,_core_n=37_Tax=Cyanobacteria_RepID=O68971_SYNP2	NA	tricho	1.19506	4.50392	1.04753	16.432	5.54143	2.07905	7.05892	20.2054	3.2324	4.76132	3.29692	4.56559	2.21178	6.72793	8.25723	7.96976	8.21283	4.76899	8.94413	5.66694	5.30384	7.80232	9.44496	3.56025	3.63548	3.16895	K02094	NA	NA	NA	Energy metabolism	Photosynthesis	Photosynthesis	NA	NA	NA	ko:K02094	br:ko00001	path:ko00196		path:map00196	Metabolism_Brite Hierarchies	Energy metabolism	Protein families: metabolism	Photosynthesis - antenna proteins_Photosynthesis proteins	apcC	phycobilisome core linker protein
UniRef90_O84929_Nitrogenase_protein_alpha_chain_n=1_Tax=Trichodesmium_erythraeum_(strain_IMS101)_RepID=O84929_TRIEI	Tery_4137	tricho	142.212	215.062	256.644	104.069	194.874	139.296	212.944	203.317	220.881	134.507	159.351	175.775	213.436	179.412	233.267	128.512	144.181	359.264	386.224	252.583	343.992	352.665	217.234	132.916	131.786	167.954	K02586	nifD; nitrogenase molybdenum-iron protein alpha chain [EC:1.18.6.1]	M00175	Nitrogen fixation, nitrogen => ammonia [PATH:map00910]	Energy metabolism	Nitrogen Fixation	Nitrogen metabolism	Nitrogen metabolism	Energy metabolism	Pathway module	ko:K02586	br:ko00001	path:ko00625	ec:1.18.6.1	path:map00625	Metabolism	Energy metabolism	Xenobiotics biodegradation and metabolism	Nitrogen metabolism_Chloroalkane and chloroalkene degradation	nifD	nitrogenase molybdenum-iron protein alpha chain
UniRef90_O84930_MoFe_protein_of_nitrogenase_beta_subunit_n=2_Tax=Trichodesmium_erythraeum_RepID=O84930_TRIEI	Tery_4138	tricho	215.11	215.062	277.595	221.832	208.727	182.956	223.533	316.972	231.656	160.694	200.013	232.845	266.519	242.206	165.145	149.433	163.344	364.033	378.906	310.062	302.319	335.5	196.77	161.398	172.685	185.912	K02591	nifK; nitrogenase molybdenum-iron protein beta chain [EC:1.18.6.1]	M00175	Nitrogen fixation, nitrogen => ammonia [PATH:map00910]	Energy metabolism	Nitrogen Fixation	Nitrogen metabolism	Nitrogen metabolism	Energy metabolism	Pathway module	ko:K02591	br:ko00001	path:ko00625	ec:1.18.6.1	path:map00625	Metabolism	Energy metabolism	Xenobiotics biodegradation and metabolism	Nitrogen metabolism_Chloroalkane and chloroalkene degradation	nifK	nitrogenase molybdenum-iron protein beta chain
UniRef90_P00318_Allophycocyanin_beta_chain_n=106_Tax=Bacteria_RepID=PHAB_MASLA	NA	tricho	77.6786	97.9602	172.842	179.383	109.905	159.047	128.237	160.38	142.226	177.359	160.45	136.968	148.189	186.139	205.399	168.361	300.225	82.6625	81.3103	318.968	176.542	237.971	212.512	111.554	140.875	163.729	K02093	NA	NA	NA	Energy metabolism	Photosynthesis	Photosynthesis	NA	NA	NA	ko:K02093	br:ko00001	path:ko00196		path:map00196	Metabolism_Brite Hierarchies	Energy metabolism	Protein families: metabolism	Photosynthesis - antenna proteins_Photosynthesis proteins	apcB	allophycocyanin beta subunit
UniRef90_P00457_Nitrogenase_iron_protein_1_n=177_Tax=root_RepID=NIFH1_NOSS1	NA	epi	13.1456	9.00784	19.903	16.432	15.7007	11.4348	11.7649	15.1541	15.0846	11.9033	10.9897	19.4037	24.3295	22.4264	21.6752	12.9509	19.1633	23.0501	17.0752	20.2391	21.2154	21.8465	17.3158	10.6807	9.99757	17.9574	K02588	nifH; nitrogenase iron protein NifH [EC:1.18.6.1]	M00175	Nitrogen fixation, nitrogen => ammonia [PATH:map00910]	Energy metabolism	Nitrogen Fixation	Nitrogen metabolism	Nitrogen metabolism	Energy metabolism	Pathway module	ko:K02588	br:ko00001	path:ko00625		path:map00625	Metabolism	Energy metabolism	Xenobiotics biodegradation and metabolism	Nitrogen metabolism_Chloroalkane and chloroalkene degradation	nifH	nitrogenase iron protein NifH
UniRef90_P31087_Photosystem_I_iron-sulfur_center_n=438_Tax=root_RepID=PSAC_SYNP2	NA	tricho	16.7308	12.3858	30.3783	19.1707	14.7772	16.6324	11.7649	18.9426	12.9296	17.8549	9.89077	14.8382	7.74121	11.2132	13.418	7.96976	4.56268	19.076	23.58	21.8582	25.0038	30.4291	12.5933	14.241	9.0887	17.9574	K02691	psaC; photosystem I subunit VII	M00163	Photosystem I [PATH:map00195] [BR:ko00194]	Energy metabolism	Photosynthesis	Photosynthesis	Photosynthesis	Energy metabolism	Structural complex	ko:K02691	br:ko00001	path:ko00195		path:map00195	Metabolism_Brite Hierarchies	Energy metabolism	Protein families: metabolism	Photosynthesis_Photosynthesis proteins	psaC	photosystem I subunit VII
UniRef90_P35415_Paramyosin,_long_form_n=11_Tax=Drosophila_RepID=MYSP1_DROME	NA	tricho	4.78022	5.6299	0	0	0	2.07905	9.4119	5.05135	1.07747	2.38066	0	12.5554	3.31766	1.12132	0	0.99622	0	0	0	0	0	0	0	8.30724	0	2.11263	NA	NA	NA	NA	NA	NA	NA	NA	NA	NA	NA	NA	NA	NA	NA	NA	NA	NA	NA	NA	NA
UniRef90_P49471_Photosystem_II_CP47_reaction_center_protein_n=28_Tax=Eukaryota_RepID=PSBB_ODOSI	NA	epi	2.39011	2.25196	3.14259	4.108	3.69429	2.07905	2.35297	2.52568	2.15494	1.19033	4.3959	3.42419	2.21178	1.12132	2.06431	1.99244	1.82507	1.58966	1.62621	1.61912	2.27308	1.56046	2.36124	2.3735	2.72661	2.11263	K02704	psbB; photosystem II CP47 chlorophyll apoprotein	M00161	Photosystem II [PATH:map00195] [BR:ko00194]	Energy metabolism	Photosynthesis	Photosynthesis	Photosynthesis	Energy metabolism	Structural complex	ko:K02704	br:ko00001	path:ko00195		path:map00195	Metabolism_Brite Hierarchies	Energy metabolism	Protein families: metabolism	Photosynthesis_Photosynthesis proteins	psbB	photosystem II CP47 chlorophyll apoprotein
UniRef90_P49871_Actin,_muscle_n=115_Tax=Eukaryota_RepID=ACT_MANSE	NA	epi	158.942	157.637	58.6616	186.229	62.8029	140.336	304.71	179.323	103.437	322.579	102.205	401.772	193.53	85.2205	4.12861	333.734	75.7405	9.53798	38.2158	47.7642	13.6385	34.3302	58.2439	1082.31	269.025	518.651	K05692	NA	NA	NA	Environmental information processing	Environmental information processing	Signal transduction	NA	NA	NA	ko:K05692	br:ko00001	path:ko04015		path:map04015	Environmental Information Processing_Cellular Processes_Organismal Systems_Human Diseases_Brite Hierarchies	Signal transduction	Transport and catabolism	Rap1 signaling pathway_Hippo signaling pathway_Hippo signaling pathway - fly_Phagosome_Apoptosis_Focal adhesion_Adherens junction_Tight junction_Regulation of actin cytoskeleton_Platelet activation_Neutrophil extracellular trap formation_Leukocyte transendothelial migration_Oxytocin signaling pathway_Thyroid hormone signaling pathway_Gastric acid secretion_Phototransduction - fly_Thermogenesis_Pr…	ACTB_G1	actin beta/gamma 1
UniRef90_P93762_Hexose_oxidase_n=1_Tax=Chondrus_crispus_RepID=HOX_CHOCR	NA	tricho	0	34.9054	60.7567	19.1707	36.9429	61.332	43.53	32.8338	31.2466	45.2325	32.9692	43.3731	42.0237	48.2168	137.276	38.8526	41.0641	0	3.25241	2.42869	0	0	0	2.3735	1.81774	1.05632	NA	NA	NA	NA	NA	NA	NA	NA	NA	NA	NA	NA	NA	NA	NA	NA	NA	NA	NA	NA	NA
UniRef90_Q08SD9_Short-chain_dehydrogenase/reductase_SDR_n=1_Tax=Stigmatella_aurantiaca_(strain_DW4/3-1)_RepID=Q08SD9_STIAD	NA	tricho	1.19506	0	0	0	0.923572	0	0	0	0	0	0	0	0	0	8.25723	0	2.73761	0	0	0	0	0	0	0	0	0	NA	NA	NA	NA	NA	NA	NA	NA	NA	NA	NA	NA	NA	NA	NA	NA	NA	NA	NA	NA	NA
UniRef90_Q0AJM8_dTDP-4-dehydrorhamnose_reductase_n=1_Tax=Nitrosomonas_eutropha_(strain_C91)_RepID=Q0AJM8_NITEC	NA	tricho	0	0	0	0	0	0	0	0	0	0	0	0	0	0	0	0	0	0	0	0	1.51538	0	0	0	0	0	NA	NA	NA	NA	NA	NA	NA	NA	NA	NA	NA	NA	NA	NA	NA	NA	NA	NA	NA	NA	NA
UniRef90_Q10UU3_Transketolase,_central_region_n=1_Tax=Trichodesmium_erythraeum_(strain_IMS101)_RepID=Q10UU3_TRIEI	NA	tricho	13.1456	15.7637	19.903	28.756	18.4714	15.5929	14.1178	25.2568	15.0846	14.2839	20.8805	13.6968	19.906	15.6985	7.22507	19.9244	18.2507	22.2553	22.7669	17.0008	17.4269	20.286	23.6124	18.988	15.4508	20.07	K00162	PDHB, pdhB; pyruvate dehydrogenase E1 component subunit beta [EC:1.2.4.1]	M00307	Pyruvate oxidation, pyruvate => acetyl-CoA [PATH:map01200 map00010 map00020 map00620]	Carbohydrate and lipid metabolism	Carbohydrate and lipid metabolism	Central carbohydrate metabolism	Central carbohydrate metabolism	Carbohydrate and lipid metabolism	Pathway module	ko:K00162	br:ko00001	path:ko00010	ec:1.2.4.1	path:map00010	Metabolism_Environmental Information Processing_Organismal Systems_Human Diseases	Carbohydrate metabolism	Signal transduction	Glycolysis / Gluconeogenesis_Citrate cycle (TCA cycle)_Pyruvate metabolism_HIF-1 signaling pathway_Glucagon signaling pathway_Central carbon metabolism in cancer_Diabetic cardiomyopathy	PDHB, pdhB	pyruvate dehydrogenase E1 component beta subunit
UniRef90_Q10UU4_Protein_translocase_subunit_SecD_n=2_Tax=Trichodesmium_erythraeum_RepID=Q10UU4_TRIEI	NA	tricho	2.39011	1.12598	4.19011	9.58533	2.77072	2.07905	1.17649	12.6284	5.38734	0	3.29692	2.28279	3.31766	3.36397	0	2.98866	3.65015	5.56382	1.62621	4.04781	6.06154	1.56046	5.50956	1.18675	3.63548	0	K03072	secD; preprotein translocase subunit SecD	M00335	Sec (secretion) system [PATH:map03070] [BR:ko02044]	Environmental information processing	Environmental information processing	Bacterial secretion system	Bacterial secretion system	Environmental information processing	Structural complex	ko:K03072	br:ko00001	path:ko03060		path:map03060	Genetic Information Processing_Environmental Information Processing_Brite Hierarchies	Folding, sorting and degradation	Membrane transport	Protein export_Bacterial secretion system_Secretion system	secD	preprotein translocase subunit SecD
UniRef90_Q10UU5_Protein-export_membrane_protein_SecF_n=2_Tax=Trichodesmium_erythraeum_RepID=Q10UU5_TRIEI	NA	tricho	1.19506	3.37794	4.19011	6.84666	3.69429	1.03953	3.52946	5.05135	2.15494	3.57099	1.09897	2.28279	3.31766	2.24264	2.06431	1.99244	1.82507	2.38449	1.62621	0.809562	1.51538	2.3407	3.14832	3.56025	1.81774	3.16895	NA	NA	NA	NA	NA	NA	NA	NA	NA	NA	NA	NA	NA	NA	NA	NA	NA	NA	NA	NA	NA
UniRef90_Q10UV2_RNA_polymerase_sigma_factor_SigA_n=1_Tax=Trichodesmium_erythraeum_(strain_IMS101)_RepID=Q10UV2_TRIEI	NA	tricho	4.78022	5.6299	6.28517	8.216	1.84714	2.07905	2.35297	7.57703	4.30987	3.57099	3.29692	2.28279	1.10589	3.36397	2.06431	0.99622	3.65015	4.76899	4.87862	4.85738	7.57692	6.24186	1.57416	2.3735	3.63548	1.05632	K03086	NA	NA	NA	Other	Other	Cellular Processes	NA	NA	NA	ko:K03086	br:ko00001	path:ko02040		path:map02040	Cellular Processes_Brite Hierarchies	Cell motility	Protein families: genetic information processing	Flagellar assembly_Transcription machinery	rpoD	RNA polymerase primary sigma factor
UniRef90_Q10UV3_Heat_shock_protein_DnaJ-like_n=2_Tax=Trichodesmium_erythraeum_RepID=Q10UV3_TRIEI	NA	tricho	2.39011	4.50392	5.23764	1.36933	2.77072	4.1581	4.70595	3.78851	6.46481	3.57099	5.49487	4.56559	4.42355	5.60661	3.09646	4.9811	4.56268	7.94831	5.69172	10.5243	8.33461	3.90116	5.50956	3.56025	0.90887	1.05632	NA	NA	NA	NA	NA	NA	NA	NA	NA	NA	NA	NA	NA	NA	NA	NA	NA	NA	NA	NA	NA
UniRef90_Q10UV4_Pyruvate_dehydrogenase_E1_component_subunit_alpha_n=1_Tax=Trichodesmium_erythraeum_(strain_IMS101)_RepID=Q10UV4_TRIEI	NA	tricho	29.8764	33.7794	29.3308	24.648	26.7836	24.9486	30.5887	20.2054	30.1691	27.3776	21.9795	30.8177	29.859	24.6691	37.1575	37.8564	37.414	38.9467	40.6551	40.4781	33.3385	42.1325	37.7798	33.229	39.0814	36.971	K00161	PDHA, pdhA; pyruvate dehydrogenase E1 component subunit alpha [EC:1.2.4.1]	M00307	Pyruvate oxidation, pyruvate => acetyl-CoA [PATH:map01200 map00010 map00020 map00620]	Carbohydrate and lipid metabolism	Carbohydrate and lipid metabolism	Central carbohydrate metabolism	Central carbohydrate metabolism	Carbohydrate and lipid metabolism	Pathway module	ko:K00161	br:ko00001	path:ko00010	ec:1.2.4.1	path:map00010	Metabolism_Environmental Information Processing_Organismal Systems_Human Diseases	Carbohydrate metabolism	Signal transduction	Glycolysis / Gluconeogenesis_Citrate cycle (TCA cycle)_Pyruvate metabolism_HIF-1 signaling pathway_Glucagon signaling pathway_Central carbon metabolism in cancer_Diabetic cardiomyopathy	PDHA, pdhA	pyruvate dehydrogenase E1 component alpha subunit
UniRef90_Q10UV7_Stress_protein_n=1_Tax=Trichodesmium_erythraeum_(strain_IMS101)_RepID=Q10UV7_TRIEI	NA	tricho	0	0	2.09506	6.84666	1.84714	2.07905	2.35297	6.31419	2.15494	2.38066	2.19795	3.42419	3.31766	2.24264	0	1.99244	3.65015	2.38449	0	1.61912	3.03077	0.780232	4.72248	11.8675	5.45322	6.33789	K05795	NA	NA	NA	NA	NA	NA	NA	NA	NA	ko:K05795	br:ko00001				Not Included in Pathway or Brite	Unclassified: signaling and cellular processes	NA	Signaling proteins	terD	tellurium resistance protein TerD
UniRef90_Q10UV8_Stress_protein_n=1_Tax=Trichodesmium_erythraeum_(strain_IMS101)_RepID=Q10UV8_TRIEI	NA	tricho	46.6072	45.0392	46.0913	58.8813	55.4143	55.0949	55.2949	56.8277	60.3382	59.5164	60.4436	51.3628	49.7649	47.0955	69.1543	72.7241	54.7522	46.895	49.5993	50.1929	43.1884	45.2535	44.0765	55.7772	52.7144	57.041	K05795	NA	NA	NA	NA	NA	NA	NA	NA	NA	ko:K05795	br:ko00001				Not Included in Pathway or Brite	Unclassified: signaling and cellular processes	NA	Signaling proteins	terD	tellurium resistance protein TerD
UniRef90_Q10UW0_Peptidase_S1_and_S6,_chymotrypsin/Hap_n=1_Tax=Trichodesmium_erythraeum_(strain_IMS101)_RepID=Q10UW0_TRIEI	NA	tricho	2.39011	1.12598	1.04753	5.47733	0.923572	2.07905	2.35297	3.78851	2.15494	2.38066	2.19795	1.1414	1.10589	1.12132	3.09646	1.99244	5.47522	0.794831	0.813103	1.61912	0.757692	0.780232	2.36124	9.49399	3.63548	7.39421	NA	NA	NA	NA	NA	NA	NA	NA	NA	NA	NA	NA	NA	NA	NA	NA	NA	NA	NA	NA	NA
UniRef90_Q10UW4_Stress_protein_n=1_Tax=Trichodesmium_erythraeum_(strain_IMS101)_RepID=Q10UW4_TRIEI	NA	tricho	28.6813	20.2676	26.1882	36.972	26.7836	40.5415	29.4122	40.4108	28.0142	28.5679	34.0682	18.2623	25.4354	40.3676	25.8038	21.9169	34.6764	21.4604	15.449	21.8582	22.7308	16.3849	17.3158	33.229	28.175	21.1263	NA	NA	NA	NA	NA	NA	NA	NA	NA	NA	NA	NA	NA	NA	NA	NA	NA	NA	NA	NA	NA
UniRef90_Q10UW7_Phycocyanin,_beta_subunit_n=2_Tax=Trichodesmium_erythraeum_RepID=Q10UW7_TRIEI	Tery_5049	tricho	35.8517	68.6848	78.5646	34.2333	26.7836	88.3597	77.6482	50.5135	80.8101	83.323	87.918	71.908	96.2122	103.162	127.987	63.7581	84.8659	51.664	39.0289	95.5284	125.019	127.178	94.4496	75.9519	73.6185	44.3652	NA	NA	NA	NA	NA	NA	NA	NA	NA	NA	NA	NA	NA	NA	NA	NA	NA	NA	NA	NA	NA
UniRef90_Q10UW8_Phycocyanin,_alpha_subunit_n=1_Tax=Trichodesmium_erythraeum_(strain_IMS101)_RepID=Q10UW8_TRIEI	Tery_5048	tricho	68.1182	73.1887	97.4202	102.7	78.5036	92.5178	82.3541	92.1872	89.4299	101.178	108.798	85.6047	98.424	103.162	146.566	91.6523	109.504	83.4573	73.9924	105.243	110.623	105.331	106.256	72.3917	112.7	105.632	K02284	NA	NA	NA	Energy metabolism	Photosynthesis	Photosynthesis	NA	NA	NA	ko:K02284	br:ko00001	path:ko00196		path:map00196	Metabolism_Brite Hierarchies	Energy metabolism	Protein families: metabolism	Photosynthesis - antenna proteins_Photosynthesis proteins	cpcA	phycocyanin alpha chain
UniRef90_Q10UX2_Chromophore_lyase_CpcT/CpeT_2_n=1_Tax=Trichodesmium_erythraeum_(strain_IMS101)_RepID=CPXT2_TRIEI	NA	tricho	0	0	0	0	0	0	0	0	0	0	0	0	0	0	0	0	0	0	0	0	1.51538	0	0	1.18675	1.81774	2.11263	NA	NA	NA	NA	NA	NA	NA	NA	NA	NA	NA	NA	NA	NA	NA	NA	NA	NA	NA	NA	NA
UniRef90_Q10UX6_1-Cys_peroxiredoxin_n=1_Tax=Trichodesmium_erythraeum_(strain_IMS101)_RepID=Q10UX6_TRIEI	NA	tricho	95.6044	90.0784	92.1825	76.6826	95.1279	69.6482	61.1773	66.9304	65.7255	70.2294	82.4231	60.494	72.9886	75.1286	236.363	112.573	101.292	77.8935	108.956	99.5762	102.288	108.452	97.5979	71.2049	122.697	95.0684	K24158	NA	NA	NA	NA	NA	NA	NA	NA	NA	ko:K24158	br:ko00001		ec:1.11.1.24		Not Included in Pathway or Brite	Unclassified: metabolism	NA	Enzymes with EC numbers	prx	thioredoxin-dependent peroxiredoxin
UniRef90_Q10UX7_Tetratricopeptide_TPR_2_n=2_Tax=Trichodesmium_erythraeum_RepID=Q10UX7_TRIEI	NA	tricho	1.19506	3.37794	4.19011	4.108	4.61786	2.07905	1.17649	10.1027	5.38734	2.38066	4.3959	6.84838	4.42355	5.60661	2.06431	4.9811	8.21283	7.15348	4.87862	8.90519	8.33461	4.68139	10.232	0	0.90887	1.05632	NA	NA	NA	NA	NA	NA	NA	NA	NA	NA	NA	NA	NA	NA	NA	NA	NA	NA	NA	NA	NA
UniRef90_Q10UY0_Glycine_cleavage_system_H_protein_n=1_Tax=Trichodesmium_erythraeum_(strain_IMS101)_RepID=GCSH_TRIEI	NA	tricho	1.19506	7.88186	13.6179	6.84666	3.69429	0	3.52946	5.05135	4.30987	1.19033	4.3959	1.1414	2.21178	1.12132	2.06431	2.98866	5.47522	1.58966	1.62621	9.71475	2.27308	7.80232	3.9354	9.49399	3.63548	7.39421	NA	NA	NA	NA	NA	NA	NA	NA	NA	NA	NA	NA	NA	NA	NA	NA	NA	NA	NA	NA	NA
UniRef90_Q10UY1_Glycine_dehydrogenase_(decarboxylating)_n=2_Tax=Trichodesmium_erythraeum_RepID=Q10UY1_TRIEI	NA	tricho	28.6813	23.6456	19.903	26.0173	24.0129	17.6719	27.0592	31.571	25.8592	20.2356	23.0785	33.1005	32.0707	24.6691	13.418	25.9017	26.4636	61.9968	42.2814	40.4781	46.9769	38.2314	37.7798	10.6807	19.9951	9.50684	K00281	NA	NA	NA	Carbohydrate and lipid metabolism	Carbohydrate and lipid metabolism	Carbohydrate metabolism	NA	NA	NA	ko:K00281	br:ko00001	path:ko00260	ec:1.4.4.2	path:map00260	Metabolism	Carbohydrate metabolism	Amino acid metabolism	Glyoxylate and dicarboxylate metabolism_Glycine, serine and threonine metabolism	GLDC, gcvP	glycine dehydrogenase
UniRef90_Q10UY6_Uncharacterized_protein_n=1_Tax=Trichodesmium_erythraeum_(strain_IMS101)_RepID=Q10UY6_TRIEI	NA	tricho	0	0	4.19011	1.36933	1.84714	3.11858	0	2.52568	2.15494	0	0	0	0	1.12132	7.22507	6.97354	10.0379	15.1018	8.13103	12.1434	8.33461	13.2639	12.5933	3.56025	13.633	9.50684	NA	NA	NA	NA	NA	NA	NA	NA	NA	NA	NA	NA	NA	NA	NA	NA	NA	NA	NA	NA	NA
UniRef90_Q10UY7_Uncharacterized_protein_n=2_Tax=Trichodesmium_erythraeum_RepID=Q10UY7_TRIEI	NA	tricho	2.39011	1.12598	2.09506	4.108	2.77072	3.11858	3.52946	2.52568	2.15494	1.19033	3.29692	4.56559	3.31766	2.24264	0	3.98488	2.73761	4.76899	4.87862	1.61912	3.03077	1.56046	1.57416	4.747	6.36209	5.28158	NA	NA	NA	NA	NA	NA	NA	NA	NA	NA	NA	NA	NA	NA	NA	NA	NA	NA	NA	NA	NA
UniRef90_Q10UY9_Multicopper_oxidase,_type_2_n=2_Tax=Trichodesmium_erythraeum_RepID=Q10UY9_TRIEI	NA	tricho	0	1.12598	1.04753	0	3.69429	7.27668	3.52946	12.6284	4.30987	1.19033	1.09897	1.1414	3.31766	3.36397	0	0	0	0	0	0	0	0	0	9.49399	9.0887	2.11263	NA	NA	NA	NA	NA	NA	NA	NA	NA	NA	NA	NA	NA	NA	NA	NA	NA	NA	NA	NA	NA
UniRef90_Q10UZ1_Ethyl_tert-butyl_ether_degradation_EthD_n=1_Tax=Trichodesmium_erythraeum_(strain_IMS101)_RepID=Q10UZ1_TRIEI	NA	tricho	0	1.12598	4.19011	1.36933	4.61786	6.23715	8.23541	7.57703	5.38734	5.95164	3.29692	4.56559	6.63533	2.24264	2.06431	0.99622	0.912536	0	0	0	0	0	0	2.3735	3.63548	5.28158	NA	NA	NA	NA	NA	NA	NA	NA	NA	NA	NA	NA	NA	NA	NA	NA	NA	NA	NA	NA	NA
UniRef90_Q10UZ2_Uncharacterized_protein_n=2_Tax=Trichodesmium_erythraeum_RepID=Q10UZ2_TRIEI	NA	tricho	0	2.25196	12.5703	13.6933	5.54143	12.4743	12.9414	7.57703	5.38734	11.9033	7.69282	4.56559	7.74121	4.48529	3.09646	1.99244	0	0	0	0	0	0	0	8.30724	13.633	10.5632	NA	NA	NA	NA	NA	NA	NA	NA	NA	NA	NA	NA	NA	NA	NA	NA	NA	NA	NA	NA	NA
UniRef90_Q10UZ3_ThiJ/PfpI_n=1_Tax=Trichodesmium_erythraeum_(strain_IMS101)_RepID=Q10UZ3_TRIEI	NA	tricho	0	3.37794	13.6179	4.108	6.465	6.23715	14.1178	3.78851	11.8521	5.95164	7.69282	5.70698	7.74121	4.48529	0	0	0	0	0	0	0	0	0	9.49399	10.9064	9.50684	NA	NA	NA	NA	NA	NA	NA	NA	NA	NA	NA	NA	NA	NA	NA	NA	NA	NA	NA	NA	NA
UniRef90_Q10UZ4_Uncharacterized_protein_n=2_Tax=Trichodesmium_erythraeum_RepID=Q10UZ4_TRIEI	NA	tricho	0	5.6299	23.0456	9.58533	10.1593	22.8696	28.2357	16.4169	21.5494	22.6162	20.8805	13.6968	23.2236	17.9412	5.16077	1.99244	0.912536	0	0	0	0	0	0	32.0422	23.6306	32.7458	NA	NA	NA	NA	NA	NA	NA	NA	NA	NA	NA	NA	NA	NA	NA	NA	NA	NA	NA	NA	NA
UniRef90_Q10UZ6_Glycogen_operon_protein_GlgX_homolog_n=2_Tax=Trichodesmium_erythraeum_RepID=Q10UZ6_TRIEI	NA	tricho	0	0	1.04753	0	0	0	3.52946	0	0	1.19033	1.09897	0	0	0	0	0	0	0	0	0	0	0	0	1.18675	2.72661	1.05632	K01214	NA	NA	NA	Carbohydrate and lipid metabolism	Carbohydrate and lipid metabolism	Carbohydrate metabolism	NA	NA	NA	ko:K01214	br:ko00001	path:ko00500	ec:3.2.1.68	path:map00500	Metabolism	Carbohydrate metabolism	NA	Starch and sucrose metabolism	ISA, treX	isoamylase
UniRef90_Q10UZ7_Anti-sigma_factor_antagonist_n=1_Tax=Trichodesmium_erythraeum_(strain_IMS101)_RepID=Q10UZ7_TRIEI	NA	tricho	0	1.12598	1.04753	0	0	0	4.70595	1.26284	2.15494	2.38066	0	0	2.21178	1.12132	11.3537	0	0	0	0	0	0	0	0	1.18675	3.63548	1.05632	NA	NA	NA	NA	NA	NA	NA	NA	NA	NA	NA	NA	NA	NA	NA	NA	NA	NA	NA	NA	NA
UniRef90_Q10UZ8_Serine_phosphatase_n=1_Tax=Trichodesmium_erythraeum_(strain_IMS101)_RepID=Q10UZ8_TRIEI	NA	tricho	0	0	0	0	0	0	0	0	0	0	0	0	0	0	0	0	0	0	0	0	0	0	0	1.18675	9.99757	2.11263	NA	NA	NA	NA	NA	NA	NA	NA	NA	NA	NA	NA	NA	NA	NA	NA	NA	NA	NA	NA	NA
UniRef90_Q10V01_Uncharacterized_protein_n=2_Tax=Trichodesmium_erythraeum_RepID=Q10V01_TRIEI	NA	tricho	39.4368	39.4093	40.8536	31.4946	32.325	24.9486	32.9416	30.3081	20.4719	21.4259	27.4744	28.5349	26.5413	26.9117	9.28938	25.9017	30.1137	40.5364	39.842	34.0016	32.5808	34.3302	25.9736	42.723	39.9903	41.1963	NA	NA	NA	NA	NA	NA	NA	NA	NA	NA	NA	NA	NA	NA	NA	NA	NA	NA	NA	NA	NA
UniRef90_Q10V03_3-dehydroquinate_synthase_n=1_Tax=Trichodesmium_erythraeum_(strain_IMS101)_RepID=Q10V03_TRIEI	NA	tricho	3.58517	3.37794	4.19011	2.73867	0.923572	2.07905	1.17649	1.26284	2.15494	1.19033	3.29692	2.28279	3.31766	3.36397	2.06431	0	0	3.17933	1.62621	2.42869	4.54615	0	0.78708	0	0	0	K01735	aroB; 3-dehydroquinate synthase [EC:4.2.3.4]	M00022	Shikimate pathway, phosphoenolpyruvate + erythrose-4P => chorismate [PATH:map01230 map00400]	Nucleotide and amino acid metabolism	Amino acid metabolism	Aromatic amino acid metabolism	Aromatic amino acid metabolism	Nucleotide and amino acid metabolism	Pathway module	ko:K01735	br:ko00001	path:ko00400	ec:4.2.3.4	path:map00400	Metabolism	Amino acid metabolism	NA	Phenylalanine, tyrosine and tryptophan biosynthesis	aroB	3-dehydroquinate synthase
UniRef90_Q10V07_Phosphonate_metabolism_protein_PhnM_n=2_Tax=Trichodesmium_erythraeum_RepID=Q10V07_TRIEI	Tery_5003	tricho	3.58517	2.25196	0	2.73867	1.84714	2.07905	2.35297	3.78851	0	0	2.19795	0	1.10589	1.12132	0	0	0	0	0	0	0	0.780232	0	7.12049	3.63548	9.50684	K06162	NA	NA	NA	Environmental information processing	Amino acid metabolism	Phosphonate and phosphinate metabolism	NA	NA	NA	ko:K06162	br:ko00001	path:ko00440	ec:3.6.1.63	path:map00440	Metabolism	Metabolism of other amino acids	NA	Phosphonate and phosphinate metabolism	phnM	alpha-D-ribose 1-methylphosphonate 5-triphosphate diphosphatase
UniRef90_Q10V08_Phosphonate_C-P_lyase_system_protein_PhnL_n=2_Tax=Trichodesmium_erythraeum_RepID=Q10V08_TRIEI	Tery_5002	tricho	1.19506	1.12598	0	4.108	0	1.03953	1.17649	3.78851	2.15494	1.19033	0	2.28279	2.21178	2.24264	0	0	0.912536	0.794831	0	0.809562	0.757692	0	0	0	0.90887	1.05632	K05780	NA	NA	NA	Environmental information processing	Amino acid metabolism	Phosphonate and phosphinate metabolism	NA	NA	NA	ko:K05780	br:ko00001	path:ko00440	ec:2.7.8.37	path:map00440	Metabolism	Metabolism of other amino acids	NA	Phosphonate and phosphinate metabolism	phnL	alpha-D-ribose 1-methylphosphonate 5-triphosphate synthase subunit PhnL
UniRef90_Q10V09_ABC_transporter_related_n=1_Tax=Trichodesmium_erythraeum_(strain_IMS101)_RepID=Q10V09_TRIEI	NA	tricho	2.39011	1.12598	1.04753	0	1.84714	1.03953	2.35297	0	3.2324	1.19033	0	1.1414	1.10589	1.12132	0	0	0	0	0	0	0	0	0	1.18675	1.81774	1.05632	K05781	NA	NA	NA	NA	NA	NA	NA	NA	NA	ko:K05781	br:ko00001				Not Included in Pathway or Brite	Unclassified: signaling and cellular processes	NA	Others	phnK	putative phosphonate transport system ATP-binding protein
UniRef90_Q10V11_Phosphonate_metabolism_n=1_Tax=Trichodesmium_erythraeum_(strain_IMS101)_RepID=Q10V11_TRIEI	Tery_4999	tricho	0	0	0	1.36933	1.84714	0	0	1.26284	0	0	0	0	0	0	0	0	0	0	0	0	0	0	0	4.747	1.81774	4.22526	K06164	NA	NA	NA	Environmental information processing	Amino acid metabolism	Phosphonate and phosphinate metabolism	NA	NA	NA	ko:K06164	br:ko00001	path:ko00440	ec:2.7.8.37	path:map00440	Metabolism	Metabolism of other amino acids	NA	Phosphonate and phosphinate metabolism	phnI	alpha-D-ribose 1-methylphosphonate 5-triphosphate synthase subunit PhnI
UniRef90_Q10V16_Phosphonates_import_ATP-binding_protein_PhnC_2_n=1_Tax=Trichodesmium_erythraeum_(strain_IMS101)_RepID=PHNC2_TRIEI	Tery_4994	tricho	0	0	0	0	0	0	0	2.52568	0	0	0	0	0	0	0	0	0	0	0	0	0	0	0	1.18675	2.72661	3.16895	K02041	phnC; phosphonate transport system ATP-binding protein [EC:3.6.3.28]	M00223	Phosphonate transport system [PATH:map02010] [BR:ko02000]	Environmental information processing	Environmental information processing	Phosphonate and phosphinate metabolism	Phosphate and amino acid transport system	Environmental information processing	Structural complex	ko:K02041	br:ko00001	path:ko02010	ec:7.3.2.2	path:map02010	Environmental Information Processing_Brite Hierarchies	Membrane transport	Protein families: signaling and cellular processes	ABC transporters_Transporters	phnC	phosphonate transport system ATP-binding protein
UniRef90_Q10V17_Phosphonate_ABC_transporter,_periplasmic_phosphonate-binding_protein_n=2_Tax=Trichodesmium_erythraeum_RepID=Q10V17_TRIEI	Tery_4993	tricho	57.3627	66.4328	49.2338	76.6826	72.0386	80.0435	70.5892	78.296	72.1904	80.9424	72.5323	67.3424	64.1415	71.7646	47.4791	51.8035	61.1399	42.9209	35.7765	38.859	31.8231	43.693	45.6507	111.554	117.244	121.476	NA	NA	NA	NA	NA	NA	NA	NA	NA	NA	NA	NA	NA	NA	NA	NA	NA	NA	NA	NA	NA
UniRef90_Q10V26_Uncharacterized_protein_n=1_Tax=Trichodesmium_erythraeum_(strain_IMS101)_RepID=Q10V26_TRIEI	NA	tricho	0	0	1.04753	4.108	5.54143	0	0	1.26284	1.07747	0	1.09897	1.1414	0	0	1.03215	2.98866	2.73761	0.794831	0.813103	2.42869	2.27308	1.56046	2.36124	0	0.90887	0	NA	NA	NA	NA	NA	NA	NA	NA	NA	NA	NA	NA	NA	NA	NA	NA	NA	NA	NA	NA	NA
UniRef90_Q10V29_Oxidoreductase-like_n=1_Tax=Trichodesmium_erythraeum_(strain_IMS101)_RepID=Q10V29_TRIEI	NA	tricho	4.78022	5.6299	9.42776	13.6933	5.54143	4.1581	4.70595	5.05135	1.07747	4.76132	7.69282	4.56559	7.74121	3.36397	2.06431	0.99622	3.65015	3.17933	1.62621	1.61912	2.27308	0.780232	1.57416	4.747	1.81774	1.05632	NA	NA	NA	NA	NA	NA	NA	NA	NA	NA	NA	NA	NA	NA	NA	NA	NA	NA	NA	NA	NA
UniRef90_Q10V43_Mg-protoporphyrin_IX_chelatase_n=2_Tax=Trichodesmium_erythraeum_RepID=Q10V43_TRIEI	NA	tricho	1.19506	1.12598	5.23764	0	1.84714	4.1581	4.70595	2.52568	2.15494	1.19033	3.29692	1.1414	5.52944	4.48529	0	0	2.73761	2.38449	1.62621	2.42869	0.757692	3.12093	1.57416	1.18675	0.90887	0	K03404	NA	NA	NA	Metabolism	Metabolism	Cofactor and vitamin biosynthesis	NA	NA	NA	ko:K03404	br:ko00001	path:ko00860	ec:6.6.1.1	path:map00860	Metabolism	Metabolism of cofactors and vitamins	NA	Porphyrin metabolism	chlD, bchD	magnesium chelatase subunit D
UniRef90_Q10V50_Uncharacterized_protein_n=2_Tax=Trichodesmium_erythraeum_RepID=Q10V50_TRIEI	NA	tricho	0	0	0	1.36933	0.923572	0	2.35297	1.26284	0	0	1.09897	1.1414	1.10589	0	0	0	0.912536	0.794831	0	5.66694	0.757692	0.780232	1.57416	0	0	0	NA	NA	NA	NA	NA	NA	NA	NA	NA	NA	NA	NA	NA	NA	NA	NA	NA	NA	NA	NA	NA
UniRef90_Q10V53_Uncharacterized_protein_n=1_Tax=Trichodesmium_erythraeum_(strain_IMS101)_RepID=Q10V53_TRIEI	NA	tricho	41.8269	54.047	56.5665	104.069	65.5736	79.0039	100.001	47.9878	46.3311	85.7037	83.5221	57.0698	66.3533	60.5514	169.273	119.546	152.394	49.2795	100.825	67.1937	68.95	26.5279	96.0238	47.4699	62.712	50.7031	NA	NA	NA	NA	NA	NA	NA	NA	NA	NA	NA	NA	NA	NA	NA	NA	NA	NA	NA	NA	NA
UniRef90_Q10V55_DegT/DnrJ/EryC1/StrS_aminotransferase_n=2_Tax=Trichodesmium_erythraeum_RepID=Q10V55_TRIEI	NA	tricho	5.97528	1.12598	1.04753	4.108	3.69429	2.07905	2.35297	6.31419	2.15494	2.38066	5.49487	1.1414	2.21178	1.12132	2.06431	1.99244	4.56268	7.15348	7.31793	2.42869	6.06154	7.02209	7.8708	5.93374	3.63548	5.28158	NA	NA	NA	NA	NA	NA	NA	NA	NA	NA	NA	NA	NA	NA	NA	NA	NA	NA	NA	NA	NA
UniRef90_Q10V59_Periplasmic_solute_binding_protein_n=2_Tax=Trichodesmium_erythraeum_RepID=Q10V59_TRIEI	Tery_4951	tricho	4.78022	6.75588	3.14259	16.432	21.2422	3.11858	9.4119	18.9426	23.7043	9.52263	5.49487	9.13117	7.74121	5.60661	10.3215	37.8564	46.5394	50.0744	47.9731	33.1921	31.0654	32.7698	38.5669	40.3495	49.079	32.7458	NA	NA	NA	NA	NA	NA	NA	NA	NA	NA	NA	NA	NA	NA	NA	NA	NA	NA	NA	NA	NA
UniRef90_Q10V65_TPR_repeat_n=2_Tax=Trichodesmium_erythraeum_RepID=Q10V65_TRIEI	NA	tricho	1.19506	2.25196	2.09506	2.73867	2.77072	1.03953	3.52946	3.78851	1.07747	0	2.19795	0	4.42355	1.12132	0	2.98866	1.82507	2.38449	6.50482	3.23825	3.03077	3.90116	3.14832	0	0.90887	0	NA	NA	NA	NA	NA	NA	NA	NA	NA	NA	NA	NA	NA	NA	NA	NA	NA	NA	NA	NA	NA
UniRef90_Q10V72_Two_component_transcriptional_regulator,_winged_helix_family_n=9_Tax=Oscillatoriophycideae_RepID=Q10V72_TRIEI	NA	tricho	3.58517	18.0157	19.903	6.84666	7.38858	13.5138	9.4119	7.57703	7.54228	14.2839	4.3959	6.84838	9.95299	7.84925	18.5788	10.9584	12.7755	7.94831	18.7014	13.7626	15.9115	18.7256	12.5933	4.747	6.36209	6.33789	K10697	rpaA; two-component system, OmpR family, response regulator RpaA	M00467	SasA-RpaAB (circadian timing mediating) two-component regulatory system [PATH:map02020] [BR:ko02022]	Environmental information processing	Environmental information processing	Signal transduction	Two-component regulatory system	Environmental information processing	Functional set	ko:K10697	br:ko00001	path:ko02020		path:map02020	Environmental Information Processing_Brite Hierarchies	Signal transduction	Protein families: signaling and cellular processes	Two-component system	rpaA	two-component system, OmpR family, response regulator RpaA
UniRef90_Q10V74_Uncharacterized_protein_n=2_Tax=Trichodesmium_erythraeum_RepID=Q10V74_TRIEI	NA	tricho	0	0	0	2.73867	0.923572	0	1.17649	2.52568	0	0	1.09897	1.1414	2.21178	1.12132	0	0	0.912536	0	0	0	0	0	0	1.18675	0.90887	2.11263	NA	NA	NA	NA	NA	NA	NA	NA	NA	NA	NA	NA	NA	NA	NA	NA	NA	NA	NA	NA	NA
UniRef90_Q10V93_Pyrroline-5-carboxylate_reductase_n=1_Tax=Trichodesmium_erythraeum_(strain_IMS101)_RepID=Q10V93_TRIEI	NA	tricho	10.7555	6.75588	10.4753	23.2787	6.465	13.5138	7.05892	13.8912	10.7747	13.0936	13.1877	13.6968	9.95299	10.0919	5.16077	4.9811	8.21283	0	1.62621	5.66694	4.54615	3.12093	6.29664	4.747	1.81774	3.16895	NA	NA	NA	NA	NA	NA	NA	NA	NA	NA	NA	NA	NA	NA	NA	NA	NA	NA	NA	NA	NA
UniRef90_Q10V94_Cell_division_protein_SepF_n=1_Tax=Trichodesmium_erythraeum_(strain_IMS101)_RepID=SEPF_TRIEI	NA	tricho	8.36539	13.5118	13.6179	20.54	12.93	11.4348	9.4119	13.8912	18.317	10.713	14.2867	11.414	14.3765	17.9412	12.3858	12.9509	10.9504	11.9225	6.50482	11.3339	13.6385	9.36279	11.0191	3.56025	9.99757	4.22526	K09772	NA	NA	NA	Genetic information processing	Genetic information processing	Chromosome and associated proteins	NA	NA	NA	ko:K09772	br:ko00001				Brite Hierarchies	Protein families: genetic information processing	NA	Chromosome and associated proteins	sepF	cell division inhibitor SepF
UniRef90_Q10VA0_NAD-dependent_epimerase/dehydratase_n=2_Tax=Trichodesmium_erythraeum_RepID=Q10VA0_TRIEI	NA	tricho	4.78022	1.12598	2.09506	0	2.77072	1.03953	4.70595	6.31419	2.15494	0	2.19795	0	0	0	0	5.97732	5.47522	4.76899	1.62621	8.09563	3.78846	3.90116	8.65788	0	0	0	K07071	NA	NA	NA	NA	NA	NA	NA	NA	NA	ko:K07071	br:ko00001				Not Included in Pathway or Brite	Poorly characterized	NA	Function unknown	K07071	uncharacterized protein
UniRef90_Q10VA3_CHAD_domain_containing_protein_n=2_Tax=Trichodesmium_erythraeum_RepID=Q10VA3_TRIEI	NA	tricho	1.19506	0	0	0	0	1.03953	2.35297	0	0	2.38066	2.19795	1.1414	0	1.12132	0	0	0	0	0	0	0	0	0	0	0	0	NA	NA	NA	NA	NA	NA	NA	NA	NA	NA	NA	NA	NA	NA	NA	NA	NA	NA	NA	NA	NA
UniRef90_Q10VA4_3-phosphoshikimate_1-carboxyvinyltransferase_n=3_Tax=Trichodesmium_erythraeum_RepID=Q10VA4_TRIEI	NA	tricho	4.78022	3.37794	5.23764	5.47733	5.54143	5.19763	8.23541	6.31419	7.54228	5.95164	3.29692	6.84838	3.31766	4.48529	1.03215	2.98866	8.21283	7.94831	5.69172	5.66694	9.0923	4.68139	7.8708	1.18675	4.54435	4.22526	K00800	aroA; 3-phosphoshikimate 1-carboxyvinyltransferase [EC:2.5.1.19]	M00022	Shikimate pathway, phosphoenolpyruvate + erythrose-4P => chorismate [PATH:map01230 map00400]	Nucleotide and amino acid metabolism	Amino acid metabolism	Aromatic amino acid metabolism	Aromatic amino acid metabolism	Nucleotide and amino acid metabolism	Pathway module	ko:K00800	br:ko00001	path:ko00400	ec:2.5.1.19	path:map00400	Metabolism	Amino acid metabolism	NA	Phenylalanine, tyrosine and tryptophan biosynthesis	aroA	3-phosphoshikimate 1-carboxyvinyltransferase
UniRef90_Q10VA5_Uncharacterized_protein_n=1_Tax=Trichodesmium_erythraeum_(strain_IMS101)_RepID=Q10VA5_TRIEI	NA	tricho	3.58517	5.6299	20.9506	15.0627	7.38858	4.1581	7.05892	10.1027	7.54228	8.3323	8.7918	10.2726	4.42355	7.84925	21.6752	15.9395	18.2507	8.74315	7.31793	19.4295	16.6692	17.1651	16.5287	13.0542	11.8153	15.8447	NA	NA	NA	NA	NA	NA	NA	NA	NA	NA	NA	NA	NA	NA	NA	NA	NA	NA	NA	NA	NA
UniRef90_Q10VB4_Heavy_metal_transport/detoxification_protein_n=1_Tax=Trichodesmium_erythraeum_(strain_IMS101)_RepID=Q10VB4_TRIEI	NA	tricho	2.39011	2.25196	1.04753	2.73867	0.923572	1.03953	1.17649	2.52568	1.07747	1.19033	1.09897	1.1414	1.10589	1.12132	2.06431	0.99622	1.82507	1.58966	0.813103	1.61912	1.51538	5.46162	1.57416	1.18675	0.90887	1.05632	NA	NA	NA	NA	NA	NA	NA	NA	NA	NA	NA	NA	NA	NA	NA	NA	NA	NA	NA	NA	NA
UniRef90_Q10VB6_Uncharacterized_protein_n=2_Tax=Trichodesmium_erythraeum_RepID=Q10VB6_TRIEI	NA	tricho	0	6.75588	11.5228	17.8013	4.61786	3.11858	5.88244	18.9426	8.61974	4.76132	4.3959	5.70698	6.63533	3.36397	12.3858	11.9546	5.47522	7.15348	5.69172	8.90519	11.3654	5.46163	8.65788	7.12049	9.0887	10.5632	NA	NA	NA	NA	NA	NA	NA	NA	NA	NA	NA	NA	NA	NA	NA	NA	NA	NA	NA	NA	NA
UniRef90_Q10VG0_Response_regulator_receiver_modulated_serine_phosphatase_with_GAF_sensor_n=2_Tax=Trichodesmium_erythraeum_RepID=Q10VG0_TRIEI	NA	tricho	1.19506	4.50392	11.5228	5.47733	3.69429	10.3953	7.05892	7.57703	14.0071	8.3323	2.19795	6.84838	11.0589	8.97058	0	2.98866	7.30029	4.76899	4.87862	10.5243	9.0923	1.56046	7.8708	8.30724	6.36209	10.5632	NA	NA	NA	NA	NA	NA	NA	NA	NA	NA	NA	NA	NA	NA	NA	NA	NA	NA	NA	NA	NA
UniRef90_Q10VG2_NAD(P)H-quinone_oxidoreductase_subunit_H_n=1_Tax=Trichodesmium_erythraeum_(strain_IMS101)_RepID=NDHH_TRIEI	NA	tricho	10.7555	2.25196	13.6179	15.0627	10.1593	11.4348	15.2943	17.6797	24.7818	14.2839	6.59385	12.5554	18.8001	7.84925	9.28938	3.98488	9.12537	17.4863	13.0096	8.90519	9.0923	19.5058	10.232	7.12049	9.0887	7.39421	K05579	ndhH; NAD(P)H-quinone oxidoreductase subunit H [EC:1.6.5.3]	M00145	NAD(P)H:quinone oxidoreductase, chloroplasts and cyanobacteria [PATH:map00190]	Energy metabolism	Energy metabolism	ATP synthesis	ATP synthesis	Energy metabolism	Structural complex	ko:K05579	br:ko00001	path:ko00190	ec:7.1.1.2	path:map00190	Metabolism	Energy metabolism	NA	Oxidative phosphorylation	ndhH	NAD(P)H-quinone oxidoreductase subunit H
UniRef90_Q10VG7_Calcium-translocating_P-type_ATPase,_PMCA-type_n=2_Tax=Trichodesmium_erythraeum_RepID=Q10VG7_TRIEI	NA	tricho	1.19506	0	3.14259	6.84666	0	2.07905	4.70595	1.26284	4.30987	3.57099	2.19795	3.42419	1.10589	2.24264	0	0	1.82507	3.17933	4.06551	4.04781	3.78846	1.56046	1.57416	3.56025	2.72661	5.28158	NA	NA	NA	NA	NA	NA	NA	NA	NA	NA	NA	NA	NA	NA	NA	NA	NA	NA	NA	NA	NA
UniRef90_Q10VG8_Alanine--tRNA_ligase_n=2_Tax=Trichodesmium_erythraeum_RepID=SYA_TRIEI	NA	tricho	10.7555	7.88186	9.42776	13.6933	7.38858	6.23715	10.5884	22.7311	8.61974	7.14197	7.69282	12.5554	5.52944	10.0919	2.06431	5.97732	8.21283	14.307	9.75723	5.66694	9.85	14.0442	14.1674	9.49399	10.9064	12.6758	K01872	AARS, alaS; alanyl-tRNA synthetase [EC:6.1.1.7]	M00360_M00359	Aminoacyl-tRNA biosynthesis, prokaryotes [PATH:map00970]_Aminoacyl-tRNA biosynthesis, eukaryotes [PATH:map00970]	Genetic information processing	Genetic information processing	Translation	Aminoacyl tRNA	Metabolism	Functional set	ko:K01872	br:ko00001	path:ko00970	ec:6.1.1.7	path:map00970	Genetic Information Processing_Brite Hierarchies	Translation	Protein families: metabolism	Aminoacyl-tRNA biosynthesis_Amino acid related enzymes_Transfer RNA biogenesis	AARS, alaS	alanyl-tRNA synthetase
UniRef90_Q10VH4_Phycobilisome_protein_n=2_Tax=Trichodesmium_erythraeum_RepID=Q10VH4_TRIEI	NA	tricho	10.7555	9.00784	10.4753	24.648	15.7007	18.7115	18.8238	6.31419	10.7747	19.0453	21.9795	13.6968	16.5883	13.4559	14.4501	13.9471	15.5131	6.35865	6.50482	8.90519	11.3654	9.36279	9.44496	28.482	23.6306	28.5205	K02095	NA	NA	NA	Energy metabolism	Photosynthesis	Photosynthesis	NA	NA	NA	ko:K02095	br:ko00001	path:ko00196		path:map00196	Metabolism_Brite Hierarchies	Energy metabolism	Protein families: metabolism	Photosynthesis - antenna proteins_Photosynthesis proteins	apcD	allophycocyanin-B
UniRef90_Q10VH7_Photosystem_II_12_kDa_extrinsic_protein_n=2_Tax=Trichodesmium_erythraeum_RepID=PSBU_TRIEI	NA	tricho	32.2665	20.2676	15.7129	26.0173	21.2422	21.83	21.1768	17.6797	42.0213	13.0936	24.1774	20.5451	8.8471	33.6397	66.0578	42.8375	57.4898	37.3571	35.7765	47.7642	58.3423	45.2535	55.0956	65.2712	54.5322	44.3652	NA	NA	NA	NA	NA	NA	NA	NA	NA	NA	NA	NA	NA	NA	NA	NA	NA	NA	NA	NA	NA
UniRef90_Q10VI4_Uncharacterized_protein_n=2_Tax=Trichodesmium_erythraeum_RepID=Q10VI4_TRIEI	NA	tricho	5.97528	11.2598	7.3327	9.58533	3.69429	3.11858	1.17649	1.26284	7.54228	3.57099	2.19795	2.28279	1.10589	2.24264	0	3.98488	2.73761	10.3328	8.13103	11.3339	5.30384	4.68139	8.65788	5.93374	9.99757	5.28158	NA	NA	NA	NA	NA	NA	NA	NA	NA	NA	NA	NA	NA	NA	NA	NA	NA	NA	NA	NA	NA
UniRef90_Q10VI6_Amino_acid_carrier_protein_n=3_Tax=Trichodesmium_erythraeum_RepID=Q10VI6_TRIEI	NA	tricho	1.19506	1.12598	0	0	0.923572	3.11858	0	0	1.07747	1.19033	1.09897	0	2.21178	1.12132	0	0.99622	0.912536	0	0	0	0	0	0.78708	0	0	0	K03310	NA	NA	NA	NA	NA	NA	NA	NA	NA	ko:K03310	br:ko00001				Not Included in Pathway or Brite	Unclassified: signaling and cellular processes	NA	Transport	TC.AGCS	alanine or glycine:cation symporter, AGCS family
UniRef90_Q10VJ8_Uncharacterized_protein_n=1_Tax=Trichodesmium_erythraeum_(strain_IMS101)_RepID=Q10VJ8_TRIEI	NA	tricho	54.9726	45.0392	40.8536	39.7106	48.0257	44.6996	35.2946	50.5135	46.3311	51.1841	51.6518	38.8075	38.7061	41.4889	50.5755	59.7732	46.5394	36.5622	43.9076	42.0973	35.6115	37.4511	39.354	59.3374	77.2539	58.0973	NA	NA	NA	NA	NA	NA	NA	NA	NA	NA	NA	NA	NA	NA	NA	NA	NA	NA	NA	NA	NA
UniRef90_Q10VK9_MscS_Mechanosensitive_ion_channel_n=2_Tax=Trichodesmium_erythraeum_RepID=Q10VK9_TRIEI	NA	tricho	3.58517	5.6299	5.23764	20.54	10.1593	9.35573	9.4119	12.6284	6.46481	5.95164	13.1877	11.414	11.0589	11.2132	2.06431	6.97354	7.30029	1.58966	2.43931	8.09563	3.03077	3.90116	3.9354	14.241	13.633	11.6195	NA	NA	NA	NA	NA	NA	NA	NA	NA	NA	NA	NA	NA	NA	NA	NA	NA	NA	NA	NA	NA
UniRef90_Q10VL0_Mannose-6-phosphate_isomerase,_type_II_n=2_Tax=Trichodesmium_erythraeum_RepID=Q10VL0_TRIEI	NA	tricho	3.58517	3.37794	3.14259	2.73867	5.54143	4.1581	3.52946	7.57703	6.46481	2.38066	3.29692	2.28279	6.63533	5.60661	1.03215	3.98488	2.73761	4.76899	4.06551	4.04781	3.78846	3.12093	3.14832	0	2.72661	0	K00971	manC, cpsB; mannose-1-phosphate guanylyltransferase [EC:2.7.7.13]	M00114_M00362_M00361	Ascorbate biosynthesis, plants, glucose-6P => ascorbate [PATH:map00010 map00051 map00053]_Nucleotide sugar biosynthesis, prokaryotes [PATH:map00520]_Nucleotide sugar biosynthesis, eukaryotes [PATH:map00520]	Metabolism	Metabolism	Cofactor and vitamin biosynthesis	Cofactor and vitamin biosynthesis_Nucleotide sugar	Nucleotide and amino acid metabolism_Metabolism	Pathway module_Functional set	ko:K00971	br:ko00001	path:ko00051	ec:2.7.7.13	path:map00051	Metabolism	Carbohydrate metabolism	Glycan biosynthesis and metabolism	Fructose and mannose metabolism_Amino sugar and nucleotide sugar metabolism_O-Antigen nucleotide sugar biosynthesis	manC, cpsB	mannose-1-phosphate guanylyltransferase
UniRef90_Q10VL3_Uncharacterized_protein_n=1_Tax=Trichodesmium_erythraeum_(strain_IMS101)_RepID=Q10VL3_TRIEI	NA	tricho	0	0	0	0	0	0	0	1.26284	0	0	1.09897	0	0	1.12132	1.03215	0.99622	1.82507	0	0	0.809562	3.78846	0.780232	3.14832	0	0.90887	0	NA	NA	NA	NA	NA	NA	NA	NA	NA	NA	NA	NA	NA	NA	NA	NA	NA	NA	NA	NA	NA
UniRef90_Q10VL5_Na-Ca_exchanger/integrin-beta4_n=1_Tax=Trichodesmium_erythraeum_(strain_IMS101)_RepID=Q10VL5_TRIEI	NA	tricho	0	0	0	0	0	0	1.17649	0	5.38734	0	0	0	0	0	0	0	0	0	0.813103	0	0	0.780232	0	0	0	0	NA	NA	NA	NA	NA	NA	NA	NA	NA	NA	NA	NA	NA	NA	NA	NA	NA	NA	NA	NA	NA
UniRef90_Q10VL9_Histidine_kinase_n=2_Tax=Trichodesmium_erythraeum_RepID=Q10VL9_TRIEI	NA	tricho	2.39011	1.12598	8.38023	1.36933	0.923572	1.03953	2.35297	5.05135	1.07747	1.19033	2.19795	1.1414	1.10589	1.12132	0	0.99622	0.912536	0	1.62621	0.809562	2.27308	0	1.57416	0	0	0	K07651	resE; two-component system, OmpR family, sensor histidine kinase ResE [EC:2.7.13.3]	M00458	ResE-ResD (aerobic and anaerobic respiration) two-component regulatory system [PATH:map02020] [BR:ko02022]	Environmental information processing	Environmental information processing	Signal transduction	Two-component regulatory system	Environmental information processing	Functional set	ko:K07651	br:ko00001	path:ko02020	ec:2.7.13.3	path:map02020	Environmental Information Processing_Brite Hierarchies	Signal transduction	Protein families: metabolism	Two-component system_Protein kinases	resE	two-component system, OmpR family, sensor histidine kinase ResE
UniRef90_Q10VM1_NADPH-glutathione_reductase_n=2_Tax=Trichodesmium_erythraeum_RepID=Q10VM1_TRIEI	NA	tricho	46.6072	30.4014	31.4259	61.62	36.9429	46.7786	32.9416	55.5649	34.479	39.2809	35.1672	43.3731	36.4943	41.4889	23.7395	49.811	52.0146	50.8692	57.7303	48.5737	40.1577	57.7372	53.5215	51.0302	48.1701	58.0973	K00383	NA	NA	NA	Nucleotide and amino acid metabolism	Amino acid metabolism	Other amino acid metabolism	NA	NA	NA	ko:K00383	br:ko00001	path:ko00480	ec:1.8.1.7	path:map00480	Metabolism_Organismal Systems_Human Diseases	Metabolism of other amino acids	Endocrine system	Glutathione metabolism_Thyroid hormone synthesis_Diabetic cardiomyopathy	GSR, gor	glutathione reductase (NADPH)
UniRef90_Q10VM5_Pyridoxal-5'-phosphate-dependent_enzyme,_beta_subunit_n=1_Tax=Trichodesmium_erythraeum_(strain_IMS101)_RepID=Q10VM5_TRIEI	NA	tricho	25.0962	23.6456	24.0932	34.2333	23.0893	29.1067	24.7062	32.8338	22.6268	30.9486	25.2764	20.5451	29.859	35.8823	26.836	28.8904	27.3761	24.6398	26.0193	27.5251	23.4885	25.7477	29.122	33.229	36.3548	30.6331	NA	NA	NA	NA	NA	NA	NA	NA	NA	NA	NA	NA	NA	NA	NA	NA	NA	NA	NA	NA	NA
UniRef90_Q10VN1_Ribonuclease_H_n=1_Tax=Trichodesmium_erythraeum_(strain_IMS101)_RepID=Q10VN1_TRIEI	NA	tricho	7.17033	3.37794	6.28517	2.73867	1.84714	2.07905	3.52946	1.26284	7.54228	7.14197	3.29692	6.84838	5.52944	7.84925	6.19292	3.98488	10.9504	3.17933	6.50482	9.71475	9.0923	9.36279	7.8708	4.747	4.54435	8.45052	NA	NA	NA	NA	NA	NA	NA	NA	NA	NA	NA	NA	NA	NA	NA	NA	NA	NA	NA	NA	NA
UniRef90_Q10VN5_Uncharacterized_protein_n=1_Tax=Trichodesmium_erythraeum_(strain_IMS101)_RepID=Q10VN5_TRIEI	NA	tricho	0	0	0	0	0	0	0	2.52568	0	0	0	0	1.10589	0	0	0	0	1.58966	1.62621	0.809562	0.757692	0.780232	0	0	0	0	NA	NA	NA	NA	NA	NA	NA	NA	NA	NA	NA	NA	NA	NA	NA	NA	NA	NA	NA	NA	NA
UniRef90_Q10VN6_Peptidase_U62,_modulator_of_DNA_gyrase_n=1_Tax=Trichodesmium_erythraeum_(strain_IMS101)_RepID=Q10VN6_TRIEI	NA	tricho	0	0	0	0	0	0	0	0	0	0	0	0	0	0	0	0	0	0.794831	0	0	2.27308	0	0	0	0	0	K03592	NA	NA	NA	Genetic information processing	Genetic information processing	Peptidases and inhibitors	NA	NA	NA	ko:K03592	br:ko00001				Brite Hierarchies	Protein families: metabolism	NA	Peptidases and inhibitors	pmbA	PmbA protein
UniRef90_Q10VN9_TPR_repeat_n=2_Tax=Trichodesmium_erythraeum_RepID=Q10VN9_TRIEI	NA	tricho	8.36539	5.6299	5.23764	10.9547	5.54143	6.23715	5.88244	10.1027	9.69721	5.95164	6.59385	5.70698	3.31766	8.97058	3.09646	15.9395	17.3382	5.56382	6.50482	6.4765	8.33461	6.24186	5.50956	85.4459	89.0692	85.5615	K09667	NA	NA	NA	Carbohydrate and lipid metabolism	Carbohydrate and lipid metabolism	Glycan biosynthesis and metabolism	NA	NA	NA	ko:K09667	br:ko00001	path:ko00514	ec:2.4.1.255	path:map00514	Metabolism_Human Diseases_Brite Hierarchies	Glycan biosynthesis and metabolism	Endocrine and metabolic disease	Other types of O-glycan biosynthesis_Insulin resistance_Glycosyltransferases_Chromosome and associated proteins	OGT	protein O-GlcNAc transferase
UniRef90_Q10VP0_Putative_phosphoribosylaminoimidazole_carboxylase_catalytic_subunit_n=1_Tax=Trichodesmium_erythraeum_(strain_IMS101)_RepID=Q10VP0_TRIEI	NA	tricho	0	0	0	1.36933	1.84714	0	0	1.26284	0	0	1.09897	0	0	0	0	0	0.912536	0	0	3.23825	1.51538	0	0	0	0.90887	0	K06898	NA	NA	NA	NA	NA	NA	NA	NA	NA	ko:K06898	br:ko00001		ec:2.5.1.143		Not Included in Pathway or Brite	Unclassified: metabolism	NA	Enzymes with EC numbers	larB	pyridinium-3,5-biscarboxylic acid mononucleotide synthase
UniRef90_Q10VP2_Extracellular_solute-binding_protein,_family_5_n=1_Tax=Trichodesmium_erythraeum_(strain_IMS101)_RepID=Q10VP2_TRIEI	NA	tricho	5.97528	5.6299	4.19011	2.73867	6.465	6.23715	3.52946	1.26284	5.38734	5.95164	3.29692	3.42419	4.42355	3.36397	0	2.98866	6.38776	3.97416	1.62621	4.04781	2.27308	4.68139	2.36124	0	6.36209	5.28158	K02035	ABC.PE.S; peptide/nickel transport system substrate-binding protein	M00239	Peptides/nickel transport system [PATH:map02010] [BR:ko02000]	Environmental information processing	Environmental information processing	Peptide and nickel transport system	Peptide and nickel transport system	Environmental information processing	Structural complex	ko:K02035	br:ko00001	path:ko02024		path:map02024	Cellular Processes_Brite Hierarchies	Cellular community - prokaryotes	Protein families: signaling and cellular processes	Quorum sensing_Transporters	ABC.PE.S	peptide/nickel transport system substrate-binding protein
UniRef90_Q10VP4_Uncharacterized_protein_n=2_Tax=Trichodesmium_erythraeum_RepID=Q10VP4_TRIEI	NA	tricho	0	0	3.14259	2.73867	0	0	0	2.52568	3.2324	0	0	0	3.31766	1.12132	3.09646	0.99622	2.73761	2.38449	1.62621	0.809562	3.78846	0	0	0	0	0	NA	NA	NA	NA	NA	NA	NA	NA	NA	NA	NA	NA	NA	NA	NA	NA	NA	NA	NA	NA	NA
UniRef90_Q10VP7_Uncharacterized_protein_n=1_Tax=Trichodesmium_erythraeum_(strain_IMS101)_RepID=Q10VP7_TRIEI	NA	tricho	0	0	1.04753	0	0	0	0	0	0	0	0	0	0	0	0	0	0	2.38449	0	1.61912	0.757692	1.56046	0.78708	0	0	0	NA	NA	NA	NA	NA	NA	NA	NA	NA	NA	NA	NA	NA	NA	NA	NA	NA	NA	NA	NA	NA
UniRef90_Q10VQ0_Single-stranded_nucleic_acid_binding_R3H_n=2_Tax=Trichodesmium_erythraeum_RepID=Q10VQ0_TRIEI	NA	tricho	2.39011	1.12598	2.09506	1.36933	2.77072	1.03953	1.17649	1.26284	1.07747	2.38066	2.19795	2.28279	1.10589	2.24264	0	1.99244	3.65015	3.17933	3.25241	36.4303	4.54615	3.12093	1.57416	2.3735	3.63548	7.39421	NA	NA	NA	NA	NA	NA	NA	NA	NA	NA	NA	NA	NA	NA	NA	NA	NA	NA	NA	NA	NA
UniRef90_Q10VQ1_60_kDa_inner_membrane_insertion_protein_n=3_Tax=Trichodesmium_erythraeum_RepID=Q10VQ1_TRIEI	NA	tricho	5.97528	5.6299	6.28517	5.47733	1.84714	4.1581	7.05892	3.78851	6.46481	3.57099	5.49487	5.70698	5.52944	4.48529	1.03215	0.99622	6.38776	7.15348	1.62621	4.85738	3.03077	3.12093	1.57416	7.12049	8.17983	8.45052	K03217	yidC, spoIIIJ, OXA1; YidC/Oxa1 family membrane protein insertase	M00335	Sec (secretion) system [PATH:map03070] [BR:ko02044]	Environmental information processing	Environmental information processing	Bacterial secretion system	Bacterial secretion system	Environmental information processing	Structural complex	ko:K03217	br:ko00001	path:ko02024		path:map02024	Genetic Information Processing_Environmental Information Processing_Cellular Processes_Brite Hierarchies	Folding, sorting and degradation	Membrane transport	Protein export_Bacterial secretion system_Quorum sensing_Mitochondrial biogenesis_Secretion system	yidC, spoIIIJ, OXA1, ccfA	YidC/Oxa1 family membrane protein insertase
UniRef90_Q10VQ2_Uncharacterized_protein_n=1_Tax=Trichodesmium_erythraeum_(strain_IMS101)_RepID=Q10VQ2_TRIEI	NA	tricho	2.39011	1.12598	4.19011	2.73867	2.77072	2.07905	1.17649	2.52568	1.07747	2.38066	2.19795	2.28279	2.21178	1.12132	3.09646	0.99622	3.65015	0.794831	1.62621	2.42869	1.51538	2.3407	4.72248	3.56025	1.81774	2.11263	NA	NA	NA	NA	NA	NA	NA	NA	NA	NA	NA	NA	NA	NA	NA	NA	NA	NA	NA	NA	NA
UniRef90_Q10VQ5_Uncharacterized_protein_n=2_Tax=Trichodesmium_erythraeum_RepID=Q10VQ5_TRIEI	NA	tricho	2.39011	2.25196	1.04753	0	0.923572	2.07905	0	5.05135	3.2324	0	2.19795	2.28279	3.31766	3.36397	0	1.99244	2.73761	3.97416	1.62621	0.809562	2.27308	1.56046	1.57416	0	0	0	NA	NA	NA	NA	NA	NA	NA	NA	NA	NA	NA	NA	NA	NA	NA	NA	NA	NA	NA	NA	NA
UniRef90_Q10VQ6_NAD(P)(+)_transhydrogenase_(AB-specific)_n=1_Tax=Trichodesmium_erythraeum_(strain_IMS101)_RepID=Q10VQ6_TRIEI	NA	tricho	19.1209	28.1495	19.903	38.3413	24.0129	21.83	21.1768	35.3595	18.317	17.8549	19.7815	21.6865	18.8001	22.4264	14.4501	14.9433	20.0758	29.4088	26.8324	23.4773	30.3077	28.8686	19.677	21.3615	14.5419	15.8447	K00324	NA	NA	NA	Metabolism	Metabolism	Cofactor and vitamin biosynthesis	NA	NA	NA	ko:K00324	br:ko00001	path:ko00760	ec:1.6.1.2	path:map00760	Metabolism	Metabolism of cofactors and vitamins	NA	Nicotinate and nicotinamide metabolism	pntA	H+-translocating NAD(P) transhydrogenase subunit alpha
UniRef90_Q10VQ8_NAD(P)_transhydrogenase_subunit_beta_n=1_Tax=Trichodesmium_erythraeum_(strain_IMS101)_RepID=Q10VQ8_TRIEI	NA	tricho	14.3407	21.3936	8.38023	21.9093	21.2422	19.751	24.7062	23.9939	21.5494	17.8549	16.4846	18.2623	24.3295	16.8198	19.6109	18.9282	21.9009	28.6139	29.2717	32.3825	28.0346	31.9895	39.354	3.56025	9.0887	9.50684	K00325	NA	NA	NA	Metabolism	Metabolism	Cofactor and vitamin biosynthesis	NA	NA	NA	ko:K00325	br:ko00001	path:ko00760	ec:1.6.1.2	path:map00760	Metabolism	Metabolism of cofactors and vitamins	NA	Nicotinate and nicotinamide metabolism	pntB	H+-translocating NAD(P) transhydrogenase subunit beta
UniRef90_Q10VR0_RNA-binding_region_RNP-1_n=2_Tax=Trichodesmium_erythraeum_RepID=Q10VR0_TRIEI	NA	tricho	9.56044	10.1338	7.3327	6.84666	5.54143	6.23715	7.05892	10.1027	9.69721	9.52263	10.9897	7.98978	9.95299	7.84925	9.28938	8.96598	6.38776	7.15348	9.75723	11.3339	6.81923	7.02209	6.29664	8.30724	13.633	12.6758	NA	NA	NA	NA	NA	NA	NA	NA	NA	NA	NA	NA	NA	NA	NA	NA	NA	NA	NA	NA	NA
UniRef90_Q10VR1_4-diphosphocytidyl-2-C-methyl-D-erythritol_kinase_n=2_Tax=Trichodesmium_erythraeum_RepID=ISPE_TRIEI	NA	tricho	0	0	0	1.36933	0	0	0	1.26284	0	0	0	0	0	0	0	0	0	0	0	2.42869	0.757692	0	0.78708	0	0	0	K00919	ispE; 4-diphosphocytidyl-2-C-methyl-D-erythritol kinase [EC:2.7.1.148]	M00096	C5 isoprenoid biosynthesis, non-mevalonate pathway [PATH:map00900]	Carbohydrate and lipid metabolism	Carbohydrate and lipid metabolism	Terpenoid backbone biosynthesis	Terpenoid backbone biosynthesis	Carbohydrate and lipid metabolism	Pathway module	ko:K00919	br:ko00001	path:ko00900	ec:2.7.1.148	path:map00900	Metabolism	Metabolism of terpenoids and polyketides	NA	Terpenoid backbone biosynthesis	ispE	4-diphosphocytidyl-2-C-methyl-D-erythritol kinase
UniRef90_Q10VR3_Probable_aspartoacylase_n=1_Tax=Trichodesmium_erythraeum_(strain_IMS101)_RepID=ASPA_TRIEI	NA	tricho	0	0	1.04753	0	0	0	0	2.52568	0	0	0	3.42419	0	0	0	2.98866	1.82507	0.794831	0	1.61912	2.27308	0.780232	1.57416	0	0.90887	0	K01437	NA	NA	NA	Nucleotide and amino acid metabolism	Amino acid metabolism	Alanine, aspartate and glutamate metabolism	NA	NA	NA	ko:K01437	br:ko00001	path:ko00250	ec:3.5.1.15	path:map00250	Metabolism	Amino acid metabolism	NA	Alanine, aspartate and glutamate metabolism_Histidine metabolism	ASPA, aspA	aspartoacylase
UniRef90_Q10VR5_Glycine_cleavage_T_protein_(Aminomethyl_transferase)_n=2_Tax=Trichodesmium_erythraeum_RepID=Q10VR5_TRIEI	NA	tricho	3.58517	3.37794	5.23764	0	5.54143	1.03953	2.35297	0	1.07747	2.38066	2.19795	1.1414	2.21178	4.48529	0	2.98866	3.65015	3.17933	4.06551	5.66694	6.81923	4.68139	3.9354	2.3735	5.45322	3.16895	NA	NA	NA	NA	NA	NA	NA	NA	NA	NA	NA	NA	NA	NA	NA	NA	NA	NA	NA	NA	NA
UniRef90_Q10VR8_Methylenetetrahydrofolate_reductase_n=1_Tax=Trichodesmium_erythraeum_(strain_IMS101)_RepID=Q10VR8_TRIEI	NA	tricho	15.5357	18.0157	26.1882	17.8013	24.0129	13.5138	17.6473	29.0453	20.4719	14.2839	14.2867	21.6865	22.1178	16.8198	17.5466	27.8942	20.9883	34.9726	37.4027	42.9068	37.8846	35.8907	32.2703	20.1747	24.5395	32.7458	K00297	metF, MTHFR; methylenetetrahydrofolate reductase (NADPH) [EC:1.5.1.20]	M00377	Reductive acetyl-CoA pathway (Wood-Ljungdahl pathway) [PATH:map01200 map00720]	Energy metabolism	Carbon fixation	Carbon fixation	Carbon fixation	Energy metabolism	Pathway module	ko:K00297	br:ko00001	path:ko00670	ec:1.5.1.54	path:map00670	Metabolism	Energy metabolism	Metabolism of cofactors and vitamins	Carbon fixation pathways in prokaryotes_One carbon pool by folate	metF, MTHFR	methylenetetrahydrofolate reductase (NADH)
UniRef90_Q10VS0_Histidinol-phosphate_aminotransferase_n=2_Tax=Trichodesmium_erythraeum_RepID=HIS8_TRIEI	NA	tricho	1.19506	0	2.09506	1.36933	0	0	0	2.52568	3.2324	0	0	0	0	0	0	0.99622	2.73761	4.76899	1.62621	5.66694	3.03077	2.3407	2.36124	0	3.63548	4.22526	NA	NA	NA	NA	NA	NA	NA	NA	NA	NA	NA	NA	NA	NA	NA	NA	NA	NA	NA	NA	NA
UniRef90_Q10VS1_Uncharacterized_protein_n=1_Tax=Trichodesmium_erythraeum_(strain_IMS101)_RepID=Q10VS1_TRIEI	NA	tricho	0	0	0	0	0.923572	0	0	0	0	0	0	0	0	0	0	0.99622	0	1.58966	0.813103	0.809562	0.757692	1.56046	0.78708	0	0	0	K06864	NA	NA	NA	NA	NA	NA	NA	NA	NA	ko:K06864	br:ko00001		ec:4.4.1.37		Not Included in Pathway or Brite	Unclassified: metabolism	NA	Enzymes with EC numbers	larE	pyridinium-3,5-biscarboxylic acid mononucleotide sulfurtransferase
UniRef90_Q10VS3_Uncharacterized_protein_n=2_Tax=Trichodesmium_erythraeum_RepID=Q10VS3_TRIEI	NA	tricho	3.58517	5.6299	5.23764	10.9547	2.77072	6.23715	3.52946	3.78851	2.15494	1.19033	3.29692	1.1414	7.74121	4.48529	2.06431	1.99244	2.73761	3.97416	2.43931	1.61912	3.03077	2.3407	1.57416	0	0.90887	0	NA	NA	NA	NA	NA	NA	NA	NA	NA	NA	NA	NA	NA	NA	NA	NA	NA	NA	NA	NA	NA
UniRef90_Q10VS5_Cob(I)yrinic_acid_a,c-diamide_adenosyltransferase_n=1_Tax=Trichodesmium_erythraeum_(strain_IMS101)_RepID=Q10VS5_TRIEI	Tery_4685	tricho	7.17033	7.88186	4.19011	9.58533	7.38858	6.23715	3.52946	6.31419	6.46481	3.57099	3.29692	5.70698	5.52944	3.36397	0	5.97732	2.73761	7.15348	5.69172	6.4765	4.54615	3.12093	4.72248	10.6807	7.27096	9.50684	K19221	NA	NA	NA	Metabolism	Metabolism	Cofactor and vitamin biosynthesis	NA	NA	NA	ko:K19221	br:ko00001	path:ko00860	ec:2.5.1.17	path:map00860	Metabolism	Metabolism of cofactors and vitamins	NA	Porphyrin metabolism	cobA, btuR	cob(I)alamin adenosyltransferase
UniRef90_Q10VS8_L-glutamine_synthetase_n=2_Tax=Trichodesmium_erythraeum_RepID=Q10VS8_TRIEI	NA	tricho	1.19506	4.50392	3.14259	8.216	0.923572	6.23715	2.35297	8.83987	2.15494	3.57099	2.19795	3.42419	2.21178	3.36397	0	1.99244	0	0	0	0	0	0	0	5.93374	7.27096	7.39421	NA	NA	NA	NA	NA	NA	NA	NA	NA	NA	NA	NA	NA	NA	NA	NA	NA	NA	NA	NA	NA
UniRef90_Q10VT4_Twitching_motility_protein_n=2_Tax=Trichodesmium_erythraeum_RepID=Q10VT4_TRIEI	NA	tricho	0	0	1.04753	1.36933	5.54143	1.03953	0	5.05135	4.30987	0	0	1.1414	0	2.24264	0	0.99622	1.82507	1.58966	0	1.61912	2.27308	0.780232	3.9354	0	0.90887	0	K02669	NA	NA	NA	Other	Other	Signaling and cellular processes	NA	NA	NA	ko:K02669	br:ko00001				Brite Hierarchies	Protein families: signaling and cellular processes	NA	Secretion system_Bacterial motility proteins	pilT	twitching motility protein PilT
UniRef90_Q10VT6_Uncharacterized_protein_n=3_Tax=Trichodesmium_erythraeum_RepID=Q10VT6_TRIEI	NA	tricho	3.58517	11.2598	12.5703	13.6933	16.6243	10.3953	3.52946	15.1541	8.61974	8.3323	7.69282	5.70698	8.8471	12.3345	0	3.98488	10.0379	7.94831	8.13103	11.3339	6.81923	5.46162	11.0191	1.18675	3.63548	3.16895	NA	NA	NA	NA	NA	NA	NA	NA	NA	NA	NA	NA	NA	NA	NA	NA	NA	NA	NA	NA	NA
UniRef90_Q10VT7_Photosystem_I_P700_chlorophyll_a_apoprotein_A1_n=1_Tax=Trichodesmium_erythraeum_(strain_IMS101)_RepID=PSAA_TRIEI	Tery_4669	tricho	69.3132	86.7004	53.424	56.1426	73.8858	80.0435	50.589	56.8277	49.5635	39.2809	32.9692	47.9387	57.5062	49.3382	49.5434	20.9206	21.9009	46.895	39.0289	38.0494	38.6423	35.8907	17.3158	48.6567	49.9878	83.4489	K02689	psaA; photosystem I P700 chlorophyll a apoprotein A1	M00163	Photosystem I [PATH:map00195] [BR:ko00194]	Energy metabolism	Photosynthesis	Photosynthesis	Photosynthesis	Energy metabolism	Structural complex	ko:K02689	br:ko00001	path:ko00195		path:map00195	Metabolism_Brite Hierarchies	Energy metabolism	Protein families: metabolism	Photosynthesis_Photosynthesis proteins	psaA	photosystem I P700 chlorophyll a apoprotein A1
UniRef90_Q10VU0_Photosystem_II_CP47_reaction_center_protein_n=1_Tax=Trichodesmium_erythraeum_(strain_IMS101)_RepID=Q10VU0_TRIEI	Tery_4666	tricho	201.964	264.605	213.696	161.581	217.039	277.553	214.121	133.861	212.261	211.879	169.242	232.845	207.907	130.073	247.717	155.41	171.557	183.606	178.07	167.579	194.727	159.167	149.545	179.199	213.584	236.615	NA	NA	NA	NA	NA	NA	NA	NA	NA	NA	NA	NA	NA	NA	NA	NA	NA	NA	NA	NA	NA
UniRef90_Q10VU3_SSU_ribosomal_protein_S1P_n=2_Tax=Trichodesmium_erythraeum_RepID=Q10VU3_TRIEI	NA	tricho	34.6566	36.0313	42.9487	62.9893	36.9429	33.2648	40.0006	56.8277	52.7959	42.8518	37.3651	46.7973	40.9178	41.4889	92.8938	59.7732	56.5773	60.4072	59.3565	61.5267	62.1307	62.4186	70.0501	33.229	31.8104	41.1963	K02945	RP-S1, rpsA; small subunit ribosomal protein S1	M00178	Ribosome, bacteria [PATH:map03010] [BR:ko03011]	Genetic information processing	Ribosome	Ribosome	Ribosome	Genetic information processing	Structural complex	ko:K02945	br:ko00001	path:ko03010		path:map03010	Genetic Information Processing_Brite Hierarchies	Translation	Protein families: genetic information processing	Ribosome	RP-S1, rpsA	small subunit ribosomal protein S1
UniRef90_Q10VU4_HAD-superfamily_hydrolase,_subfamily_IA,_variant_3_n=2_Tax=Trichodesmium_erythraeum_RepID=Q10VU4_TRIEI	NA	tricho	0	0	3.14259	0	0.923572	0	1.17649	0	0	1.19033	0	0	0	1.12132	1.03215	0	3.65015	0	4.06551	1.61912	1.51538	3.12093	4.72248	0	0	1.05632	K01091	E3.1.3.18, gph; phosphoglycolate phosphatase [EC:3.1.3.18]	M00532	Photorespiration [PATH:map00630]	Carbohydrate and lipid metabolism	Carbohydrate and lipid metabolism	Carbohydrate metabolism	Other carbohydrate metabolism	Carbohydrate and lipid metabolism	Pathway module	ko:K01091	br:ko00001	path:ko00630	ec:3.1.3.18	path:map00630	Metabolism	Carbohydrate metabolism	NA	Glyoxylate and dicarboxylate metabolism	gph	phosphoglycolate phosphatase
UniRef90_Q10VU5_S-adenosylmethionine_synthase_n=2_Tax=Trichodesmium_erythraeum_RepID=METK_TRIEI	NA	tricho	127.871	166.645	95.3251	116.393	179.173	93.5573	92.9425	102.29	94.8172	76.181	100.007	103.867	102.848	85.2205	150.694	103.607	103.117	271.832	274.016	240.44	268.981	242.652	258.162	53.4037	68.1652	85.5615	K00789	metK; S-adenosylmethionine synthetase [EC:2.5.1.6]	M00609_M00034_M00035_M00368	Cysteine biosynthesis, methionine => cysteine [PATH:map01230 map00270]_Methionine salvage pathway [PATH:map00270]_Methionine degradation [PATH:map00270]_Ethylene biosynthesis, methionine => ethylene [PATH:map00270]	Nucleotide and amino acid metabolism	Amino acid metabolism	Cysteine and methionine metabolism	Cysteine and methionine metabolism	Nucleotide and amino acid metabolism	Pathway module	ko:K00789	br:ko00001	path:ko00270	ec:2.5.1.6	path:map00270	Metabolism	Amino acid metabolism	Biosynthesis of other secondary metabolites	Cysteine and methionine metabolism_Biosynthesis of various plant secondary metabolites	metK, MAT	S-adenosylmethionine synthetase
UniRef90_Q10VU6_Uncharacterized_protein_n=2_Tax=Trichodesmium_erythraeum_RepID=Q10VU6_TRIEI	NA	tricho	19.1209	20.2676	17.808	41.08	30.4779	17.6719	23.5297	37.8851	22.6268	27.3776	31.8703	17.1209	24.3295	28.0331	13.418	30.8828	28.2886	34.1777	45.5338	31.5729	29.55	47.5942	40.9282	30.8555	33.6282	41.1963	NA	NA	NA	NA	NA	NA	NA	NA	NA	NA	NA	NA	NA	NA	NA	NA	NA	NA	NA	NA	NA
UniRef90_Q10VV0_Phosphoribosylaminoimidazole-succinocarboxamide_synthase_n=1_Tax=Trichodesmium_erythraeum_(strain_IMS101)_RepID=PUR7_TRIEI	NA	tricho	3.58517	1.12598	3.14259	2.73867	0.923572	3.11858	1.17649	5.05135	2.15494	1.19033	1.09897	1.1414	2.21178	1.12132	2.06431	0.99622	1.82507	3.97416	3.25241	0.809562	3.03077	0.780232	3.9354	1.18675	1.81774	2.11263	NA	NA	NA	NA	NA	NA	NA	NA	NA	NA	NA	NA	NA	NA	NA	NA	NA	NA	NA	NA	NA
UniRef90_Q10VV1_Surface_antigen_(D15)_n=2_Tax=Trichodesmium_erythraeum_RepID=Q10VV1_TRIEI	NA	tricho	9.56044	11.2598	17.808	10.9547	15.7007	15.5929	17.6473	13.8912	19.3944	14.2839	21.9795	14.8382	9.95299	17.9412	3.09646	6.97354	10.9504	8.74315	6.50482	8.09563	4.54615	5.46162	3.9354	9.49399	15.4508	10.5632	K07277	NA	NA	NA	Genetic information processing	Genetic information processing	Mitochondrial biogenesis	NA	NA	NA	ko:K07277	br:ko00001				Brite Hierarchies	Protein families: genetic information processing	Protein families: signaling and cellular processes	Mitochondrial biogenesis_Transporters	SAM50, TOB55, bamA	outer membrane protein insertion porin family
UniRef90_Q10VV5_Oligopeptidase_A._Metallo_peptidase._MEROPS_family_M03A_n=2_Tax=Trichodesmium_erythraeum_RepID=Q10VV5_TRIEI	NA	tricho	2.39011	3.37794	7.3327	6.84666	9.23572	3.11858	5.88244	16.4169	15.0846	1.19033	4.3959	9.13117	4.42355	4.48529	1.03215	14.9433	10.0379	23.0501	26.0193	27.5251	20.4577	19.5058	28.3349	8.30724	17.2685	9.50684	NA	NA	NA	NA	NA	NA	NA	NA	NA	NA	NA	NA	NA	NA	NA	NA	NA	NA	NA	NA	NA
UniRef90_Q10VV8_Transketolase,_central_region_n=2_Tax=Trichodesmium_erythraeum_RepID=Q10VV8_TRIEI	NA	tricho	46.6072	48.4171	35.616	109.547	56.3379	60.2925	44.7065	61.8791	50.641	63.0874	57.1467	55.9284	50.8708	51.5808	28.9003	40.845	53.8397	52.4589	42.2814	55.8598	56.8269	39.7918	50.3731	42.723	56.3499	54.9284	NA	NA	NA	NA	NA	NA	NA	NA	NA	NA	NA	NA	NA	NA	NA	NA	NA	NA	NA	NA	NA
UniRef90_Q10VW2_Asparaginase_n=1_Tax=Trichodesmium_erythraeum_(strain_IMS101)_RepID=Q10VW2_TRIEI	NA	tricho	7.17033	9.00784	10.4753	10.9547	8.31215	6.23715	8.23541	10.1027	5.38734	8.3323	8.7918	6.84838	7.74121	6.72793	6.19292	4.9811	7.30029	19.8708	21.9538	15.3817	15.1538	18.7256	12.5933	2.3735	7.27096	2.11263	K01424	NA	NA	NA	Nucleotide and amino acid metabolism	Amino acid metabolism	Alanine, aspartate and glutamate metabolism	NA	NA	NA	ko:K01424	br:ko00001	path:ko00250	ec:3.5.1.1	path:map00250	Metabolism	Amino acid metabolism	Metabolism of other amino acids	Alanine, aspartate and glutamate metabolism_Cyanoamino acid metabolism	E3.5.1.1, ansA, ansB	L-asparaginase
UniRef90_Q10VW5_Beta-lactamase-like_n=1_Tax=Trichodesmium_erythraeum_(strain_IMS101)_RepID=Q10VW5_TRIEI	Tery_4637	tricho	0	0	0	0	0.923572	0	2.35297	6.31419	1.07747	0	0	0	1.10589	0	0	0.99622	0	0	1.62621	0	0	0	0	0	0	0	NA	NA	NA	NA	NA	NA	NA	NA	NA	NA	NA	NA	NA	NA	NA	NA	NA	NA	NA	NA	NA
UniRef90_Q10VW7_Protein_translocase_subunit_SecA_n=1_Tax=Trichodesmium_erythraeum_(strain_IMS101)_RepID=SECA_TRIEI	NA	tricho	51.3874	55.173	58.6616	42.4493	42.4843	51.9763	45.883	53.0392	46.3311	48.8035	56.0477	51.3628	37.6002	44.8529	37.1575	45.8261	43.8017	63.5865	55.291	51.812	73.4961	56.9569	53.5215	43.9097	43.6257	49.6468	K03070	secA; preprotein translocase subunit SecA	M00335	Sec (secretion) system [PATH:map03070] [BR:ko02044]	Environmental information processing	Environmental information processing	Bacterial secretion system	Bacterial secretion system	Environmental information processing	Structural complex	ko:K03070	br:ko00001	path:ko02024	ec:7.4.2.8	path:map02024	Genetic Information Processing_Environmental Information Processing_Cellular Processes_Brite Hierarchies	Folding, sorting and degradation	Membrane transport	Protein export_Bacterial secretion system_Quorum sensing_Secretion system	secA	preprotein translocase subunit SecA
UniRef90_Q10VX8_Alpha-glucosidase_n=1_Tax=Trichodesmium_erythraeum_(strain_IMS101)_RepID=Q10VX8_TRIEI	NA	tricho	83.6539	86.7004	21.9981	5.47733	46.1786	51.9763	61.1773	47.9879	70.0354	63.0874	50.5528	53.6456	68.565	57.1874	2.06431	0	0	0	0	0	0	0	0	224.296	189.954	194.362	K05546	GANAB; alpha 1,3-glucosidase [EC:3.2.1.84]	M00073_M00074	N-glycan precursor trimming [PATH:map00510]_N-glycan biosynthesis, high-mannose type [PATH:map00510 map00513]	Carbohydrate and lipid metabolism	Carbohydrate and lipid metabolism	Glycan biosynthesis and metabolism	Glycan metabolism	Carbohydrate and lipid metabolism	Pathway module	ko:K05546	br:ko00001	path:ko00510	ec:3.2.1.207	path:map00510	Metabolism_Genetic Information Processing	Glycan biosynthesis and metabolism	Folding, sorting and degradation	N-Glycan biosynthesis_Protein processing in endoplasmic reticulum	GANAB	mannosyl-oligosaccharide alpha-1,3-glucosidase
UniRef90_Q10VX9_Uncharacterized_protein_n=1_Tax=Trichodesmium_erythraeum_(strain_IMS101)_RepID=Q10VX9_TRIEI	NA	tricho	13.1456	13.5118	2.09506	0	8.31215	9.35573	8.23541	5.05135	9.69721	16.6646	7.69282	7.98978	7.74121	8.97058	0	0	0	0	0	0	0	0	0	96.1266	77.2539	86.6179	NA	NA	NA	NA	NA	NA	NA	NA	NA	NA	NA	NA	NA	NA	NA	NA	NA	NA	NA	NA	NA
UniRef90_Q10VY0_Porphobilinogen_deaminase_n=1_Tax=Trichodesmium_erythraeum_(strain_IMS101)_RepID=Q10VY0_TRIEI	NA	tricho	4.78022	11.2598	8.38023	8.216	6.465	8.3162	7.05892	6.31419	11.8521	10.713	6.59385	7.98978	7.74121	8.97058	19.6109	8.96598	11.863	12.7173	10.5703	16.1913	21.9731	11.7035	11.8062	10.6807	21.8129	22.1826	K01749	hemC, HMBS; hydroxymethylbilane synthase [EC:2.5.1.61]	M00121	Heme biosynthesis, glutamate => protoheme/siroheme [PATH:map00860]	Metabolism	Metabolism	Cofactor and vitamin biosynthesis	Cofactor and vitamin biosynthesis	Nucleotide and amino acid metabolism	Pathway module	ko:K01749	br:ko00001	path:ko00860	ec:2.5.1.61	path:map00860	Metabolism	Metabolism of cofactors and vitamins	NA	Porphyrin metabolism	hemC, HMBS	hydroxymethylbilane synthase
UniRef90_Q10VY1_Uncharacterized_protein_n=1_Tax=Trichodesmium_erythraeum_(strain_IMS101)_RepID=Q10VY1_TRIEI	NA	tricho	0	0	0	0	0.923572	1.03953	0	1.26284	0	0	0	0	0	0	2.06431	0	0	0	1.62621	1.61912	0.757692	0	0	0	0	0	NA	NA	NA	NA	NA	NA	NA	NA	NA	NA	NA	NA	NA	NA	NA	NA	NA	NA	NA	NA	NA
UniRef90_Q10VY4_Cobalamin_synthesis_protein,_P47K_n=1_Tax=Trichodesmium_erythraeum_(strain_IMS101)_RepID=Q10VY4_TRIEI	Tery_4617	tricho	0	0	0	0	0	0	0	0	0	0	0	0	0	0	0	0	0	0.794831	0	0	3.03077	0	0	0	0	0	NA	NA	NA	NA	NA	NA	NA	NA	NA	NA	NA	NA	NA	NA	NA	NA	NA	NA	NA	NA	NA
UniRef90_Q10VY5_GTP_cyclohydrolase_1_n=1_Tax=Trichodesmium_erythraeum_(strain_IMS101)_RepID=Q10VY5_TRIEI	NA	tricho	14.3407	15.7637	20.9506	27.3867	19.395	13.5138	21.1768	32.8338	18.317	17.8549	15.3856	17.1209	14.3765	16.8198	11.3537	22.9131	23.7259	38.1519	27.6455	20.2391	34.0961	24.1872	27.5478	9.49399	10.9064	11.6195	NA	NA	NA	NA	NA	NA	NA	NA	NA	NA	NA	NA	NA	NA	NA	NA	NA	NA	NA	NA	NA
UniRef90_Q10VY8_Uncharacterized_protein_n=1_Tax=Trichodesmium_erythraeum_(strain_IMS101)_RepID=Q10VY8_TRIEI	NA	tricho	0	1.12598	1.04753	1.36933	0.923572	2.07905	1.17649	2.52568	1.07747	1.19033	1.09897	1.1414	3.31766	1.12132	0	0.99622	0.912536	1.58966	1.62621	1.61912	3.78846	3.90116	3.9354	2.3735	1.81774	2.11263	NA	NA	NA	NA	NA	NA	NA	NA	NA	NA	NA	NA	NA	NA	NA	NA	NA	NA	NA	NA	NA
UniRef90_Q10VY9_Metallophosphoesterase_n=1_Tax=Trichodesmium_erythraeum_(strain_IMS101)_RepID=Q10VY9_TRIEI	NA	tricho	0	0	0	1.36933	0	0	0	0	1.07747	0	1.09897	0	0	0	0	0	0.912536	1.58966	0.813103	0	0.757692	3.90116	2.36124	0	0	0	NA	NA	NA	NA	NA	NA	NA	NA	NA	NA	NA	NA	NA	NA	NA	NA	NA	NA	NA	NA	NA
UniRef90_Q10VZ1_Uncharacterized_protein_n=1_Tax=Trichodesmium_erythraeum_(strain_IMS101)_RepID=Q10VZ1_TRIEI	NA	tricho	1.19506	0	0	0	0.923572	0	0	1.26284	0	0	1.09897	0	1.10589	0	0	0	0	2.38449	0.813103	0	0.757692	0	0.78708	0	0	1.05632	NA	NA	NA	NA	NA	NA	NA	NA	NA	NA	NA	NA	NA	NA	NA	NA	NA	NA	NA	NA	NA
UniRef90_Q10VZ2_Delta-aminolevulinic_acid_dehydratase_n=2_Tax=Trichodesmium_erythraeum_RepID=Q10VZ2_TRIEI	NA	tricho	51.3874	56.299	42.9487	57.512	48.0257	54.0553	32.9416	54.302	52.7959	45.2325	58.2457	60.494	50.8708	63.9154	26.836	44.8299	36.5015	50.0744	37.4027	51.0024	38.6423	39.7918	47.2248	39.1627	37.2637	47.5342	NA	NA	NA	NA	NA	NA	NA	NA	NA	NA	NA	NA	NA	NA	NA	NA	NA	NA	NA	NA	NA
UniRef90_Q10VZ6_Deoxyribose-phosphate_aldolase_n=1_Tax=Trichodesmium_erythraeum_(strain_IMS101)_RepID=Q10VZ6_TRIEI	NA	tricho	0	0	3.14259	1.36933	0.923572	2.07905	1.17649	3.78851	2.15494	2.38066	0	1.1414	2.21178	2.24264	0	0	0.912536	2.38449	0.813103	4.04781	1.51538	1.56046	6.29664	0	0	0	K01619	NA	NA	NA	Carbohydrate and lipid metabolism	Carbohydrate and lipid metabolism	Carbohydrate metabolism	NA	NA	NA	ko:K01619	br:ko00001	path:ko00030	ec:4.1.2.4	path:map00030	Metabolism	Carbohydrate metabolism	NA	Pentose phosphate pathway	deoC, DERA	deoxyribose-phosphate aldolase
UniRef90_Q10VZ7_30S_ribosomal_protein_S21_n=1_Tax=Trichodesmium_erythraeum_(strain_IMS101)_RepID=RS21_TRIEI	NA	tricho	10.7555	7.88186	10.4753	21.9093	12.93	6.23715	15.2943	21.4682	10.7747	11.9033	19.7815	17.1209	9.95299	16.8198	8.25723	9.9622	14.6006	17.4863	17.0752	12.953	18.1846	16.3849	11.8062	9.49399	5.45322	4.22526	K02970	RP-S21, MRPS21, rpsU; small subunit ribosomal protein S21	M00178	Ribosome, bacteria [PATH:map03010] [BR:ko03011]	Genetic information processing	Ribosome	Ribosome	Ribosome	Genetic information processing	Structural complex	ko:K02970	br:ko00001	path:ko03010		path:map03010	Genetic Information Processing_Brite Hierarchies	Translation	Protein families: genetic information processing	Ribosome	RP-S21, MRPS21, rpsU	small subunit ribosomal protein S21
UniRef90_Q10W04_ATP-dependent_zinc_metalloprotease_FtsH_n=1_Tax=Trichodesmium_erythraeum_(strain_IMS101)_RepID=Q10W04_TRIEI	Tery_4594	tricho	77.6786	60.8029	78.5646	65.728	54.4908	69.6482	72.9422	71.9818	84.0425	70.2294	95.6108	66.201	69.6709	78.4925	78.4437	84.6787	83.9534	107.302	104.077	93.9093	110.623	92.0674	109.404	46.2832	59.0765	62.3226	K03798	NA	NA	NA	Genetic information processing	Genetic information processing	Peptidases and inhibitors	NA	NA	NA	ko:K03798	br:ko00001				Brite Hierarchies	Protein families: metabolism	Protein families: genetic information processing	Peptidases and inhibitors_Chaperones and folding catalysts	ftsH, hflB	cell division protease FtsH
UniRef90_Q10W05_Uncharacterized_protein_n=2_Tax=Trichodesmium_erythraeum_RepID=Q10W05_TRIEI	NA	tricho	137.431	198.172	161.319	105.439	174.555	137.217	110.59	113.655	174.55	116.652	139.57	124.412	113.906	116.617	325.128	166.369	151.481	161.351	203.276	173.246	171.996	193.498	162.139	200.561	230.853	171.123	NA	NA	NA	NA	NA	NA	NA	NA	NA	NA	NA	NA	NA	NA	NA	NA	NA	NA	NA	NA	NA
UniRef90_Q10W07_PAP_fibrillin_n=2_Tax=Trichodesmium_erythraeum_RepID=Q10W07_TRIEI	NA	tricho	1.19506	1.12598	1.04753	5.47733	2.77072	4.1581	3.52946	6.31419	2.15494	2.38066	2.19795	2.28279	4.42355	3.36397	0	0	4.56268	3.97416	2.43931	2.42869	3.03077	3.12093	3.9354	0	0	0	NA	NA	NA	NA	NA	NA	NA	NA	NA	NA	NA	NA	NA	NA	NA	NA	NA	NA	NA	NA	NA
UniRef90_Q10W08_Uncharacterized_protein_n=1_Tax=Trichodesmium_erythraeum_(strain_IMS101)_RepID=Q10W08_TRIEI	NA	tricho	1.19506	4.50392	3.14259	1.36933	2.77072	2.07905	1.17649	7.57703	3.2324	2.38066	2.19795	2.28279	3.31766	2.24264	5.16077	0	1.82507	3.97416	0.813103	3.23825	3.78846	7.80232	1.57416	0	0	0	NA	NA	NA	NA	NA	NA	NA	NA	NA	NA	NA	NA	NA	NA	NA	NA	NA	NA	NA	NA	NA
UniRef90_Q10W12_Uncharacterized_protein_n=2_Tax=Trichodesmium_erythraeum_RepID=Q10W12_TRIEI	NA	tricho	11.9506	13.5118	6.28517	15.0627	5.54143	7.27668	4.70595	5.05135	6.46481	4.76132	7.69282	5.70698	8.8471	4.48529	1.03215	2.98866	3.65015	1.58966	1.62621	2.42869	3.78846	0.780232	2.36124	0	0.90887	2.11263	NA	NA	NA	NA	NA	NA	NA	NA	NA	NA	NA	NA	NA	NA	NA	NA	NA	NA	NA	NA	NA
UniRef90_Q10W14_Uncharacterized_protein_n=2_Tax=Trichodesmium_erythraeum_RepID=Q10W14_TRIEI	NA	tricho	1.19506	1.12598	1.04753	0	0.923572	3.11858	1.17649	3.78851	1.07747	1.19033	0	1.1414	1.10589	1.12132	1.03215	1.99244	4.56268	1.58966	2.43931	1.61912	0.757692	1.56046	1.57416	4.747	8.17983	7.39421	NA	NA	NA	NA	NA	NA	NA	NA	NA	NA	NA	NA	NA	NA	NA	NA	NA	NA	NA	NA	NA
UniRef90_Q10W24_HI0933-like_protein_n=2_Tax=Trichodesmium_erythraeum_RepID=Q10W24_TRIEI	NA	tricho	0	0	1.04753	1.36933	0.923572	0	2.35297	1.26284	1.07747	0	0	1.1414	0	0	0	0	0.912536	0	0	0.809562	0.757692	0	1.57416	0	0	0	NA	NA	NA	NA	NA	NA	NA	NA	NA	NA	NA	NA	NA	NA	NA	NA	NA	NA	NA	NA	NA
UniRef90_Q10W29_Uncharacterized_protein_n=1_Tax=Trichodesmium_erythraeum_(strain_IMS101)_RepID=Q10W29_TRIEI	NA	tricho	1.19506	2.25196	2.09506	2.73867	1.84714	3.11858	3.52946	2.52568	2.15494	1.19033	2.19795	2.28279	3.31766	1.12132	0	3.98488	1.82507	2.38449	0.813103	2.42869	1.51538	2.3407	1.57416	1.18675	1.81774	0	K09919	NA	NA	NA	NA	NA	NA	NA	NA	NA	ko:K09919	br:ko00001				Not Included in Pathway or Brite	Poorly characterized	NA	Function unknown	K09919	uncharacterized protein
UniRef90_Q10W31_Homoserine_dehydrogenase_n=2_Tax=Trichodesmium_erythraeum_RepID=Q10W31_TRIEI	NA	tricho	23.9011	27.0235	19.903	28.756	23.0893	24.9486	18.8238	17.6797	19.3944	20.2356	19.7815	23.9693	17.6942	22.4264	14.4501	13.9471	19.1633	15.8966	9.75723	15.3817	14.3961	15.6046	14.1674	23.735	24.5395	30.6331	NA	NA	NA	NA	NA	NA	NA	NA	NA	NA	NA	NA	NA	NA	NA	NA	NA	NA	NA	NA	NA
UniRef90_Q10W55_Ferredoxin_(2Fe-2S)_n=1_Tax=Trichodesmium_erythraeum_(strain_IMS101)_RepID=Q10W55_TRIEI	NA	tricho	2.39011	4.50392	2.09506	1.36933	0.923572	1.03953	1.17649	2.52568	2.15494	1.19033	1.09897	1.1414	1.10589	1.12132	2.06431	0.99622	0.912536	3.17933	2.43931	0.809562	6.06154	2.3407	1.57416	0	1.81774	0	K02639	NA	NA	NA	Energy metabolism	Photosynthesis	Photosynthesis	NA	NA	NA	ko:K02639	br:ko00001	path:ko00195		path:map00195	Metabolism_Brite Hierarchies	Energy metabolism	Protein families: metabolism	Photosynthesis_Photosynthesis proteins	petF	ferredoxin
UniRef90_Q10W56_Deoxyribodipyrimidine_photo-lyase_type_I_n=2_Tax=Trichodesmium_erythraeum_RepID=Q10W56_TRIEI	NA	tricho	1.19506	0	4.19011	1.36933	2.77072	1.03953	0	3.78851	3.2324	0	0	0	1.10589	0	0	0	2.73761	3.17933	2.43931	1.61912	2.27308	2.3407	0.78708	0	0	0	K25656	NA	NA	NA	NA	NA	NA	NA	NA	NA	ko:K25656	br:ko00001				Not Included in Pathway or Brite	Unclassified: genetic information processing	NA	Others	cry, CRYD	cryptochrome
UniRef90_Q10W58_Pathogenesis-related_transcriptional_factor_and_ERF_n=2_Tax=Trichodesmium_erythraeum_RepID=Q10W58_TRIEI	NA	tricho	2.39011	2.25196	2.09506	1.36933	3.69429	4.1581	4.70595	8.83987	3.2324	5.95164	5.49487	4.56559	2.21178	4.48529	2.06431	3.98488	3.65015	5.56382	4.87862	6.4765	5.30384	5.46162	3.14832	2.3735	0.90887	1.05632	NA	NA	NA	NA	NA	NA	NA	NA	NA	NA	NA	NA	NA	NA	NA	NA	NA	NA	NA	NA	NA
UniRef90_Q10W59_Aldo/keto_reductase_n=2_Tax=Trichodesmium_erythraeum_RepID=Q10W59_TRIEI	NA	tricho	1.19506	0	1.04753	0	1.84714	1.03953	1.17649	0	1.07747	0	1.09897	1.1414	1.10589	1.12132	0	1.99244	0.912536	5.56382	2.43931	1.61912	6.06154	3.12093	2.36124	0	0	0	K07079	NA	NA	NA	NA	NA	NA	NA	NA	NA	ko:K07079	br:ko00001				Not Included in Pathway or Brite	Poorly characterized	NA	Function unknown	K07079	uncharacterized protein
UniRef90_Q10W61_Superoxide_dismutase_n=1_Tax=Trichodesmium_erythraeum_(strain_IMS101)_RepID=Q10W61_TRIEI	NA	tricho	2.39011	0	3.14259	0	2.77072	0	0	3.78851	2.15494	0	2.19795	0	0	0	0	0	0	0	0	0	0	0	0	0	0	0	K04564	NA	NA	NA	Environmental information processing	Environmental information processing	Signal transduction	NA	NA	NA	ko:K04564	br:ko00001	path:ko04013	ec:1.15.1.1	path:map04013	Environmental Information Processing_Cellular Processes_Organismal Systems_Human Diseases	Signal transduction	Transport and catabolism	MAPK signaling pathway - fly_FoxO signaling pathway_Peroxisome_Longevity regulating pathway_Longevity regulating pathway - worm_Longevity regulating pathway - multiple species_Chemical carcinogenesis - reactive oxygen species_Huntington disease_Lipid and atherosclerosis	SOD2	superoxide dismutase, Fe-Mn family
UniRef90_Q10W62_Rhodanese-like_n=3_Tax=Trichodesmium_erythraeum_RepID=Q10W62_TRIEI	NA	tricho	20.3159	0	5.23764	9.58533	0.923572	0	4.70595	8.83987	8.61974	1.19033	5.49487	3.42419	4.42355	4.48529	0	0	0	0	0	0	0	0	0	26.1085	40.8991	31.6895	NA	NA	NA	NA	NA	NA	NA	NA	NA	NA	NA	NA	NA	NA	NA	NA	NA	NA	NA	NA	NA
UniRef90_Q10W65_UvrABC_system_protein_A_n=1_Tax=Trichodesmium_erythraeum_(strain_IMS101)_RepID=Q10W65_TRIEI	NA	tricho	0	0	1.04753	0	0	0	0	0	0	0	0	0	0	0	2.06431	0	0	0	1.62621	0	0	0.780232	0.78708	0	0	0	K03701	NA	NA	NA	Genetic information processing	Genetic information processing	Replication and repair	NA	NA	NA	ko:K03701	br:ko00001	path:ko03420		path:map03420	Genetic Information Processing_Brite Hierarchies	Replication and repair	Protein families: genetic information processing	Nucleotide excision repair_DNA repair and recombination proteins	uvrA	excinuclease ABC subunit A
UniRef90_Q10W70_4-hydroxy-3-methylbut-2-en-1-yl_diphosphate_synthase_(ferredoxin)_n=1_Tax=Trichodesmium_erythraeum_(strain_IMS101)_RepID=ISPG_TRIEI	Tery_4522	tricho	2.39011	3.37794	5.23764	2.73867	7.38858	4.1581	5.88244	11.3655	6.46481	2.38066	4.3959	5.70698	6.63533	4.48529	1.03215	0	4.56268	7.15348	4.87862	7.28606	7.57692	3.12093	5.50956	2.3735	1.81774	4.22526	K03526	E1.17.7.1, gcpE, ispG; (E)-4-hydroxy-3-methylbut-2-enyl-diphosphate synthase [EC:1.17.7.1]	M00096	C5 isoprenoid biosynthesis, non-mevalonate pathway [PATH:map00900]	Carbohydrate and lipid metabolism	Carbohydrate and lipid metabolism	Terpenoid backbone biosynthesis	Terpenoid backbone biosynthesis	Carbohydrate and lipid metabolism	Pathway module	ko:K03526	br:ko00001	path:ko00900	ec:1.17.7.1	path:map00900	Metabolism	Metabolism of terpenoids and polyketides	NA	Terpenoid backbone biosynthesis	gcpE, ispG	(E)-4-hydroxy-3-methylbut-2-enyl-diphosphate synthase
UniRef90_Q10W72_C-terminal_processing_peptidase-2._Serine_peptidase._MEROPS_family_S41A_n=3_Tax=Trichodesmium_erythraeum_RepID=Q10W72_TRIEI	NA	tricho	8.36539	14.6377	20.9506	17.8013	21.2422	13.5138	17.6473	31.571	16.162	10.713	15.3856	22.8279	9.95299	14.5772	3.09646	12.9509	16.4257	14.307	17.0752	8.90519	9.0923	17.1651	11.8062	8.30724	6.36209	8.45052	NA	NA	NA	NA	NA	NA	NA	NA	NA	NA	NA	NA	NA	NA	NA	NA	NA	NA	NA	NA	NA
UniRef90_Q10W73_Uncharacterized_protein_n=2_Tax=Trichodesmium_erythraeum_RepID=Q10W73_TRIEI	NA	tricho	101.58	110.346	130.941	99.9613	134.842	160.087	157.649	55.5649	100.205	165.456	139.57	138.109	151.507	153.621	9.28938	4.9811	5.47522	3.17933	2.43931	3.23825	9.85	3.12093	7.8708	1.18675	1.81774	0	NA	NA	NA	NA	NA	NA	NA	NA	NA	NA	NA	NA	NA	NA	NA	NA	NA	NA	NA	NA	NA
UniRef90_Q10W74_Carbohydrate-selective_porin_OprB_n=2_Tax=Trichodesmium_erythraeum_RepID=Q10W74_TRIEI	Tery_4515	tricho	7.17033	5.6299	1.04753	2.73867	6.465	10.3953	4.70595	10.1027	5.38734	3.57099	3.29692	4.56559	4.42355	5.60661	3.09646	0.99622	0	0	0	0	0	0	0	4.747	3.63548	2.11263	NA	NA	NA	NA	NA	NA	NA	NA	NA	NA	NA	NA	NA	NA	NA	NA	NA	NA	NA	NA	NA
UniRef90_Q10W75_Extracellular_solute-binding_protein,_family_3_n=2_Tax=Trichodesmium_erythraeum_RepID=Q10W75_TRIEI	NA	tricho	2.39011	3.37794	5.23764	4.108	5.54143	5.19763	5.88244	5.05135	6.46481	4.76132	4.3959	4.56559	1.10589	4.48529	1.03215	4.9811	1.82507	0	0	0	0	0	0	9.49399	6.36209	9.50684	NA	NA	NA	NA	NA	NA	NA	NA	NA	NA	NA	NA	NA	NA	NA	NA	NA	NA	NA	NA	NA
UniRef90_Q10W78_Glutathione_S-transferase-like_n=1_Tax=Trichodesmium_erythraeum_(strain_IMS101)_RepID=Q10W78_TRIEI	NA	tricho	0	15.7637	24.0932	20.54	16.6243	19.751	34.1181	13.8912	17.2395	22.6162	14.2867	20.5451	29.859	16.8198	1.03215	7.96976	0.912536	0	0	0	0	0	0	21.3615	38.1725	31.6895	NA	NA	NA	NA	NA	NA	NA	NA	NA	NA	NA	NA	NA	NA	NA	NA	NA	NA	NA	NA	NA
UniRef90_Q10W80_Elongation_factor_G_2_n=1_Tax=Trichodesmium_erythraeum_(strain_IMS101)_RepID=EFG2_TRIEI	NA	tricho	92.0193	104.716	100.563	147.888	123.759	74.8458	85.8836	125.021	105.592	72.6101	101.106	99.3015	106.165	106.526	110.44	118.55	148.743	193.144	231.734	141.673	181.088	175.552	150.332	159.024	149.055	152.109	K02355	NA	NA	NA	Genetic information processing	Genetic information processing	Translation	NA	NA	NA	ko:K02355	br:ko00001				Brite Hierarchies	Protein families: genetic information processing	NA	Translation factors_Mitochondrial biogenesis	fusA, GFM, EFG	elongation factor G
UniRef90_Q10W82_Uncharacterized_protein_n=2_Tax=Trichodesmium_erythraeum_RepID=Q10W82_TRIEI	NA	tricho	0	0	1.04753	0	0.923572	1.03953	0	0	0	0	0	0	0	0	0	2.98866	1.82507	21.4604	19.5145	11.3339	3.78846	5.46162	11.0191	0	0	0	NA	NA	NA	NA	NA	NA	NA	NA	NA	NA	NA	NA	NA	NA	NA	NA	NA	NA	NA	NA	NA
UniRef90_Q10W83_Outer_membrane_efflux_protein_n=2_Tax=Trichodesmium_erythraeum_RepID=Q10W83_TRIEI	NA	tricho	5.97528	13.5118	14.6654	6.84666	9.23572	15.5929	11.7649	11.3655	23.7043	19.0453	9.89077	13.6968	17.6942	17.9412	6.19292	10.9584	7.30029	8.74315	8.13103	10.5243	8.33461	7.02209	9.44496	5.93374	10.9064	6.33789	K03287	NA	NA	NA	NA	NA	NA	NA	NA	NA	ko:K03287	br:ko00001				Not Included in Pathway or Brite	Unclassified: signaling and cellular processes	NA	Transport	TC.OMF	outer membrane factor, OMF family
UniRef90_Q10W84_Ferredoxin_n=2_Tax=Trichodesmium_erythraeum_RepID=Q10W84_TRIEI	NA	tricho	1.19506	1.12598	3.14259	1.36933	0.923572	2.07905	2.35297	2.52568	1.07747	1.19033	2.19795	1.1414	2.21178	1.12132	3.09646	0.99622	4.56268	3.97416	4.06551	3.23825	2.27308	1.56046	3.14832	0	1.81774	0	NA	NA	NA	NA	NA	NA	NA	NA	NA	NA	NA	NA	NA	NA	NA	NA	NA	NA	NA	NA	NA
UniRef90_Q10W85_UspA_n=2_Tax=Trichodesmium_erythraeum_RepID=Q10W85_TRIEI	NA	tricho	22.7061	30.4014	47.1388	27.3867	23.0893	36.3834	31.7652	31.571	30.1691	24.9969	23.0785	28.5349	39.812	26.9117	21.6752	28.8904	31.9388	29.4088	30.0848	48.5738	47.7346	35.1104	42.5023	37.976	49.079	44.3652	NA	NA	NA	NA	NA	NA	NA	NA	NA	NA	NA	NA	NA	NA	NA	NA	NA	NA	NA	NA	NA
UniRef90_Q10W86_4-hydroxybenzoyl-CoA_thioesterase_n=2_Tax=Trichodesmium_erythraeum_RepID=Q10W86_TRIEI	NA	tricho	0	0	3.14259	6.84666	1.84714	0	0	3.78851	1.07747	0	3.29692	2.28279	0	0	0	1.99244	4.56268	2.38449	2.43931	3.23825	3.03077	1.56046	3.14832	2.3735	5.45322	5.28158	NA	NA	NA	NA	NA	NA	NA	NA	NA	NA	NA	NA	NA	NA	NA	NA	NA	NA	NA	NA	NA
UniRef90_Q10W88_Uncharacterized_protein_n=2_Tax=Trichodesmium_erythraeum_RepID=Q10W88_TRIEI	NA	tricho	17.9258	14.6377	15.7129	16.432	15.7007	18.7115	12.9414	21.4682	18.317	15.4743	15.3856	13.6968	16.5883	13.4559	15.4823	26.898	31.9388	7.94831	7.31793	7.28606	6.81923	8.58255	9.44496	14.241	18.1774	9.50684	NA	NA	NA	NA	NA	NA	NA	NA	NA	NA	NA	NA	NA	NA	NA	NA	NA	NA	NA	NA	NA
UniRef90_Q10W90_Na-Ca_exchanger/integrin-beta4_n=1_Tax=Trichodesmium_erythraeum_(strain_IMS101)_RepID=Q10W90_TRIEI	NA	tricho	0	0	0	0	0	0	0	0	0	0	0	0	0	0	0	0	0	0	0	0	0	0	0	4.747	5.45322	11.6195	NA	NA	NA	NA	NA	NA	NA	NA	NA	NA	NA	NA	NA	NA	NA	NA	NA	NA	NA	NA	NA
UniRef90_Q10W91_Na-Ca_exchanger/integrin-beta4_n=1_Tax=Trichodesmium_erythraeum_(strain_IMS101)_RepID=Q10W91_TRIEI	NA	tricho	0	0	0	0	0	0	0	0	0	0	0	0	0	0	0	0	0	0	0	0	0	0	0	1.18675	0.90887	2.11263	K05849	NA	NA	NA	Environmental information processing	Environmental information processing	Signal transduction	NA	NA	NA	ko:K05849	br:ko00001	path:ko04020		path:map04020	Environmental Information Processing_Organismal Systems_Human Diseases_Brite Hierarchies	Signal transduction	Circulatory system	Apelin signaling pathway_Calcium signaling pathway_cGMP-PKG signaling pathway_Cardiac muscle contraction_Adrenergic signaling in cardiomyocytes_Protein digestion and absorption_Mineral absorption_Endocrine and other factor-regulated calcium reabsorption_Olfactory transduction_Hypertrophic cardiomyopathy_Arrhythmogenic right ventricular cardiomyopathy_Dilated cardiomyopathy_Transporters_Glycosamin…	SLC8A, NCX	solute carrier family 8 (sodium/calcium exchanger)
UniRef90_Q10W95_Tryptophan_synthase_alpha_chain_n=2_Tax=Trichodesmium_erythraeum_RepID=TRPA_TRIEI	NA	tricho	4.78022	5.6299	9.42776	5.47733	6.465	6.23715	5.88244	17.6797	7.54228	5.95164	7.69282	3.42419	5.52944	11.2132	5.16077	6.97354	8.21283	7.94831	4.87862	6.4765	9.85	7.02209	5.50956	3.56025	1.81774	2.11263	K01695	trpA; tryptophan synthase alpha chain [EC:4.2.1.20]	M00023	Tryptophan biosynthesis, chorismate => tryptophan [PATH:map01230 map00400]	Nucleotide and amino acid metabolism	Amino acid metabolism	Aromatic amino acid metabolism	Aromatic amino acid metabolism	Nucleotide and amino acid metabolism	Pathway module	ko:K01695	br:ko00001	path:ko00260	ec:4.2.1.20	path:map00260	Metabolism	Amino acid metabolism	NA	Glycine, serine and threonine metabolism_Phenylalanine, tyrosine and tryptophan biosynthesis	trpA	tryptophan synthase alpha chain
UniRef90_Q10W97_Two_component_transcriptional_regulator,_LuxR_family_n=1_Tax=Trichodesmium_erythraeum_(strain_IMS101)_RepID=Q10W97_TRIEI	NA	tricho	3.58517	2.25196	7.3327	5.47733	3.69429	2.07905	0	2.52568	3.2324	1.19033	1.09897	1.1414	3.31766	2.24264	4.12861	1.99244	1.82507	3.97416	0.813103	0	2.27308	2.3407	1.57416	0	0.90887	0	K02479	NA	NA	NA	Other	Other	Signaling and cellular processes	NA	NA	NA	ko:K02479	br:ko00001				Brite Hierarchies	Protein families: signaling and cellular processes	NA	Two-component system	K02479	two-component system, NarL family, response regulator
UniRef90_Q10WA2_Transferase_hexapeptide_repeat_n=2_Tax=Trichodesmium_erythraeum_RepID=Q10WA2_TRIEI	NA	tricho	0	0	0	4.108	0.923572	1.03953	1.17649	3.78851	1.07747	1.19033	1.09897	2.28279	1.10589	1.12132	0	0	2.73761	1.58966	0.813103	1.61912	0.757692	0.780232	0.78708	0	0	0	NA	NA	NA	NA	NA	NA	NA	NA	NA	NA	NA	NA	NA	NA	NA	NA	NA	NA	NA	NA	NA
UniRef90_Q10WA4_HEAT_domain_containing_protein_n=1_Tax=Trichodesmium_erythraeum_(strain_IMS101)_RepID=Q10WA4_TRIEI	NA	tricho	0	0	0	0	0	0	0	0	0	0	0	0	0	0	0	0	0	0	0.813103	2.42869	0	1.56046	0	0	0	0	NA	NA	NA	NA	NA	NA	NA	NA	NA	NA	NA	NA	NA	NA	NA	NA	NA	NA	NA	NA	NA
UniRef90_Q10WA5_UDP-N-acetylmuramoylalanine--D-glutamate_ligase_n=2_Tax=Trichodesmium_erythraeum_RepID=MURD_TRIEI	NA	tricho	5.97528	3.37794	6.28517	9.58533	10.1593	4.1581	2.35297	12.6284	3.2324	2.38066	6.59385	4.56559	6.63533	6.72793	0	6.97354	6.38776	7.15348	3.25241	4.04781	6.06154	7.02209	10.232	2.3735	3.63548	2.11263	NA	NA	NA	NA	NA	NA	NA	NA	NA	NA	NA	NA	NA	NA	NA	NA	NA	NA	NA	NA	NA
UniRef90_Q10WA6_Glycine--tRNA_ligase_beta_subunit_n=2_Tax=Trichodesmium_erythraeum_RepID=SYGB_TRIEI	NA	tricho	11.9506	14.6377	20.9506	8.216	20.3186	17.6719	18.8238	15.1541	20.4719	14.2839	18.6826	13.6968	15.4824	16.8198	5.16077	11.9546	16.4257	19.8708	17.0752	14.5721	22.7308	14.8244	20.4641	21.3615	19.9951	17.9574	NA	NA	NA	NA	NA	NA	NA	NA	NA	NA	NA	NA	NA	NA	NA	NA	NA	NA	NA	NA	NA
UniRef90_Q10WA8_4-hydroxy-3-methylbut-2-enyl_diphosphate_reductase_n=1_Tax=Trichodesmium_erythraeum_(strain_IMS101)_RepID=ISPH_TRIEI	NA	tricho	2.39011	1.12598	1.04753	0	0	1.03953	0	3.78851	0	0	0	0	0	1.12132	0	0	0.912536	1.58966	0	0	0.757692	0	0	0	0	0	K03527	E1.17.1.2, lytB, ispH; 4-hydroxy-3-methylbut-2-enyl diphosphate reductase [EC:1.17.1.2]	M00096	C5 isoprenoid biosynthesis, non-mevalonate pathway [PATH:map00900]	Carbohydrate and lipid metabolism	Carbohydrate and lipid metabolism	Terpenoid backbone biosynthesis	Terpenoid backbone biosynthesis	Carbohydrate and lipid metabolism	Pathway module	ko:K03527	br:ko00001	path:ko00900	ec:1.17.7.4	path:map00900	Metabolism	Metabolism of terpenoids and polyketides	NA	Terpenoid backbone biosynthesis	ispH, lytB	4-hydroxy-3-methylbut-2-en-1-yl diphosphate reductase
UniRef90_Q10WB7_Extracellular_solute-binding_protein,_family_3_n=2_Tax=Trichodesmium_erythraeum_RepID=Q10WB7_TRIEI	NA	tricho	11.9506	16.8897	12.5703	20.54	20.3186	22.8696	22.3533	29.0453	24.7818	16.6646	21.9795	20.5451	17.6942	24.6691	12.3858	9.9622	9.12537	0.794831	0.813103	1.61912	1.51538	0.780232	0.78708	15.4277	9.99757	11.6195	NA	NA	NA	NA	NA	NA	NA	NA	NA	NA	NA	NA	NA	NA	NA	NA	NA	NA	NA	NA	NA
UniRef90_Q10WB8_Magnesium_protoporphyrin_O-methyltransferase_n=1_Tax=Trichodesmium_erythraeum_(strain_IMS101)_RepID=Q10WB8_TRIEI	NA	tricho	3.58517	0	3.14259	1.36933	1.84714	2.07905	2.35297	1.26284	2.15494	1.19033	0	0	2.21178	0	1.03215	1.99244	0	3.17933	2.43931	0.809562	2.27308	0	2.36124	0	0	0	K03428	NA	NA	NA	Metabolism	Metabolism	Cofactor and vitamin biosynthesis	NA	NA	NA	ko:K03428	br:ko00001	path:ko00860	ec:2.1.1.11	path:map00860	Metabolism	Metabolism of cofactors and vitamins	NA	Porphyrin metabolism	bchM, chlM	magnesium-protoporphyrin O-methyltransferase
UniRef90_Q10WC1_Carbohydrate-selective_porin_OprB_n=2_Tax=Trichodesmium_erythraeum_RepID=Q10WC1_TRIEI	NA	tricho	169.698	313.022	312.164	223.201	302.932	310.818	330.593	256.356	444.994	402.331	319.802	378.944	304.119	348.731	465.501	341.704	365.927	269.448	252.062	299.538	271.254	297.268	319.555	366.705	320.831	297.881	NA	NA	NA	NA	NA	NA	NA	NA	NA	NA	NA	NA	NA	NA	NA	NA	NA	NA	NA	NA	NA
UniRef90_Q10WC2_Carbohydrate-selective_porin_OprB_n=2_Tax=Trichodesmium_erythraeum_RepID=Q10WC2_TRIEI	NA	tricho	212.72	221.818	214.743	197.184	235.511	248.447	235.297	181.849	281.219	314.247	270.348	277.359	241.084	274.724	344.739	203.229	205.321	154.992	197.584	168.389	150.023	157.607	165.287	243.283	235.397	265.135	NA	NA	NA	NA	NA	NA	NA	NA	NA	NA	NA	NA	NA	NA	NA	NA	NA	NA	NA	NA	NA
UniRef90_Q10WC3_Uncharacterized_protein_n=2_Tax=Trichodesmium_erythraeum_RepID=Q10WC3_TRIEI	NA	tricho	2.39011	0	3.14259	4.108	3.69429	3.11858	10.5884	11.3655	2.15494	5.95164	2.19795	4.56559	3.31766	7.84925	0	0.99622	0.912536	0	0	0	0.757692	0	0.78708	0	0	0	NA	NA	NA	NA	NA	NA	NA	NA	NA	NA	NA	NA	NA	NA	NA	NA	NA	NA	NA	NA	NA
UniRef90_Q10WC5_Riboflavin_biosynthesis_protein_RibBA_n=1_Tax=Trichodesmium_erythraeum_(strain_IMS101)_RepID=Q10WC5_TRIEI	NA	tricho	1.19506	3.37794	5.23764	8.216	5.54143	4.1581	9.4119	6.31419	4.30987	4.76132	2.19795	6.84838	3.31766	6.72793	1.03215	5.97732	4.56268	1.58966	2.43931	3.23825	1.51538	0.780232	5.50956	0	0.90887	1.05632	K14652	ribBA; 3,4-dihydroxy 2-butanone 4-phosphate synthase / GTP cyclohydrolase II [EC:4.1.99.12 3.5.4.25]	M00125	Riboflavin biosynthesis, GTP => riboflavin/FMN/FAD [PATH:map00740]	Metabolism	Metabolism	Cofactor and vitamin biosynthesis	Cofactor and vitamin biosynthesis	Nucleotide and amino acid metabolism	Pathway module	ko:K14652	br:ko00001	path:ko00740	ec:4.1.99.12	path:map00740	Metabolism	Metabolism of cofactors and vitamins	NA	Riboflavin metabolism_Folate biosynthesis	ribBA	3,4-dihydroxy 2-butanone 4-phosphate synthase / GTP cyclohydrolase II
UniRef90_Q10WD0_Uncharacterized_protein_n=1_Tax=Trichodesmium_erythraeum_(strain_IMS101)_RepID=Q10WD0_TRIEI	NA	tricho	0	2.25196	0	0	0	0	0	0	0	0	0	0	0	0	0	0	0	0	0	0	0.757692	0	0	0	0	0	NA	NA	NA	NA	NA	NA	NA	NA	NA	NA	NA	NA	NA	NA	NA	NA	NA	NA	NA	NA	NA
UniRef90_Q10WD8_Biopolymer_transport_protein_ExbD/TolR_n=2_Tax=Trichodesmium_erythraeum_RepID=Q10WD8_TRIEI	NA	tricho	0	1.12598	0	0	0.923572	2.07905	1.17649	2.52568	4.30987	2.38066	4.3959	2.28279	0	3.36397	0	1.99244	1.82507	1.58966	1.62621	0.809562	2.27308	0.780232	2.36124	0	0.90887	0	NA	NA	NA	NA	NA	NA	NA	NA	NA	NA	NA	NA	NA	NA	NA	NA	NA	NA	NA	NA	NA
UniRef90_Q10WE0_Multi-sensor_hybrid_histidine_kinase_n=2_Tax=Trichodesmium_erythraeum_RepID=Q10WE0_TRIEI	NA	tricho	0	1.12598	1.04753	1.36933	0	0	1.17649	2.52568	0	0	0	0	1.10589	0	0	0	0.912536	3.17933	0.813103	1.61912	1.51538	0.780232	1.57416	0	0.90887	0	NA	NA	NA	NA	NA	NA	NA	NA	NA	NA	NA	NA	NA	NA	NA	NA	NA	NA	NA	NA	NA
UniRef90_Q10WE4_Fe-S_metabolism_associated_SufE_n=1_Tax=Trichodesmium_erythraeum_(strain_IMS101)_RepID=Q10WE4_TRIEI	NA	tricho	0	5.6299	2.09506	1.36933	0.923572	0	1.17649	0	2.15494	0	1.09897	3.42419	2.21178	2.24264	1.03215	1.99244	1.82507	2.38449	2.43931	2.42869	3.03077	3.12093	0.78708	0	1.81774	2.11263	K02426	NA	NA	NA	NA	NA	NA	NA	NA	NA	ko:K02426	br:ko00001				Not Included in Pathway or Brite	Poorly characterized	NA	General function prediction only	sufE	cysteine desulfuration protein SufE
UniRef90_Q10WE5_GTP-binding_protein_TypA_n=1_Tax=Trichodesmium_erythraeum_(strain_IMS101)_RepID=Q10WE5_TRIEI	Tery_4442	tricho	26.2912	21.3936	23.0456	24.648	26.7836	28.0672	18.8238	36.6223	21.5494	27.3776	30.7713	20.5451	29.859	32.5183	37.1575	26.898	30.1137	42.9209	44.7207	33.1921	36.3692	33.55	38.5669	33.229	39.0814	41.1963	K06207	NA	NA	NA	NA	NA	NA	NA	NA	NA	ko:K06207	br:ko00001				Not Included in Pathway or Brite	Unclassified: signaling and cellular processes	NA	Signaling proteins	typA, bipA	GTP-binding protein
UniRef90_Q10WE6_Methyltransferase_type_11_n=2_Tax=Trichodesmium_erythraeum_RepID=Q10WE6_TRIEI	NA	tricho	0	0	0	0	0	0	0	0	0	0	0	0	0	0	0	0	0	0	0	0	0	0	0	0	0.90887	2.11263	NA	NA	NA	NA	NA	NA	NA	NA	NA	NA	NA	NA	NA	NA	NA	NA	NA	NA	NA	NA	NA
UniRef90_Q10WF7_Peptidase_S13,_D-Ala-D-Ala_carboxypeptidase_C_n=1_Tax=Trichodesmium_erythraeum_(strain_IMS101)_RepID=Q10WF7_TRIEI	NA	tricho	0	1.12598	0	0	1.84714	1.03953	3.52946	5.05135	4.30987	3.57099	2.19795	3.42419	3.31766	4.48529	0	0	0	0	0	0	1.51538	0	2.36124	1.18675	0.90887	0	NA	NA	NA	NA	NA	NA	NA	NA	NA	NA	NA	NA	NA	NA	NA	NA	NA	NA	NA	NA	NA
UniRef90_Q10WG1_GCN5-related_N-acetyltransferase_n=2_Tax=Trichodesmium_erythraeum_RepID=Q10WG1_TRIEI	NA	tricho	5.97528	3.37794	5.23764	5.47733	2.77072	6.23715	4.70595	7.57703	6.46481	8.3323	4.3959	5.70698	5.52944	4.48529	3.09646	1.99244	6.38776	3.17933	3.25241	6.4765	6.06154	5.46162	4.72248	1.18675	4.54435	1.05632	K22883	NA	NA	NA	NA	NA	NA	NA	NA	NA	ko:K22883	br:ko00001				Not Included in Pathway or Brite	Unclassified: metabolism	NA	Enzymes with EC numbers	NATA1	L-ornithine N5-acetyltransferase
UniRef90_Q10WG5_TRAP_dicarboxylate_transporter-DctP_subunit_n=2_Tax=Trichodesmium_erythraeum_RepID=Q10WG5_TRIEI	Tery_4421	tricho	8.36539	12.3858	16.7605	19.1707	18.4714	17.6719	14.1178	16.4169	21.5494	19.0453	13.1877	13.6968	15.4824	19.0625	12.3858	12.9509	20.9883	7.15348	7.31793	11.3339	13.6385	7.80232	7.08372	11.8675	17.2685	16.901	NA	NA	NA	NA	NA	NA	NA	NA	NA	NA	NA	NA	NA	NA	NA	NA	NA	NA	NA	NA	NA
UniRef90_Q10WG7_Uncharacterized_protein_n=1_Tax=Trichodesmium_erythraeum_(strain_IMS101)_RepID=Q10WG7_TRIEI	NA	tricho	0	0	0	0	0.923572	0	0	0	0	0	0	0	0	0	0	4.9811	10.9504	7.94831	2.43931	4.85738	11.3654	9.36279	7.08372	0	0	0	NA	NA	NA	NA	NA	NA	NA	NA	NA	NA	NA	NA	NA	NA	NA	NA	NA	NA	NA	NA	NA
UniRef90_Q10WG9_Uncharacterized_protein_n=2_Tax=Trichodesmium_erythraeum_RepID=Q10WG9_TRIEI	NA	tricho	0	0	0	0	0.923572	0	0	2.52568	0	1.19033	1.09897	0	0	0	0	0	0	0.794831	0.813103	0	0	0.780232	0.78708	0	0	0	NA	NA	NA	NA	NA	NA	NA	NA	NA	NA	NA	NA	NA	NA	NA	NA	NA	NA	NA	NA	NA
UniRef90_Q10WH0_Peptidase_S1_and_S6,_chymotrypsin/Hap_n=2_Tax=Trichodesmium_erythraeum_RepID=Q10WH0_TRIEI	NA	tricho	1.19506	1.12598	4.19011	4.108	0.923572	2.07905	3.52946	2.52568	1.07747	2.38066	3.29692	1.1414	2.21178	3.36397	1.03215	3.98488	2.73761	2.38449	3.25241	1.61912	2.27308	2.3407	1.57416	4.747	3.63548	2.11263	NA	NA	NA	NA	NA	NA	NA	NA	NA	NA	NA	NA	NA	NA	NA	NA	NA	NA	NA	NA	NA
UniRef90_Q10WH6_Ribulose_bisphosphate_carboxylase_large_chain_n=510_Tax=Cyanobacteria_RepID=RBL_TRIEI	NA	tricho	360.907	283.747	289.118	268.389	328.792	215.182	242.356	209.631	216.571	185.691	195.618	210.017	245.507	206.323	403.572	298.866	271.936	553.203	574.864	453.355	490.984	491.546	448.636	454.525	416.262	415.132	K01601	rbcL; ribulose-bisphosphate carboxylase large chain [EC:4.1.1.39]	M00165_M00166_M00532	Reductive pentose phosphate cycle (Calvin cycle) [PATH:map01200 map00710]_Reductive pentose phosphate cycle, ribulose-5P => glyceraldehyde-3P [PATH:map01200 map00710]_Photorespiration [PATH:map00630]	Energy metabolism	Carbon fixation	Carbon fixation	Carbon fixation_Other carbohydrate metabolism	Energy metabolism_Carbohydrate and lipid metabolism	Pathway module	ko:K01601	br:ko00001	path:ko00630	ec:4.1.1.39	path:map00630	Metabolism	Carbohydrate metabolism	Energy metabolism	Glyoxylate and dicarboxylate metabolism_Carbon fixation in photosynthetic organisms	rbcL, cbbL	ribulose-bisphosphate carboxylase large chain
UniRef90_Q10WH8_Ribulose_1,5-bisphosphate_carboxylase_small_subunit_n=1_Tax=Trichodesmium_erythraeum_(strain_IMS101)_RepID=Q10WH8_TRIEI	Tery_4408	tricho	72.8984	78.8186	175.985	72.5746	89.5865	119.545	124.708	63.1419	122.831	107.13	118.689	107.291	109.483	126.709	88.7652	130.505	148.743	79.4831	82.9365	126.292	131.838	143.563	162.926	154.277	144.51	159.504	NA	NA	NA	NA	NA	NA	NA	NA	NA	NA	NA	NA	NA	NA	NA	NA	NA	NA	NA	NA	NA
UniRef90_Q10WH9_Uncharacterized_protein_n=2_Tax=Trichodesmium_erythraeum_RepID=Q10WH9_TRIEI	NA	tricho	0	0	0	0	0	0	0	0	0	0	0	0	0	0	0	1.99244	1.82507	0	0	1.61912	0	0	0	3.56025	2.72661	3.16895	NA	NA	NA	NA	NA	NA	NA	NA	NA	NA	NA	NA	NA	NA	NA	NA	NA	NA	NA	NA	NA
UniRef90_Q10WI3_3-isopropylmalate_dehydrogenase_n=2_Tax=Trichodesmium_erythraeum_RepID=Q10WI3_TRIEI	NA	tricho	20.3159	13.5118	31.4259	24.648	18.4714	11.4348	24.7062	27.7824	20.4719	16.6646	17.5836	17.1209	21.0119	21.3051	13.418	16.9357	27.3761	19.076	17.0752	26.7156	33.3385	28.0884	25.1866	27.2952	26.3572	30.6331	K00052	leuB; 3-isopropylmalate dehydrogenase [EC:1.1.1.85]	M00535_M00432	Isoleucine biosynthesis, pyruvate => 2-oxobutanoate [PATH:map01210 map01230 map00290]_Leucine biosynthesis, 2-oxoisovalerate => 2-oxoisocaproate [PATH:map01210 map01230 map00290]	Nucleotide and amino acid metabolism	Amino acid metabolism	Branched-chain amino acid metabolism	Branched-chain amino acid metabolism	Nucleotide and amino acid metabolism	Pathway module	ko:K00052	br:ko00001	path:ko00290	ec:1.1.1.85	path:map00290	Metabolism	Carbohydrate metabolism	Amino acid metabolism	C5-Branched dibasic acid metabolism_Valine, leucine and isoleucine biosynthesis	leuB, IMDH	3-isopropylmalate dehydrogenase
UniRef90_Q10WI6_Uncharacterized_protein_n=2_Tax=Trichodesmium_erythraeum_RepID=Q10WI6_TRIEI	NA	tricho	9.56044	21.3936	8.38023	20.54	12.0064	9.35573	12.9414	17.6797	12.9296	11.9033	9.89077	6.84838	13.2707	15.6985	9.28938	7.96976	10.9504	16.6915	9.75723	14.5721	13.6385	10.9232	13.3804	8.30724	8.17983	12.6758	NA	NA	NA	NA	NA	NA	NA	NA	NA	NA	NA	NA	NA	NA	NA	NA	NA	NA	NA	NA	NA
UniRef90_Q10WI7_ABC_transporter_related_n=1_Tax=Trichodesmium_erythraeum_(strain_IMS101)_RepID=Q10WI7_TRIEI	NA	tricho	0	1.12598	0	4.108	1.84714	0	1.17649	5.05135	1.07747	1.19033	1.09897	3.42419	1.10589	1.12132	0	0.99622	1.82507	0.794831	0	0	3.03077	0.780232	1.57416	0	0.90887	0	K01990	ABC-2.A; ABC-2 type transport system ATP-binding protein	M00254	ABC-2 type transport system [BR:ko02000]	Environmental information processing	Environmental information processing	ABC-2 type and other transport systems	ABC-2 type and other transport systems	Environmental information processing	Structural complex	ko:K01990	br:ko00001				Brite Hierarchies	Protein families: signaling and cellular processes	NA	Transporters	ABC-2.A	ABC-2 type transport system ATP-binding protein
UniRef90_Q10WI9_Heat_shock_protein_DnaJ-like_n=2_Tax=Trichodesmium_erythraeum_RepID=Q10WI9_TRIEI	NA	tricho	3.58517	4.50392	8.38023	8.216	6.465	2.07905	3.52946	7.57703	2.15494	2.38066	6.59385	2.28279	4.42355	6.72793	0	2.98866	3.65015	7.15348	7.31793	8.09563	6.81923	3.12093	5.50956	1.18675	3.63548	3.16895	NA	NA	NA	NA	NA	NA	NA	NA	NA	NA	NA	NA	NA	NA	NA	NA	NA	NA	NA	NA	NA
UniRef90_Q10WJ1_Glucose-1-phosphate_adenylyltransferase_n=1_Tax=Trichodesmium_erythraeum_(strain_IMS101)_RepID=Q10WJ1_TRIEI	NA	tricho	96.7995	65.3068	72.2795	76.6826	67.4208	62.3715	74.1187	74.5075	74.3453	69.0391	64.8395	75.3322	60.8238	74.0073	51.6077	70.7317	76.6531	83.4573	90.2544	59.0981	71.9807	92.0674	75.5597	86.6327	95.4313	94.0121	K00975	glgC; glucose-1-phosphate adenylyltransferase [EC:2.7.7.27]	M00565	Trehalose biosynthesis, D-glucose 1P => trehalose [PATH:map00500]	Carbohydrate and lipid metabolism	Carbohydrate and lipid metabolism	Sugar metabolism	Sugar metabolism	Carbohydrate and lipid metabolism	Pathway module	ko:K00975	br:ko00001	path:ko00500	ec:2.7.7.27	path:map00500	Metabolism_Cellular Processes	Carbohydrate metabolism	Cellular community - prokaryotes	Starch and sucrose metabolism_Amino sugar and nucleotide sugar metabolism_Biofilm formation - Escherichia coli	glgC	glucose-1-phosphate adenylyltransferase
UniRef90_Q10WJ3_Peptidase_S8_and_S53,_subtilisin,_kexin,_sedolisin_n=1_Tax=Trichodesmium_erythraeum_(strain_IMS101)_RepID=Q10WJ3_TRIEI	NA	tricho	0	38.2833	12.5703	23.2787	24.0129	39.502	24.7062	47.9878	47.4086	19.0453	31.8703	23.9693	15.4824	15.6985	0	0	0	0	0	0	0	0	0	28.482	31.8104	40.14	NA	NA	NA	NA	NA	NA	NA	NA	NA	NA	NA	NA	NA	NA	NA	NA	NA	NA	NA	NA	NA
UniRef90_Q10WJ4_Alpha_amylase,_catalytic_region_n=2_Tax=Trichodesmium_erythraeum_RepID=Q10WJ4_TRIEI	NA	tricho	2.39011	2.25196	3.14259	8.216	7.38858	7.27668	4.70595	10.1027	6.46481	2.38066	5.49487	5.70698	7.74121	10.0919	0	4.9811	4.56268	6.35865	1.62621	4.04781	4.54615	2.3407	4.72248	1.18675	4.54435	3.16895	K01208	NA	NA	NA	Carbohydrate and lipid metabolism	Carbohydrate and lipid metabolism	Carbohydrate metabolism	NA	NA	NA	ko:K01208	br:ko00001	path:ko00500	ec:3.2.1.54	path:map00500	Metabolism	Carbohydrate metabolism	NA	Starch and sucrose metabolism	cd, ma, nplT	cyclomaltodextrinase / maltogenic alpha-amylase / neopullulanase
UniRef90_Q10WJ6_Radical_SAM_n=2_Tax=Trichodesmium_erythraeum_RepID=Q10WJ6_TRIEI	NA	tricho	0	0	0	4.108	0.923572	0	0	7.57703	0	0	1.09897	0	0	0	0	0	0	0	0	0	0	0	0	0	0	0	NA	NA	NA	NA	NA	NA	NA	NA	NA	NA	NA	NA	NA	NA	NA	NA	NA	NA	NA	NA	NA
UniRef90_Q10WJ7_Methyltransferase_type_11_n=1_Tax=Trichodesmium_erythraeum_(strain_IMS101)_RepID=Q10WJ7_TRIEI	NA	tricho	0	0	1.04753	1.36933	0.923572	0	0	3.78851	0	0	1.09897	0	0	0	0	0	0.912536	0.794831	0.813103	0.809562	0.757692	0.780232	1.57416	0	0	0	K05929	NA	NA	NA	Carbohydrate and lipid metabolism	Carbohydrate and lipid metabolism	Lipid metabolism	NA	NA	NA	ko:K05929	br:ko00001	path:ko00564	ec:2.1.1.103	path:map00564	Metabolism	Lipid metabolism	NA	Glycerophospholipid metabolism	E2.1.1.103, NMT	phosphoethanolamine N-methyltransferase
UniRef90_Q10WJ8_Uncharacterized_protein_n=2_Tax=Trichodesmium_erythraeum_RepID=Q10WJ8_TRIEI	NA	tricho	1.19506	3.37794	8.38023	2.73867	4.61786	2.07905	9.4119	5.05135	5.38734	4.76132	1.09897	2.28279	4.42355	2.24264	0	0	0.912536	3.17933	0	2.42869	1.51538	1.56046	0.78708	0	0.90887	0	NA	NA	NA	NA	NA	NA	NA	NA	NA	NA	NA	NA	NA	NA	NA	NA	NA	NA	NA	NA	NA
UniRef90_Q10WK0_UPF0182_protein_Tery_4385_n=1_Tax=Trichodesmium_erythraeum_(strain_IMS101)_RepID=Y4385_TRIEI	NA	tricho	0	0	0	0	0	0	0	0	0	0	0	0	0	0	0	0	2.73761	2.38449	0	1.61912	1.51538	0	1.57416	0	0	0	K09118	NA	NA	NA	NA	NA	NA	NA	NA	NA	ko:K09118	br:ko00001				Not Included in Pathway or Brite	Poorly characterized	NA	Function unknown	K09118	uncharacterized protein
UniRef90_Q10WK3_Uncharacterized_protein_n=1_Tax=Trichodesmium_erythraeum_(strain_IMS101)_RepID=Q10WK3_TRIEI	NA	tricho	0	1.12598	4.19011	1.36933	3.69429	5.19763	3.52946	6.31419	3.2324	1.19033	3.29692	2.28279	5.52944	3.36397	0	0.99622	1.82507	5.56382	5.69172	2.42869	5.30384	3.12093	3.14832	0	1.81774	2.11263	NA	NA	NA	NA	NA	NA	NA	NA	NA	NA	NA	NA	NA	NA	NA	NA	NA	NA	NA	NA	NA
UniRef90_Q10WK6_Uncharacterized_protein_n=3_Tax=Trichodesmium_erythraeum_RepID=Q10WK6_TRIEI	NA	tricho	1.19506	2.25196	0	2.73867	2.77072	2.07905	1.17649	0	3.2324	1.19033	1.09897	1.1414	1.10589	1.12132	0	0.99622	1.82507	1.58966	0	0.809562	0	1.56046	1.57416	0	0	0	NA	NA	NA	NA	NA	NA	NA	NA	NA	NA	NA	NA	NA	NA	NA	NA	NA	NA	NA	NA	NA
UniRef90_Q10WK7_Aminodeoxychorismate_lyase_n=1_Tax=Trichodesmium_erythraeum_(strain_IMS101)_RepID=Q10WK7_TRIEI	NA	tricho	0	0	1.04753	0	0	0	0	1.26284	0	0	0	0	0	0	0	0	0	1.58966	0	0.809562	0.757692	0	0.78708	0	0	0	K07082	NA	NA	NA	NA	NA	NA	NA	NA	NA	ko:K07082	br:ko00001				Not Included in Pathway or Brite	Poorly characterized	NA	General function prediction only	K07082	UPF0755 protein
UniRef90_Q10WL5_Uncharacterized_protein_n=1_Tax=Trichodesmium_erythraeum_(strain_IMS101)_RepID=Q10WL5_TRIEI	NA	tricho	2.39011	1.12598	1.04753	2.73867	6.465	3.11858	2.35297	1.26284	1.07747	2.38066	2.19795	2.28279	2.21178	3.36397	0	0	0	0	0	2.42869	0	0	0	0	0	0	NA	NA	NA	NA	NA	NA	NA	NA	NA	NA	NA	NA	NA	NA	NA	NA	NA	NA	NA	NA	NA
UniRef90_Q10WL6_Precorrin-3_methyltransferase_n=2_Tax=Trichodesmium_erythraeum_RepID=Q10WL6_TRIEI	NA	tricho	0	0	0	0	0	0	0	0	0	0	0	0	0	0	0	0	0	0	0	0	0	0	0	1.18675	1.81774	3.16895	K13541	NA	NA	NA	Metabolism	Metabolism	Cofactor and vitamin biosynthesis	NA	NA	NA	ko:K13541	br:ko00001	path:ko00860	ec:3.7.1.12	path:map00860	Metabolism	Metabolism of cofactors and vitamins	NA	Porphyrin metabolism	cbiGH-cobJ	cobalt-precorrin 5A hydrolase / cobalt-factor III methyltransferase / precorrin-3B C17-methyltransferase
UniRef90_Q10WL8_Uncharacterized_protein_n=2_Tax=Trichodesmium_erythraeum_RepID=Q10WL8_TRIEI	NA	tricho	0	0	2.09506	1.36933	0	0	1.17649	2.52568	2.15494	0	0	0	0	0	1.03215	0	0	0	0	0.809562	0.757692	0	0.78708	0	1.81774	0	NA	NA	NA	NA	NA	NA	NA	NA	NA	NA	NA	NA	NA	NA	NA	NA	NA	NA	NA	NA	NA
UniRef90_Q10WM2_Uncharacterized_protein_n=2_Tax=Trichodesmium_erythraeum_RepID=Q10WM2_TRIEI	NA	tricho	0	0	0	0	0	0	1.17649	0	0	0	0	0	2.21178	0	0	0	3.65015	0	0	0	0	0	0	0	0	0	NA	NA	NA	NA	NA	NA	NA	NA	NA	NA	NA	NA	NA	NA	NA	NA	NA	NA	NA	NA	NA
UniRef90_Q10WM4_Cysteine_desulfurase_n=1_Tax=Trichodesmium_erythraeum_(strain_IMS101)_RepID=Q10WM4_TRIEI	NA	tricho	0	0	0	0	0	1.03953	0	0	0	0	0	0	1.10589	0	0	0	0	2.38449	0	0.809562	2.27308	0	0.78708	0	0	0	K11717	NA	NA	NA	Nucleotide and amino acid metabolism	Amino acid metabolism	Other amino acid metabolism	NA	NA	NA	ko:K11717	br:ko00001	path:ko00450	ec:2.8.1.7	path:map00450	Metabolism	Metabolism of other amino acids	NA	Selenocompound metabolism	sufS	cysteine desulfurase / selenocysteine lyase
UniRef90_Q10WM5_FeS_assembly_protein_SufD_n=1_Tax=Trichodesmium_erythraeum_(strain_IMS101)_RepID=Q10WM5_TRIEI	NA	tricho	3.58517	2.25196	5.23764	0	1.84714	4.1581	2.35297	7.57703	2.15494	2.38066	2.19795	1.1414	5.52944	2.24264	4.12861	0.99622	2.73761	4.76899	1.62621	1.61912	3.78846	0.780232	2.36124	1.18675	4.54435	1.05632	NA	NA	NA	NA	NA	NA	NA	NA	NA	NA	NA	NA	NA	NA	NA	NA	NA	NA	NA	NA	NA
UniRef90_Q10WM6_FeS_assembly_ATPase_SufC_n=2_Tax=Trichodesmium_erythraeum_RepID=Q10WM6_TRIEI	NA	tricho	9.56044	3.37794	12.5703	1.36933	6.465	5.19763	4.70595	7.57703	7.54228	2.38066	3.29692	3.42419	6.63533	2.24264	6.19292	6.97354	8.21283	10.3328	8.94413	7.28606	12.8808	8.58255	7.8708	8.30724	5.45322	12.6758	K09013	NA	NA	NA	Other	Other	Signaling and cellular processes	NA	NA	NA	ko:K09013	br:ko00001				Brite Hierarchies	Protein families: signaling and cellular processes	NA	Transporters	sufC	Fe-S cluster assembly ATP-binding protein
UniRef90_Q10WM7_Iron-regulated_ABC_transporter_membrane_component_SufB_n=1_Tax=Trichodesmium_erythraeum_(strain_IMS101)_RepID=Q10WM7_TRIEI	Tery_4355	tricho	5.97528	9.00784	9.42776	5.47733	11.0829	5.19763	7.05892	12.6284	5.38734	4.76132	7.69282	11.414	6.63533	8.97058	2.06431	6.97354	6.38776	11.1276	7.31793	9.71475	12.1231	10.9232	11.8062	3.56025	9.0887	4.22526	K09014	NA	NA	NA	NA	NA	NA	NA	NA	NA	ko:K09014	br:ko00001				Not Included in Pathway or Brite	Poorly characterized	NA	General function prediction only	sufB	Fe-S cluster assembly protein SufB
UniRef90_Q10WM9_Uncharacterized_protein_n=2_Tax=Trichodesmium_erythraeum_RepID=Q10WM9_TRIEI	NA	tricho	1.19506	1.12598	2.09506	1.36933	0.923572	1.03953	1.17649	5.05135	1.07747	1.19033	1.09897	2.28279	2.21178	1.12132	0	0.99622	2.73761	0.794831	1.62621	0.809562	0.757692	1.56046	0.78708	3.56025	1.81774	2.11263	NA	NA	NA	NA	NA	NA	NA	NA	NA	NA	NA	NA	NA	NA	NA	NA	NA	NA	NA	NA	NA
UniRef90_Q10WN0_Nicotinate-nucleotide_pyrophosphorylase_(Carboxylating)_n=2_Tax=Trichodesmium_erythraeum_RepID=Q10WN0_TRIEI	NA	tricho	0	1.12598	1.04753	8.216	0.923572	0	1.17649	6.31419	0	2.38066	4.3959	1.1414	1.10589	1.12132	0	0	1.82507	0	0	0	1.51538	0	0	0	0	0	K00767	nadC, QPRT; nicotinate-nucleotide pyrophosphorylase (carboxylating) [EC:2.4.2.19]	M00115	NAD biosynthesis, aspartate => NAD [PATH:map00760]	Metabolism	Metabolism	Cofactor and vitamin biosynthesis	Cofactor and vitamin biosynthesis	Nucleotide and amino acid metabolism	Pathway module	ko:K00767	br:ko00001	path:ko00760	ec:2.4.2.19	path:map00760	Metabolism	Metabolism of cofactors and vitamins	NA	Nicotinate and nicotinamide metabolism	nadC, QPRT	nicotinate-nucleotide pyrophosphorylase (carboxylating)
UniRef90_Q10WN1_Serine/threonine_protein_kinase_n=1_Tax=Trichodesmium_erythraeum_(strain_IMS101)_RepID=Q10WN1_TRIEI	NA	tricho	7.17033	3.37794	3.14259	4.108	4.61786	5.19763	5.88244	5.05135	1.07747	2.38066	1.09897	1.1414	1.10589	3.36397	4.12861	1.99244	2.73761	7.15348	3.25241	8.90519	3.78846	3.12093	2.36124	0	2.72661	1.05632	NA	NA	NA	NA	NA	NA	NA	NA	NA	NA	NA	NA	NA	NA	NA	NA	NA	NA	NA	NA	NA
UniRef90_Q10WN3_MoaD_family_protein_n=1_Tax=Trichodesmium_erythraeum_(strain_IMS101)_RepID=Q10WN3_TRIEI	NA	tricho	0	0	1.04753	4.108	1.84714	2.07905	1.17649	1.26284	1.07747	2.38066	2.19795	3.42419	1.10589	2.24264	1.03215	0	1.82507	1.58966	2.43931	0.809562	0.757692	9.36279	0.78708	1.18675	1.81774	2.11263	K03636	NA	NA	NA	Genetic information processing	Genetic information processing	Folding, sorting and degradation	NA	NA	NA	ko:K03636	br:ko00001	path:ko04122		path:map04122	Genetic Information Processing	Folding, sorting and degradation	NA	Sulfur relay system	moaD, cysO	sulfur-carrier protein
UniRef90_Q10WN4_L-threonine_synthase_n=1_Tax=Trichodesmium_erythraeum_(strain_IMS101)_RepID=Q10WN4_TRIEI	NA	tricho	11.9506	5.6299	11.5228	10.9547	4.61786	4.1581	10.5884	17.6797	9.69721	7.14197	6.59385	7.98978	11.0589	12.3345	2.06431	10.9584	3.65015	12.7173	8.94413	6.4765	10.6077	10.143	11.8062	4.747	8.17983	12.6758	NA	NA	NA	NA	NA	NA	NA	NA	NA	NA	NA	NA	NA	NA	NA	NA	NA	NA	NA	NA	NA
UniRef90_Q10WP1_Allergen_V5/Tpx-1_related_n=2_Tax=Trichodesmium_erythraeum_RepID=Q10WP1_TRIEI	NA	tricho	1.19506	1.12598	0	2.73867	0.923572	1.03953	1.17649	2.52568	1.07747	1.19033	2.19795	1.1414	2.21178	1.12132	0	0.99622	0.912536	1.58966	2.43931	0.809562	0.757692	0.780232	1.57416	3.56025	2.72661	0	NA	NA	NA	NA	NA	NA	NA	NA	NA	NA	NA	NA	NA	NA	NA	NA	NA	NA	NA	NA	NA
UniRef90_Q10WP4_Uncharacterized_protein_n=1_Tax=Trichodesmium_erythraeum_(strain_IMS101)_RepID=Q10WP4_TRIEI	NA	tricho	1.19506	1.12598	1.04753	6.84666	0	0	0	6.31419	0	0	0	0	0	1.12132	0	1.99244	5.47522	5.56382	4.87862	5.66694	3.03077	4.68139	2.36124	0	0	0	NA	NA	NA	NA	NA	NA	NA	NA	NA	NA	NA	NA	NA	NA	NA	NA	NA	NA	NA	NA	NA
UniRef90_Q10WP5_Uncharacterized_protein_n=3_Tax=Trichodesmium_erythraeum_RepID=Q10WP5_TRIEI	NA	tricho	1.19506	2.25196	2.09506	2.73867	1.84714	3.11858	4.70595	5.05135	2.15494	2.38066	3.29692	1.1414	2.21178	2.24264	0	1.99244	0.912536	3.97416	0.813103	2.42869	3.78846	0.780232	2.36124	0	0	0	NA	NA	NA	NA	NA	NA	NA	NA	NA	NA	NA	NA	NA	NA	NA	NA	NA	NA	NA	NA	NA
UniRef90_Q10WP7_Ketol-acid_reductoisomerase_n=1_Tax=Trichodesmium_erythraeum_(strain_IMS101)_RepID=ILVC_TRIEI	NA	tricho	66.9231	34.9054	41.9011	79.4213	47.1022	45.7391	41.1771	60.6162	36.6339	36.9002	51.6518	34.2419	36.4943	42.6102	25.8038	40.845	69.3528	70.74	80.4972	59.0981	59.1	73.3418	77.1339	46.2832	59.9854	61.2663	K00053	ilvC; ketol-acid reductoisomerase [EC:1.1.1.86]	M00019_M00570	Valine/isoleucine biosynthesis, pyruvate => valine / 2-oxobutanoate => isoleucine [PATH:map01210 map01230 map00290]_Isoleucine biosynthesis, threonine => 2-oxobutanoate => isoleucine [PATH:map01230 map00290]	Nucleotide and amino acid metabolism	Amino acid metabolism	Branched-chain amino acid metabolism	Branched-chain amino acid metabolism	Nucleotide and amino acid metabolism	Pathway module	ko:K00053	br:ko00001	path:ko00290	ec:1.1.1.86	path:map00290	Metabolism	Amino acid metabolism	Metabolism of cofactors and vitamins	Valine, leucine and isoleucine biosynthesis_Pantothenate and CoA biosynthesis	ilvC	ketol-acid reductoisomerase
UniRef90_Q10WQ2_Microcompartments_protein_n=1_Tax=Trichodesmium_erythraeum_(strain_IMS101)_RepID=Q10WQ2_TRIEI	NA	tricho	26.2912	18.0157	15.7129	24.648	18.4714	21.83	20.0003	20.2054	18.317	20.2356	13.1877	22.8279	19.906	11.2132	12.3858	20.9206	17.3382	19.8708	13.0096	15.3817	18.9423	14.8244	16.5287	20.1747	22.7217	23.2389	NA	NA	NA	NA	NA	NA	NA	NA	NA	NA	NA	NA	NA	NA	NA	NA	NA	NA	NA	NA	NA
UniRef90_Q10WQ3_Microcompartments_protein_n=1_Tax=Trichodesmium_erythraeum_(strain_IMS101)_RepID=Q10WQ3_TRIEI	NA	tricho	1.19506	0	3.14259	9.58533	1.84714	3.11858	3.52946	6.31419	4.30987	4.76132	3.29692	4.56559	3.31766	2.24264	0	2.98866	6.38776	2.38449	2.43931	5.66694	4.54615	3.12093	3.9354	2.3735	4.54435	2.11263	NA	NA	NA	NA	NA	NA	NA	NA	NA	NA	NA	NA	NA	NA	NA	NA	NA	NA	NA	NA	NA
UniRef90_Q10WQ5_10_kDa_chaperonin_n=8_Tax=Oscillatoriales_RepID=CH10_TRIEI	NA	tricho	191.209	165.519	190.65	210.877	158.854	168.403	130.59	228.574	177.782	161.885	157.153	147.24	147.083	158.106	207.463	139.471	130.493	135.916	160.181	175.675	168.965	164.629	164.5	224.296	229.035	274.642	NA	NA	NA	NA	NA	NA	NA	NA	NA	NA	NA	NA	NA	NA	NA	NA	NA	NA	NA	NA	NA
UniRef90_Q10WQ7_Two_component_transcriptional_regulator,_LuxR_family_n=1_Tax=Trichodesmium_erythraeum_(strain_IMS101)_RepID=Q10WQ7_TRIEI	NA	tricho	17.9258	18.0157	20.9506	12.324	11.0829	11.4348	9.4119	11.3655	15.0846	8.3323	6.59385	6.84838	15.4824	12.3345	10.3215	5.97732	10.0379	18.2811	20.3276	21.0486	18.1846	14.8244	11.8062	3.56025	1.81774	3.16895	K02479	NA	NA	NA	Other	Other	Signaling and cellular processes	NA	NA	NA	ko:K02479	br:ko00001				Brite Hierarchies	Protein families: signaling and cellular processes	NA	Two-component system	K02479	two-component system, NarL family, response regulator
UniRef90_Q10WQ8_Uncharacterized_protein_n=7_Tax=Oscillatoriophycideae_RepID=Q10WQ8_TRIEI	NA	tricho	5.97528	4.50392	4.19011	9.58533	7.38858	6.23715	4.70595	10.1027	7.54228	5.95164	6.59385	5.70698	7.74121	6.72793	0	6.97354	4.56268	6.35865	4.06551	4.85738	3.03077	3.12093	3.9354	2.3735	4.54435	6.33789	NA	NA	NA	NA	NA	NA	NA	NA	NA	NA	NA	NA	NA	NA	NA	NA	NA	NA	NA	NA	NA
UniRef90_Q10WR1_Uncharacterized_protein_n=2_Tax=Trichodesmium_erythraeum_RepID=Q10WR1_TRIEI	NA	tricho	0	2.25196	3.14259	1.36933	0.923572	0	3.52946	2.52568	4.30987	0	0	0	0	0	0	1.99244	5.47522	3.97416	0.813103	5.66694	1.51538	1.56046	1.57416	3.56025	4.54435	2.11263	NA	NA	NA	NA	NA	NA	NA	NA	NA	NA	NA	NA	NA	NA	NA	NA	NA	NA	NA	NA	NA
UniRef90_Q10WR3_OpcA_protein_n=2_Tax=Trichodesmium_erythraeum_RepID=Q10WR3_TRIEI	NA	tricho	8.36539	7.88186	4.19011	6.84666	7.38858	6.23715	7.05892	11.3655	7.54228	5.95164	6.59385	6.84838	6.63533	4.48529	2.06431	9.9622	9.12537	9.53798	5.69172	7.28606	7.57692	10.9232	10.232	9.49399	6.36209	7.39421	NA	NA	NA	NA	NA	NA	NA	NA	NA	NA	NA	NA	NA	NA	NA	NA	NA	NA	NA	NA	NA
UniRef90_Q10WR6_Ferrochelatase_n=1_Tax=Trichodesmium_erythraeum_(strain_IMS101)_RepID=HEMH_TRIEI	NA	tricho	5.97528	6.75588	6.28517	9.58533	5.54143	7.27668	3.52946	6.31419	7.54228	3.57099	3.29692	5.70698	6.63533	5.60661	1.03215	7.96976	3.65015	7.94831	8.13103	8.09563	10.6077	9.36279	12.5933	1.18675	2.72661	2.11263	K01772	hemH, FECH; ferrochelatase [EC:4.99.1.1]	M00121	Heme biosynthesis, glutamate => protoheme/siroheme [PATH:map00860]	Metabolism	Metabolism	Cofactor and vitamin biosynthesis	Cofactor and vitamin biosynthesis	Nucleotide and amino acid metabolism	Pathway module	ko:K01772	br:ko00001	path:ko00860	ec:4.98.1.1	path:map00860	Metabolism	Metabolism of cofactors and vitamins	NA	Porphyrin metabolism	hemH, FECH	protoporphyrin/coproporphyrin ferrochelatase
UniRef90_Q10WR8_Glutamate_dehydrogenase_n=1_Tax=Trichodesmium_erythraeum_(strain_IMS101)_RepID=Q10WR8_TRIEI	Tery_4311	tricho	11.9506	9.00784	9.42776	19.1707	7.38858	10.3953	9.4119	17.6797	6.46481	8.3323	9.89077	7.98978	6.63533	7.84925	4.12861	3.98488	7.30029	7.94831	3.25241	9.71475	3.78846	7.02209	7.8708	4.747	4.54435	3.16895	K00262	NA	NA	NA	Energy metabolism	Energy metabolism	Nitrogen metabolism	NA	NA	NA	ko:K00262	br:ko00001	path:ko00220	ec:1.4.1.4	path:map00220	Metabolism	Energy metabolism	Amino acid metabolism	Nitrogen metabolism_Alanine, aspartate and glutamate metabolism_Arginine biosynthesis	E1.4.1.4, gdhA	glutamate dehydrogenase (NADP+)
UniRef90_Q10WT1_Putative_sensor_protein_n=2_Tax=Trichodesmium_erythraeum_RepID=Q10WT1_TRIEI	NA	tricho	14.3407	9.00784	16.7605	9.58533	8.31215	8.3162	5.88244	13.8912	10.7747	8.3323	3.29692	4.56559	6.63533	10.0919	1.03215	7.96976	8.21283	6.35865	2.43931	8.09563	9.0923	3.90116	7.8708	5.93374	6.36209	3.16895	NA	NA	NA	NA	NA	NA	NA	NA	NA	NA	NA	NA	NA	NA	NA	NA	NA	NA	NA	NA	NA
UniRef90_Q10WU2_Pentapeptide_repeat_n=2_Tax=Trichodesmium_erythraeum_RepID=Q10WU2_TRIEI	NA	tricho	0	3.37794	6.28517	0	2.77072	8.3162	0	1.26284	6.46481	2.38066	0	1.1414	4.42355	4.48529	6.19292	5.97732	4.56268	2.38449	0.813103	0	2.27308	3.12093	4.72248	7.12049	7.27096	6.33789	NA	NA	NA	NA	NA	NA	NA	NA	NA	NA	NA	NA	NA	NA	NA	NA	NA	NA	NA	NA	NA
UniRef90_Q10WU3_Uncharacterized_protein_n=1_Tax=Trichodesmium_erythraeum_(strain_IMS101)_RepID=Q10WU3_TRIEI	NA	tricho	8.36539	5.6299	9.42776	6.84666	7.38858	12.4743	8.23541	17.6797	10.7747	5.95164	10.9897	9.13117	8.8471	13.4559	1.03215	11.9546	7.30029	7.15348	3.25241	6.4765	6.81923	8.58255	3.9354	4.747	9.0887	7.39421	NA	NA	NA	NA	NA	NA	NA	NA	NA	NA	NA	NA	NA	NA	NA	NA	NA	NA	NA	NA	NA
UniRef90_Q10WV9_2,3-dimethylmalate_lyase_n=1_Tax=Trichodesmium_erythraeum_(strain_IMS101)_RepID=Q10WV9_TRIEI	NA	tricho	13.1456	3.37794	11.5228	8.216	9.23572	8.3162	15.2943	5.05135	9.69721	14.2839	12.0887	11.414	11.0589	8.97058	1.03215	3.98488	2.73761	2.38449	0	8.90519	6.81923	0.780232	0.78708	4.747	5.45322	5.28158	K03417	NA	NA	NA	Carbohydrate and lipid metabolism	Carbohydrate and lipid metabolism	Carbohydrate metabolism	NA	NA	NA	ko:K03417	br:ko00001	path:ko00640	ec:4.1.3.30	path:map00640	Metabolism	Carbohydrate metabolism	NA	Propanoate metabolism	prpB	methylisocitrate lyase
UniRef90_Q10WW2_Monooxygenase,_FAD-binding_n=2_Tax=Trichodesmium_erythraeum_RepID=Q10WW2_TRIEI	NA	tricho	3.58517	1.12598	6.28517	5.47733	9.23572	3.11858	3.52946	6.31419	3.2324	4.76132	3.29692	5.70698	3.31766	5.60661	0	1.99244	1.82507	5.56382	2.43931	4.85738	3.03077	2.3407	3.14832	0	0	0	K00486	KMO; kynurenine 3-monooxygenase [EC:1.14.13.9]	M00038	Tryptophan metabolism, tryptophan => kynurenine => 2-aminomuconate [PATH:map00380]	Nucleotide and amino acid metabolism	Amino acid metabolism	Aromatic amino acid metabolism	Aromatic amino acid metabolism	Nucleotide and amino acid metabolism	Pathway module	ko:K00486	br:ko00001	path:ko00380	ec:1.14.13.9	path:map00380	Metabolism	Amino acid metabolism	NA	Tryptophan metabolism	KMO	kynurenine 3-monooxygenase
UniRef90_Q10WX6_Uncharacterized_protein_n=1_Tax=Trichodesmium_erythraeum_(strain_IMS101)_RepID=Q10WX6_TRIEI	NA	tricho	2.39011	0	2.09506	2.73867	0	1.03953	0	2.52568	1.07747	1.19033	1.09897	0	2.21178	0	0	0	2.73761	0.794831	1.62621	0	0	1.56046	3.9354	0	0	0	NA	NA	NA	NA	NA	NA	NA	NA	NA	NA	NA	NA	NA	NA	NA	NA	NA	NA	NA	NA	NA
UniRef90_Q10WZ1_DNA_helicase_n=2_Tax=Trichodesmium_erythraeum_RepID=Q10WZ1_TRIEI	NA	tricho	4.78022	4.50392	11.5228	1.36933	7.38858	3.11858	7.05892	10.1027	5.38734	1.19033	5.49487	4.56559	4.42355	5.60661	0	0.99622	5.47522	3.17933	2.43931	5.66694	3.03077	5.46162	4.72248	0	0.90887	0	K03657	NA	NA	NA	Genetic information processing	Genetic information processing	Replication and repair	NA	NA	NA	ko:K03657	br:ko00001	path:ko03420	ec:5.6.2.4	path:map03420	Genetic Information Processing_Brite Hierarchies	Replication and repair	Protein families: genetic information processing	Nucleotide excision repair_Mismatch repair_DNA repair and recombination proteins	uvrD, pcrA	ATP-dependent DNA helicase UvrD/PcrA
UniRef90_Q10WZ4_Methyl-accepting_chemotaxis_sensory_transducer_n=3_Tax=Trichodesmium_erythraeum_RepID=Q10WZ4_TRIEI	NA	tricho	4.78022	2.25196	9.42776	4.108	6.465	3.11858	5.88244	8.83987	5.38734	2.38066	2.19795	3.42419	3.31766	5.60661	2.06431	4.9811	5.47522	3.17933	8.13103	8.90519	7.57692	8.58255	3.14832	5.93374	8.17983	9.50684	NA	NA	NA	NA	NA	NA	NA	NA	NA	NA	NA	NA	NA	NA	NA	NA	NA	NA	NA	NA	NA
UniRef90_Q10X00_Response_regulator_receiver_protein_n=1_Tax=Trichodesmium_erythraeum_(strain_IMS101)_RepID=Q10X00_TRIEI	NA	tricho	0	0	4.19011	0	0	0	0	0	0	0	0	0	0	0	0	0	0	0	0	4.04781	0.757692	0	0	0	0	0	NA	NA	NA	NA	NA	NA	NA	NA	NA	NA	NA	NA	NA	NA	NA	NA	NA	NA	NA	NA	NA
UniRef90_Q10X06_D-alanine--D-alanine_ligase_n=1_Tax=Trichodesmium_erythraeum_(strain_IMS101)_RepID=DDL_TRIEI	NA	tricho	2.39011	4.50392	2.09506	4.108	3.69429	5.19763	2.35297	3.78851	4.30987	3.57099	1.09897	2.28279	3.31766	3.36397	0	1.99244	2.73761	2.38449	2.43931	4.85738	3.78846	3.90116	3.9354	0	0	0	K01921	NA	NA	NA	Nucleotide and amino acid metabolism	Amino acid metabolism	D-Amino acid metabolism	NA	NA	NA	ko:K01921	br:ko00001	path:ko00470	ec:6.3.2.4	path:map00470	Metabolism_Human Diseases_Brite Hierarchies	Metabolism of other amino acids	Glycan biosynthesis and metabolism	D-Amino acid metabolism_Peptidoglycan biosynthesis_Vancomycin resistance_Peptidoglycan biosynthesis and degradation proteins	ddl	D-alanine-D-alanine ligase
UniRef90_Q10X15_Glutaredoxin_3_n=2_Tax=Trichodesmium_erythraeum_RepID=Q10X15_TRIEI	NA	tricho	3.58517	2.25196	5.23764	8.216	2.77072	6.23715	8.23541	5.05135	3.2324	5.95164	2.19795	4.56559	4.42355	2.24264	7.22507	3.98488	6.38776	2.38449	0.813103	3.23825	3.78846	5.46162	3.9354	3.56025	2.72661	4.22526	K03676	NA	NA	NA	Genetic information processing	Genetic information processing	Chaperones and folding catalysts	NA	NA	NA	ko:K03676	br:ko00001				Brite Hierarchies	Protein families: genetic information processing	NA	Chaperones and folding catalysts	grxC, GLRX, GLRX2	glutaredoxin 3
UniRef90_Q10X16_Glutathione_synthetase_n=1_Tax=Trichodesmium_erythraeum_(strain_IMS101)_RepID=Q10X16_TRIEI	NA	tricho	8.36539	4.50392	9.42776	10.9547	10.1593	11.4348	5.88244	18.9426	8.61974	10.713	10.9897	10.2726	7.74121	12.3345	2.06431	13.9471	16.4257	11.9225	9.75723	12.1434	12.8808	8.58255	11.0191	5.93374	12.7242	12.6758	K01920	E6.3.2.3, gshB; glutathione synthase [EC:6.3.2.3]	M00118	Glutathione biosynthesis, glutamate => glutathione [PATH:map00480]	Metabolism	Metabolism	Cofactor and vitamin biosynthesis	Cofactor and vitamin biosynthesis	Nucleotide and amino acid metabolism	Pathway module	ko:K01920	br:ko00001	path:ko00270	ec:6.3.2.3	path:map00270	Metabolism	Amino acid metabolism	Metabolism of other amino acids	Cysteine and methionine metabolism_Glutathione metabolism	gshB	glutathione synthase
UniRef90_Q10X17_Oxidoreductase-like_n=1_Tax=Trichodesmium_erythraeum_(strain_IMS101)_RepID=Q10X17_TRIEI	NA	tricho	5.97528	4.50392	4.19011	8.216	5.54143	5.19763	4.70595	7.57703	4.30987	8.3323	6.59385	10.2726	5.52944	4.48529	0	7.96976	7.30029	9.53798	8.94413	8.09563	8.33461	4.68139	17.3158	2.3735	3.63548	3.16895	NA	NA	NA	NA	NA	NA	NA	NA	NA	NA	NA	NA	NA	NA	NA	NA	NA	NA	NA	NA	NA
UniRef90_Q10X19_Amidase_n=3_Tax=Trichodesmium_erythraeum_RepID=Q10X19_TRIEI	NA	tricho	1.19506	1.12598	3.14259	4.108	3.69429	1.03953	2.35297	5.05135	4.30987	2.38066	2.19795	1.1414	4.42355	2.24264	3.09646	1.99244	1.82507	3.97416	4.06551	7.28606	6.81923	2.3407	1.57416	1.18675	1.81774	0	K02433	NA	NA	NA	Genetic information processing	Genetic information processing	Translation	NA	NA	NA	ko:K02433	br:ko00001	path:ko00970	ec:6.3.5.6	path:map00970	Genetic Information Processing_Brite Hierarchies	Translation	Protein families: genetic information processing	Aminoacyl-tRNA biosynthesis_Mitochondrial biogenesis	gatA, QRSL1	aspartyl-tRNA(Asn)/glutamyl-tRNA(Gln) amidotransferase subunit A
UniRef90_Q10X22_RNA-binding_S4_n=1_Tax=Trichodesmium_erythraeum_(strain_IMS101)_RepID=Q10X22_TRIEI	NA	tricho	1.19506	1.12598	4.19011	8.216	2.77072	1.03953	2.35297	3.78851	4.30987	4.76132	0	1.1414	3.31766	1.12132	2.06431	1.99244	5.47522	1.58966	3.25241	3.23825	0.757692	3.12093	2.36124	0	2.72661	1.05632	NA	NA	NA	NA	NA	NA	NA	NA	NA	NA	NA	NA	NA	NA	NA	NA	NA	NA	NA	NA	NA
UniRef90_Q10X23_Uncharacterized_protein_n=1_Tax=Trichodesmium_erythraeum_(strain_IMS101)_RepID=Q10X23_TRIEI	NA	tricho	0	0	1.04753	2.73867	0.923572	2.07905	2.35297	3.78851	1.07747	1.19033	1.09897	1.1414	1.10589	1.12132	1.03215	0	0.912536	1.58966	0.813103	1.61912	0.757692	2.3407	3.9354	0	0	0	NA	NA	NA	NA	NA	NA	NA	NA	NA	NA	NA	NA	NA	NA	NA	NA	NA	NA	NA	NA	NA
UniRef90_Q10X24_D-3-phosphoglycerate_dehydrogenase_n=1_Tax=Trichodesmium_erythraeum_(strain_IMS101)_RepID=Q10X24_TRIEI	NA	tricho	119.506	97.9602	96.3726	101.331	81.2743	93.5573	78.8247	101.027	90.5073	94.036	68.1364	94.7359	90.6828	84.0992	89.7973	77.7052	80.3032	93.7901	95.133	97.9571	98.5	98.3093	92.8755	121.048	142.693	156.335	NA	NA	NA	NA	NA	NA	NA	NA	NA	NA	NA	NA	NA	NA	NA	NA	NA	NA	NA	NA	NA
UniRef90_Q10X29_Hemolysin-type_calcium-binding_region_n=2_Tax=Trichodesmium_erythraeum_RepID=Q10X29_TRIEI	NA	tricho	0	0	0	0	0.923572	1.03953	0	1.26284	0	0	0	0	0	0	0	1.99244	0.912536	0.794831	0.813103	0	0	0	0.78708	0	0	0	NA	NA	NA	NA	NA	NA	NA	NA	NA	NA	NA	NA	NA	NA	NA	NA	NA	NA	NA	NA	NA
UniRef90_Q10X32_Extracellular_solute-binding_protein,_family_1_n=1_Tax=Trichodesmium_erythraeum_(strain_IMS101)_RepID=Q10X32_TRIEI	NA	tricho	2.39011	2.25196	1.04753	5.47733	0.923572	3.11858	2.35297	7.57703	2.15494	3.57099	2.19795	2.28279	2.21178	3.36397	0	2.98866	0.912536	3.17933	1.62621	3.23825	0.757692	3.12093	0.78708	1.18675	2.72661	2.11263	NA	NA	NA	NA	NA	NA	NA	NA	NA	NA	NA	NA	NA	NA	NA	NA	NA	NA	NA	NA	NA
UniRef90_Q10X34_DNA_gyrase_subunit_A_n=2_Tax=Trichodesmium_erythraeum_RepID=Q10X34_TRIEI	NA	tricho	21.511	15.7637	23.0456	21.9093	27.7072	19.751	25.8827	32.8338	17.2395	28.5679	23.0785	20.5451	21.0119	19.0625	3.09646	15.9395	28.2886	25.4346	24.3931	22.6678	24.2461	17.9453	25.9736	0	7.27096	3.16895	K02469	NA	NA	NA	Genetic information processing	Genetic information processing	DNA replication proteins	NA	NA	NA	ko:K02469	br:ko00001		ec:5.6.2.2		Brite Hierarchies	Protein families: genetic information processing	NA	DNA replication proteins_DNA repair and recombination proteins	gyrA	DNA gyrase subunit A
UniRef90_Q10X38_SPFH_domain,_Band_7_family_protein_n=1_Tax=Trichodesmium_erythraeum_(strain_IMS101)_RepID=Q10X38_TRIEI	NA	tricho	10.7555	7.88186	14.6654	13.6933	22.1657	15.5929	17.6473	12.6284	18.317	10.713	8.7918	17.1209	15.4824	12.3345	4.12861	13.9471	12.7755	10.3328	7.31793	17.0008	11.3654	7.02209	7.8708	8.30724	10.9064	8.45052	NA	NA	NA	NA	NA	NA	NA	NA	NA	NA	NA	NA	NA	NA	NA	NA	NA	NA	NA	NA	NA
UniRef90_Q10X39_Lysozyme_n=2_Tax=Trichodesmium_erythraeum_RepID=Q10X39_TRIEI	NA	tricho	19.1209	22.5196	24.0932	38.3413	23.0893	27.0277	21.1768	25.2568	17.2395	14.2839	18.6826	26.2521	13.2707	23.5478	6.19292	12.9509	14.6006	10.3328	13.0096	12.1434	12.1231	11.7035	18.1028	15.4277	13.633	15.8447	NA	NA	NA	NA	NA	NA	NA	NA	NA	NA	NA	NA	NA	NA	NA	NA	NA	NA	NA	NA	NA
UniRef90_Q10X40_Lysozyme_n=1_Tax=Trichodesmium_erythraeum_(strain_IMS101)_RepID=Q10X40_TRIEI	NA	tricho	0	0	0	1.36933	0.923572	1.03953	1.17649	1.26284	1.07747	1.19033	1.09897	0	1.10589	1.12132	0	0.99622	0.912536	0	1.62621	1.61912	3.03077	1.56046	0.78708	0	0.90887	0	NA	NA	NA	NA	NA	NA	NA	NA	NA	NA	NA	NA	NA	NA	NA	NA	NA	NA	NA	NA	NA
UniRef90_Q10X41_Pyridoxine_5'-phosphate_synthase_n=1_Tax=Trichodesmium_erythraeum_(strain_IMS101)_RepID=PDXJ_TRIEI	NA	tricho	3.58517	5.6299	3.14259	0	3.69429	3.11858	2.35297	2.52568	5.38734	4.76132	2.19795	1.1414	2.21178	2.24264	4.12861	1.99244	2.73761	0.794831	0.813103	2.42869	3.03077	4.68139	3.9354	3.56025	4.54435	4.22526	NA	NA	NA	NA	NA	NA	NA	NA	NA	NA	NA	NA	NA	NA	NA	NA	NA	NA	NA	NA	NA
UniRef90_Q10X45_Farnesyl-diphosphate_synthase_n=1_Tax=Trichodesmium_erythraeum_(strain_IMS101)_RepID=Q10X45_TRIEI	NA	tricho	0	0	1.04753	0	0	0	0	3.78851	1.07747	0	0	0	2.21178	0	0	0	1.82507	0	0	0	0	0	0.78708	0	0	0	K13789	GGPS; geranylgeranyl diphosphate synthase, type II [EC:2.5.1.1 2.5.1.10 2.5.1.29]	M00364_M00366	C10-C20 isoprenoid biosynthesis, bacteria [PATH:map00900]_C10-C20 isoprenoid biosynthesis, plants [PATH:map00900]	Carbohydrate and lipid metabolism	Carbohydrate and lipid metabolism	Terpenoid backbone biosynthesis	Terpenoid backbone biosynthesis	Carbohydrate and lipid metabolism	Pathway module	ko:K13789	br:ko00001	path:ko00900	ec:2.5.1.1	path:map00900	Metabolism_Brite Hierarchies	Metabolism of terpenoids and polyketides	Protein families: metabolism	Terpenoid backbone biosynthesis_Prenyltransferases	GGPS	geranylgeranyl diphosphate synthase, type II
UniRef90_Q10X46_Bifunctional_protein_FolD_n=1_Tax=Trichodesmium_erythraeum_(strain_IMS101)_RepID=FOLD_TRIEI	NA	tricho	2.39011	5.6299	5.23764	5.47733	5.54143	6.23715	5.88244	8.83987	5.38734	3.57099	3.29692	3.42419	5.52944	6.72793	1.03215	5.97732	6.38776	10.3328	13.0096	12.1434	6.06154	13.2639	11.0191	5.93374	6.36209	7.39421	NA	NA	NA	NA	NA	NA	NA	NA	NA	NA	NA	NA	NA	NA	NA	NA	NA	NA	NA	NA	NA
UniRef90_Q10X48_NUDIX_hydrolase_n=1_Tax=Trichodesmium_erythraeum_(strain_IMS101)_RepID=Q10X48_TRIEI	NA	tricho	0	0	0	0	0	2.07905	1.17649	2.52568	1.07747	1.19033	1.09897	1.1414	1.10589	1.12132	0	0	0.912536	0	0	0	0.757692	2.3407	0.78708	0	0	0	NA	NA	NA	NA	NA	NA	NA	NA	NA	NA	NA	NA	NA	NA	NA	NA	NA	NA	NA	NA	NA
UniRef90_Q10X49_Adenylosuccinate_lyase_n=2_Tax=Trichodesmium_erythraeum_RepID=Q10X49_TRIEI	NA	tricho	5.97528	7.88186	12.5703	27.3866	11.0829	19.751	16.4708	21.4682	11.8521	9.52263	15.3856	10.2726	14.3765	11.2132	4.12861	9.9622	10.9504	19.076	10.5703	12.1434	16.6692	9.36279	14.1674	0	3.63548	3.16895	K01756	purB, ADSL; adenylosuccinate lyase [EC:4.3.2.2]	M00048_M00049	Inosine monophosphate biosynthesis, PRPP + glutamine => IMP [PATH:map00230]_Adenine ribonucleotide biosynthesis, IMP => ADP,ATP [PATH:map00230]	Nucleotide and amino acid metabolism	Nucleotide metabolism	Purine metabolism	Purine metabolism	Nucleotide and amino acid metabolism	Pathway module	ko:K01756	br:ko00001	path:ko00230	ec:4.3.2.2	path:map00230	Metabolism	Nucleotide metabolism	Amino acid metabolism	Purine metabolism_Alanine, aspartate and glutamate metabolism	purB, ADSL	adenylosuccinate lyase
UniRef90_Q10X55_Uncharacterized_protein_n=2_Tax=Trichodesmium_erythraeum_RepID=Q10X55_TRIEI	NA	tricho	0	3.37794	0	15.0627	4.61786	0	2.35297	6.31419	15.0846	1.19033	21.9795	2.28279	2.21178	20.1838	5.16077	33.8715	10.9504	0	0	2.42869	4.54615	0	2.36124	66.4579	59.0765	50.7031	NA	NA	NA	NA	NA	NA	NA	NA	NA	NA	NA	NA	NA	NA	NA	NA	NA	NA	NA	NA	NA
UniRef90_Q10X56_Alpha/beta_hydrolase_fold_n=1_Tax=Trichodesmium_erythraeum_(strain_IMS101)_RepID=Q10X56_TRIEI	NA	tricho	0	0	0	0	0	0	0	0	0	0	0	0	0	0	0	0	0	0	0	0	0	0	0	7.12049	9.0887	9.50684	NA	NA	NA	NA	NA	NA	NA	NA	NA	NA	NA	NA	NA	NA	NA	NA	NA	NA	NA	NA	NA
UniRef90_Q10X57_Uncharacterized_protein_n=1_Tax=Trichodesmium_erythraeum_(strain_IMS101)_RepID=Q10X57_TRIEI	NA	tricho	0	0	0	0	0	0	0	1.26284	0	0	0	0	0	0	0	0	0	1.58966	0	0.809562	2.27308	1.56046	1.57416	1.18675	0.90887	1.05632	NA	NA	NA	NA	NA	NA	NA	NA	NA	NA	NA	NA	NA	NA	NA	NA	NA	NA	NA	NA	NA
UniRef90_Q10X58_Daunorubicin_resistance_ABC_transporter_ATPase_subunit_n=2_Tax=Trichodesmium_erythraeum_RepID=Q10X58_TRIEI	NA	tricho	15.5357	12.3858	15.7129	26.0173	16.6243	24.9486	21.1768	18.9426	20.4719	19.0453	16.4846	15.9796	16.5883	21.3051	12.3858	12.9509	20.0758	15.8966	8.13103	11.3339	17.4269	14.0442	15.7416	18.988	24.5395	13.7321	K01990	ABC-2.A; ABC-2 type transport system ATP-binding protein	M00254	ABC-2 type transport system [BR:ko02000]	Environmental information processing	Environmental information processing	ABC-2 type and other transport systems	ABC-2 type and other transport systems	Environmental information processing	Structural complex	ko:K01990	br:ko00001				Brite Hierarchies	Protein families: signaling and cellular processes	NA	Transporters	ABC-2.A	ABC-2 type transport system ATP-binding protein
UniRef90_Q10X62_Response_regulator_receiver_sensor_signal_transduction_histidine_kinase_n=2_Tax=Trichodesmium_erythraeum_RepID=Q10X62_TRIEI	NA	tricho	1.19506	0	0	1.36933	0	0	0	5.05135	0	0	0	0	0	0	0	0	0.912536	0	0.813103	3.23825	1.51538	0.780232	0.78708	0	0	0	K11527	NA	NA	NA	Genetic information processing	Genetic information processing	Peptidases and inhibitors	NA	NA	NA	ko:K11527	br:ko00001		ec:2.7.13.3		Brite Hierarchies	Protein families: metabolism	Protein families: signaling and cellular processes	Protein kinases_Two-component system	K11527	two-component system, sensor histidine kinase and response regulator
UniRef90_Q10X64_Phosphonate_ABC_transporter,_periplasmic_phosphonate-binding_protein_n=2_Tax=Trichodesmium_erythraeum_RepID=Q10X64_TRIEI	Tery_4153	tricho	8.36539	14.6377	12.5703	4.108	9.23572	10.3953	5.88244	11.3655	8.61974	8.3323	4.3959	9.13117	6.63533	11.2132	1.03215	5.97732	10.0379	6.35865	8.13103	8.09563	3.78846	3.90116	6.29664	0	2.72661	1.05632	K02044	phnD; phosphonate transport system substrate-binding protein	M00223	Phosphonate transport system [PATH:map02010] [BR:ko02000]	Environmental information processing	Environmental information processing	Phosphonate and phosphinate metabolism	Phosphate and amino acid transport system	Environmental information processing	Structural complex	ko:K02044	br:ko00001	path:ko02010		path:map02010	Environmental Information Processing_Brite Hierarchies	Membrane transport	Protein families: signaling and cellular processes	ABC transporters_Transporters	phnD	phosphonate transport system substrate-binding protein
UniRef90_Q10X65_Glutaredoxin_2_n=2_Tax=Trichodesmium_erythraeum_RepID=Q10X65_TRIEI	NA	tricho	0	0	0	0	0	0	0	0	0	0	0	0	0	0	0	0	0.912536	2.38449	0.813103	0.809562	1.51538	3.90116	3.14832	0	0	0	NA	NA	NA	NA	NA	NA	NA	NA	NA	NA	NA	NA	NA	NA	NA	NA	NA	NA	NA	NA	NA
UniRef90_Q10X66_UDP-N-acetylmuramoylalanyl-D-glutamate--2,_6-diaminopimelate_ligase_n=2_Tax=Trichodesmium_erythraeum_RepID=Q10X66_TRIEI	NA	tricho	10.7555	4.50392	7.3327	5.47733	11.0829	1.03953	4.70595	10.1027	4.30987	1.19033	4.3959	3.42419	3.31766	7.84925	3.09646	6.97354	10.9504	9.53798	8.94413	9.71475	13.6385	4.68139	14.1674	1.18675	7.27096	3.16895	K01928	NA	NA	NA	Nucleotide and amino acid metabolism	Amino acid metabolism	Lysine metabolism	NA	NA	NA	ko:K01928	br:ko00001	path:ko00300	ec:6.3.2.13	path:map00300	Metabolism_Brite Hierarchies	Amino acid metabolism	Glycan biosynthesis and metabolism	Lysine biosynthesis_Peptidoglycan biosynthesis_Peptidoglycan biosynthesis and degradation proteins	murE	UDP-N-acetylmuramoyl-L-alanyl-D-glutamate--2,6-diaminopimelate ligase
UniRef90_Q10X69_Molybdenum_ABC_transporter,_periplasmic_molybdate-binding_protein_n=2_Tax=Trichodesmium_erythraeum_RepID=Q10X69_TRIEI	NA	tricho	2.39011	0	1.04753	0	0.923572	0	0	0	5.38734	1.19033	0	1.1414	2.21178	0	3.09646	0	0	0	0	0	0	0	0	0	0.90887	0	K02020	modA; molybdate transport system substrate-binding protein	M00189	Molybdate transport system [PATH:map02010] [BR:ko02000]	Environmental information processing	Environmental information processing	Mineral and organic ion transport system	Mineral and organic ion transport system	Environmental information processing	Structural complex	ko:K02020	br:ko00001	path:ko02010		path:map02010	Environmental Information Processing_Brite Hierarchies	Membrane transport	Protein families: signaling and cellular processes	ABC transporters_Transporters	modA	molybdate transport system substrate-binding protein
UniRef90_Q10X82_Aminotransferase,_class_V_n=2_Tax=Trichodesmium_erythraeum_(strain_IMS101)_RepID=Q10X82_TRIEI	Tery_4134	tricho	2.39011	5.6299	10.4753	8.216	8.31215	6.23715	9.4119	11.3655	9.69721	3.57099	4.3959	7.98978	6.63533	10.0919	2.06431	5.97732	3.65015	15.1018	13.0096	8.09563	14.3961	10.143	7.8708	1.18675	3.63548	4.22526	K04487	NA	NA	NA	Metabolism	Metabolism	Cofactor and vitamin biosynthesis	NA	NA	NA	ko:K04487	br:ko00001	path:ko00730	ec:2.8.1.7	path:map00730	Metabolism_Genetic Information Processing_Brite Hierarchies	Metabolism of cofactors and vitamins	Folding, sorting and degradation	Thiamine metabolism_Sulfur relay system_Transfer RNA biogenesis_Mitochondrial biogenesis_Prokaryotic defense system	iscS, NFS1	cysteine desulfurase
UniRef90_Q10X83_Nitrogenase_cofactor_biosynthesis_protein_NifB_n=4_Tax=Trichodesmium_erythraeum_RepID=Q10X83_TRIEI	Tery_4133	tricho	7.17033	7.88186	18.8555	20.54	13.8536	7.27668	16.4708	20.2054	7.54228	3.57099	10.9897	7.98978	11.0589	5.60661	7.22507	4.9811	6.38776	6.35865	8.94413	8.90519	5.30384	8.58255	14.1674	9.49399	12.7242	11.6195	NA	NA	NA	NA	NA	Nitrogen Fixation	NA	NA	NA	NA	NA	NA	NA	NA	NA	NA	NA	NA	NA	NA	NA
UniRef90_Q10X87_NifZ_n=2_Tax=Trichodesmium_erythraeum_RepID=Q10X87_TRIEI	Tery_4129	tricho	0	0	2.09506	0	0.923572	0	2.35297	0	2.15494	3.57099	0	1.1414	0	0	0	0	1.82507	3.17933	3.25241	4.04781	3.03077	7.02209	2.36124	0	0	0	NA	NA	NA	NA	NA	Nitrogen Fixation	NA	NA	NA	NA	NA	NA	NA	NA	NA	NA	NA	NA	NA	NA	NA
UniRef90_Q10X88_NifT/FixU_n=1_Tax=Trichodesmium_erythraeum_(strain_IMS101)_RepID=Q10X88_TRIEI	Tery_4128	tricho	2.39011	4.50392	3.14259	1.36933	1.84714	1.03953	3.52946	1.26284	3.2324	3.57099	4.3959	2.28279	3.31766	2.24264	5.16077	3.98488	0.912536	7.94831	7.31793	1.61912	6.81923	18.7256	4.72248	8.30724	7.27096	6.33789	NA	NA	NA	NA	NA	Nitrogen Fixation	NA	NA	NA	NA	NA	NA	NA	NA	NA	NA	NA	NA	NA	NA	NA
UniRef90_Q10X89_Chaperone_protein_HtpG_n=2_Tax=Trichodesmium_erythraeum_RepID=Q10X89_TRIEI	NA	tricho	109.945	142.999	125.703	188.968	142.23	109.15	138.826	183.112	134.684	111.891	150.56	128.978	128.283	145.772	121.794	129.509	120.455	167.709	184.574	152.198	150.023	145.123	142.462	202.934	193.589	204.925	K04079	NA	NA	NA	Genetic information processing	Genetic information processing	Folding, sorting and degradation	NA	NA	NA	ko:K04079	br:ko00001	path:ko04141		path:map04141	Genetic Information Processing_Environmental Information Processing_Cellular Processes_Organismal Systems_Human Diseases_Brite Hierarchies	Folding, sorting and degradation	Signal transduction	Protein processing in endoplasmic reticulum_PI3K-Akt signaling pathway_Necroptosis_NOD-like receptor signaling pathway_Antigen processing and presentation_Th17 cell differentiation_IL-17 signaling pathway_Estrogen signaling pathway_Progesterone-mediated oocyte maturation_Plant-pathogen interaction_Pathways in cancer_Chemical carcinogenesis - receptor activation_Prostate cancer_Salmonella infectio…	HSP90A, htpG	molecular chaperone HtpG
UniRef90_Q10X90_50S_ribosomal_protein_L28_n=1_Tax=Trichodesmium_erythraeum_(strain_IMS101)_RepID=RL28_TRIEI	NA	tricho	1.19506	2.25196	1.04753	1.36933	1.84714	1.03953	0	3.78851	0	0	0	0	0	0	0	0	0	1.58966	4.06551	0.809562	0.757692	1.56046	0	1.18675	0	0	K02902	RP-L28, MRPL28, rpmB; large subunit ribosomal protein L28	M00178	Ribosome, bacteria [PATH:map03010] [BR:ko03011]	Genetic information processing	Ribosome	Ribosome	Ribosome	Genetic information processing	Structural complex	ko:K02902	br:ko00001	path:ko03010		path:map03010	Genetic Information Processing_Brite Hierarchies	Translation	Protein families: genetic information processing	Ribosome	RP-L28, MRPL28, rpmB	large subunit ribosomal protein L28
UniRef90_Q10XA2_Mo-dependent_nitrogenase-like_n=2_Tax=Trichodesmium_erythraeum_RepID=Q10XA2_TRIEI	NA	tricho	5.97528	5.6299	7.3327	8.21599	10.1593	8.3162	8.23541	12.6284	6.46481	5.95164	5.49487	5.70698	6.63533	6.72793	7.22507	8.96598	8.21283	12.7173	12.1965	12.953	11.3654	13.2639	7.8708	13.0542	9.99757	11.6195	NA	NA	NA	NA	NA	NA	NA	NA	NA	NA	NA	NA	NA	NA	NA	NA	NA	NA	NA	NA	NA
UniRef90_Q10XA4_Pentapeptide_repeat_n=2_Tax=Trichodesmium_erythraeum_RepID=Q10XA4_TRIEI	NA	tricho	2.39011	3.37794	3.14259	0	1.84714	1.03953	1.17649	0	4.30987	1.19033	0	0	0	0	2.06431	0	0	1.58966	0.813103	1.61912	4.54615	0.780232	0	3.56025	4.54435	2.11263	NA	NA	NA	NA	NA	NA	NA	NA	NA	NA	NA	NA	NA	NA	NA	NA	NA	NA	NA	NA	NA
UniRef90_Q10XA6_Substrate-binding_region_of_ABC-type_glycine_betaine_transport_system_n=3_Tax=Trichodesmium_erythraeum_RepID=Q10XA6_TRIEI	NA	tricho	2.39011	2.25196	6.28517	2.73867	3.69429	4.1581	1.17649	3.78851	2.15494	1.19033	2.19795	1.1414	1.10589	3.36397	0	4.9811	3.65015	3.97416	4.06551	3.23825	4.54615	2.3407	3.14832	4.747	2.72661	4.22526	K02001	proW; glycine betaine/proline transport system permease protein	M00208	Glycine betaine/proline transport system [PATH:map02010] [BR:ko02000]	Environmental information processing	Environmental information processing	Mineral and organic ion transport system	Mineral and organic ion transport system	Environmental information processing	Structural complex	ko:K02001	br:ko00001	path:ko02010		path:map02010	Environmental Information Processing_Brite Hierarchies	Membrane transport	Protein families: signaling and cellular processes	ABC transporters_Transporters	proW	glycine betaine/proline transport system permease protein
UniRef90_Q10XA7_Glycine_betaine/L-proline_ABC_transporter,_ATPase_subunit_n=1_Tax=Trichodesmium_erythraeum_(strain_IMS101)_RepID=Q10XA7_TRIEI	NA	tricho	21.511	33.7794	20.9506	12.324	23.0893	27.0277	22.3533	25.2568	23.7043	20.2356	17.5836	20.5451	16.5883	13.4559	16.5145	22.9131	21.9009	27.0243	21.9538	22.6678	21.9731	21.8465	24.3995	21.3615	26.3572	33.8021	K02000	proV; glycine betaine/proline transport system ATP-binding protein [EC:3.6.3.32]	M00208	Glycine betaine/proline transport system [PATH:map02010] [BR:ko02000]	Environmental information processing	Environmental information processing	Mineral and organic ion transport system	Mineral and organic ion transport system	Environmental information processing	Structural complex	ko:K02000	br:ko00001	path:ko02010	ec:7.6.2.9	path:map02010	Environmental Information Processing_Brite Hierarchies	Membrane transport	Protein families: signaling and cellular processes	ABC transporters_Transporters	proV	glycine betaine/proline transport system ATP-binding protein
UniRef90_Q10XB0_Chromophore_lyase_CpcS/CpeS_3_n=1_Tax=Trichodesmium_erythraeum_(strain_IMS101)_RepID=CPXS3_TRIEI	NA	tricho	0	0	0	1.36933	0	0	0	3.78851	0	0	1.09897	0	0	0	0	0	0	0.794831	1.62621	0.809562	3.03077	2.3407	0.78708	3.56025	2.72661	2.11263	NA	NA	NA	NA	NA	NA	NA	NA	NA	NA	NA	NA	NA	NA	NA	NA	NA	NA	NA	NA	NA
UniRef90_Q10XB6_Uncharacterized_protein_n=2_Tax=Trichodesmium_erythraeum_RepID=Q10XB6_TRIEI	NA	tricho	0	0	26.1882	34.2333	34.1722	0	0	0	25.8592	1.19033	17.5836	5.70698	0	1.12132	0	0	0	0	0	0	0	0	0	0	0	0	NA	NA	NA	NA	NA	NA	NA	NA	NA	NA	NA	NA	NA	NA	NA	NA	NA	NA	NA	NA	NA
UniRef90_Q10XB7_Fructose-bisphosphate_aldolase_n=1_Tax=Trichodesmium_erythraeum_(strain_IMS101)_RepID=Q10XB7_TRIEI	Tery_4099	tricho	258.132	189.165	221.029	80.7906	204.109	213.103	227.062	131.335	204.719	220.211	149.461	179.199	214.542	188.382	132.116	30.8828	34.6764	192.349	175.63	176.485	167.45	159.167	83.4305	60.5242	68.1652	100.35	NA	NA	NA	NA	NA	NA	NA	NA	NA	NA	NA	NA	NA	NA	NA	NA	NA	NA	NA	NA	NA
UniRef90_Q10XD2_Uncharacterized_protein_n=2_Tax=Trichodesmium_erythraeum_RepID=Q10XD2_TRIEI	NA	tricho	0	1.12598	1.04753	0	0	1.03953	0	0	3.2324	0	0	0	0	0	0	0	0.912536	1.58966	2.43931	1.61912	0.757692	0.780232	4.72248	1.18675	0	0	NA	NA	NA	NA	NA	NA	NA	NA	NA	NA	NA	NA	NA	NA	NA	NA	NA	NA	NA	NA	NA
UniRef90_Q10XD3_Phage_shock_protein_A,_PspA_n=2_Tax=Trichodesmium_erythraeum_RepID=Q10XD3_TRIEI	NA	tricho	25.0962	19.1417	27.2357	35.6026	31.4015	19.751	18.8238	13.8912	12.9296	14.2839	25.2764	18.2623	18.8001	22.4264	31.9968	23.9093	29.2012	27.8191	28.4586	17.8104	17.4269	21.0663	22.0382	34.4157	34.5371	33.8021	NA	NA	NA	NA	NA	NA	NA	NA	NA	NA	NA	NA	NA	NA	NA	NA	NA	NA	NA	NA	NA
UniRef90_Q10XD4_Phage_shock_protein_A,_PspA_n=2_Tax=Trichodesmium_erythraeum_RepID=Q10XD4_TRIEI	NA	tricho	107.555	81.0705	100.563	99.9613	102.516	79.0039	89.413	98.5014	104.514	105.939	89.0169	94.7359	102.848	115.496	105.28	106.596	93.9913	96.9694	87.002	73.6702	81.8307	83.4848	89.7271	157.838	176.321	152.109	NA	NA	NA	NA	NA	NA	NA	NA	NA	NA	NA	NA	NA	NA	NA	NA	NA	NA	NA	NA	NA
UniRef90_Q10XE3_Peptide_methionine_sulfoxide_reductase_MsrB_n=1_Tax=Trichodesmium_erythraeum_(strain_IMS101)_RepID=Q10XE3_TRIEI	NA	tricho	2.39011	3.37794	1.04753	2.73867	0.923572	0	1.17649	1.26284	1.07747	1.19033	2.19795	1.1414	2.21178	3.36397	0	0.99622	0	3.17933	2.43931	1.61912	1.51538	1.56046	6.29664	0	0	0	K07305	NA	NA	NA	NA	NA	NA	NA	NA	NA	ko:K07305	br:ko00001		ec:1.8.4.12		Not Included in Pathway or Brite	Unclassified: metabolism	NA	Enzymes with EC numbers	msrB	peptide-methionine (R)-S-oxide reductase
UniRef90_Q10XE9_Uncharacterized_protein_n=1_Tax=Trichodesmium_erythraeum_(strain_IMS101)_RepID=Q10XE9_TRIEI	NA	tricho	0	0	7.3327	5.47733	0.923572	0	1.17649	5.05135	2.15494	0	1.09897	1.1414	2.21178	3.36397	5.16077	1.99244	6.38776	0	1.62621	6.4765	6.06154	4.68139	6.29664	3.56025	2.72661	1.05632	NA	NA	NA	NA	NA	NA	NA	NA	NA	NA	NA	NA	NA	NA	NA	NA	NA	NA	NA	NA	NA
UniRef90_Q10XF0_Uncharacterized_protein_n=2_Tax=Trichodesmium_erythraeum_RepID=Q10XF0_TRIEI	NA	tricho	0	0	0	0	0	0	1.17649	1.26284	1.07747	0	0	1.1414	0	0	2.06431	1.99244	0	3.97416	3.25241	1.61912	0.757692	0	0	7.12049	6.36209	6.33789	NA	NA	NA	NA	NA	NA	NA	NA	NA	NA	NA	NA	NA	NA	NA	NA	NA	NA	NA	NA	NA
UniRef90_Q10XF3_Uncharacterized_protein_n=2_Tax=Trichodesmium_erythraeum_RepID=Q10XF3_TRIEI	NA	tricho	2.39011	1.12598	1.04753	0	1.84714	2.07905	0	0	1.07747	0	2.19795	0	1.10589	2.24264	0	0.99622	1.82507	2.38449	1.62621	2.42869	3.78846	1.56046	0.78708	1.18675	0.90887	0	NA	NA	NA	NA	NA	NA	NA	NA	NA	NA	NA	NA	NA	NA	NA	NA	NA	NA	NA	NA	NA
UniRef90_Q10XF4_RNA_polymerase,_sigma_28_subunit_n=1_Tax=Trichodesmium_erythraeum_(strain_IMS101)_RepID=Q10XF4_TRIEI	NA	tricho	0	1.12598	1.04753	2.73867	0.923572	1.03953	1.17649	1.26284	1.07747	0	2.19795	1.1414	1.10589	0	0	0.99622	0.912536	0.794831	1.62621	0.809562	1.51538	3.12093	0.78708	0	0	0	K03087	NA	NA	NA	Other	Other	Cellular Processes	NA	NA	NA	ko:K03087	br:ko00001	path:ko02026		path:map02026	Cellular Processes_Brite Hierarchies	Cellular community - prokaryotes	Protein families: genetic information processing	Biofilm formation - Vibrio cholerae_Biofilm formation - Escherichia coli_Transcription machinery	rpoS	RNA polymerase nonessential primary-like sigma factor
UniRef90_Q10XG5_Uncharacterized_protein_n=1_Tax=Trichodesmium_erythraeum_(strain_IMS101)_RepID=Q10XG5_TRIEI	NA	tricho	34.6566	52.921	51.3289	39.7106	65.5736	29.1067	31.7652	37.8851	43.0987	36.9002	40.6621	41.0903	35.3884	29.1544	20.6431	40.845	41.0641	46.1002	48.7862	46.9546	52.2807	49.9349	46.4377	34.4157	36.3548	35.9147	NA	NA	NA	NA	NA	NA	NA	NA	NA	NA	NA	NA	NA	NA	NA	NA	NA	NA	NA	NA	NA
UniRef90_Q10XH3_Cell_wall_hydrolase/autolysin_n=2_Tax=Trichodesmium_erythraeum_RepID=Q10XH3_TRIEI	NA	tricho	3.58517	6.75588	8.38023	13.6933	11.0829	4.1581	7.05892	8.83987	6.46481	7.14197	8.7918	10.2726	3.31766	8.97058	4.12861	4.9811	5.47522	1.58966	2.43931	5.66694	2.27308	2.3407	7.08372	2.3735	5.45322	7.39421	NA	NA	NA	NA	NA	NA	NA	NA	NA	NA	NA	NA	NA	NA	NA	NA	NA	NA	NA	NA	NA
UniRef90_Q10XH6_Glyceraldehyde-3-phosphate_dehydrogenase_n=1_Tax=Trichodesmium_erythraeum_(strain_IMS101)_RepID=Q10XH6_TRIEI	NA	tricho	225.865	177.905	166.557	153.365	207.804	191.273	181.179	141.438	164.853	184.501	198.914	181.482	194.636	186.139	245.653	184.301	193.458	216.989	213.033	198.343	188.665	181.794	187.325	150.717	198.134	191.193	K00134	GAPDH, gapA; glyceraldehyde 3-phosphate dehydrogenase [EC:1.2.1.12]	M00165_M00166_M00001_M00002_M00003_M00308_M00552	Reductive pentose phosphate cycle (Calvin cycle) [PATH:map01200 map00710]_Reductive pentose phosphate cycle, ribulose-5P => glyceraldehyde-3P [PATH:map01200 map00710]_Glycolysis (Embden-Meyerhof pathway), glucose => pyruvate [PATH:map01200 map00010]_Glycolysis, core module involving three-carbon compounds [PATH:map01200 map01230 map00010]_Gluconeogenesis, oxaloacetate => fructose-6P [PATH:map0001…	Energy metabolism	Carbon fixation	Carbon fixation	Carbon fixation_Central carbohydrate metabolism_Other carbohydrate metabolism	Energy metabolism_Carbohydrate and lipid metabolism	Pathway module	ko:K00134	br:ko00001	path:ko00010	ec:1.2.1.12	path:map00010	Metabolism_Environmental Information Processing_Human Diseases_Brite Hierarchies	Carbohydrate metabolism	Energy metabolism	Glycolysis / Gluconeogenesis_Carbon fixation in photosynthetic organisms_HIF-1 signaling pathway_Pathogenic Escherichia coli infection_Salmonella infection_Alzheimer disease_Diabetic cardiomyopathy_Membrane trafficking_Exosome	GAPDH, gapA	glyceraldehyde 3-phosphate dehydrogenase (phosphorylating)
UniRef90_Q10XH7_UDP-N-acetylmuramate--L-alanine_ligase_n=1_Tax=Trichodesmium_erythraeum_(strain_IMS101)_RepID=MURC_TRIEI	NA	tricho	0	0	0	1.36933	0	0	0	0	0	0	0	0	0	0	0	0	0	1.58966	0	0	0	0.780232	0	0	0	0	K01924	NA	NA	NA	Carbohydrate and lipid metabolism	Carbohydrate and lipid metabolism	Glycan biosynthesis and metabolism	NA	NA	NA	ko:K01924	br:ko00001	path:ko00550	ec:6.3.2.8	path:map00550	Metabolism_Brite Hierarchies	Glycan biosynthesis and metabolism	Protein families: metabolism	Peptidoglycan biosynthesis_Peptidoglycan biosynthesis and degradation proteins	murC	UDP-N-acetylmuramate--alanine ligase
UniRef90_Q10XH9_Nucleoid-associated_protein_Tery_4027_n=2_Tax=Trichodesmium_erythraeum_RepID=Q10XH9_TRIEI	NA	tricho	77.6786	78.8186	112.086	93.1146	79.4272	67.5692	61.1773	42.9365	100.205	70.2294	97.8088	78.7564	68.565	81.8565	66.0578	70.7316	56.5773	19.8708	41.4682	26.7156	27.2769	25.7477	55.8827	136.476	156.326	127.814	NA	NA	NA	NA	NA	NA	NA	NA	NA	NA	NA	NA	NA	NA	NA	NA	NA	NA	NA	NA	NA
UniRef90_Q10XI2_Glucose-6-phosphate_isomerase_n=1_Tax=Trichodesmium_erythraeum_(strain_IMS101)_RepID=Q10XI2_TRIEI	NA	tricho	195.989	188.039	185.413	253.327	194.874	215.182	157.649	166.695	168.085	192.833	205.508	180.341	186.895	208.566	225.009	204.225	168.819	160.556	182.135	141.673	156.085	141.222	140.887	211.241	214.493	183.799	K01810	GPI, pgi; glucose-6-phosphate isomerase [EC:5.3.1.9]	M00001_M00004_M00114	Glycolysis (Embden-Meyerhof pathway), glucose => pyruvate [PATH:map01200 map00010]_Pentose phosphate pathway (Pentose phosphate cycle) [PATH:map01200 map00030]_Ascorbate biosynthesis, plants, glucose-6P => ascorbate [PATH:map00010 map00051 map00053]	Carbohydrate and lipid metabolism	Carbohydrate and lipid metabolism	Central carbohydrate metabolism	Central carbohydrate metabolism_Cofactor and vitamin biosynthesis	Carbohydrate and lipid metabolism_Nucleotide and amino acid metabolism	Pathway module	ko:K01810	br:ko00001	path:ko00010	ec:5.3.1.9	path:map00010	Metabolism_Brite Hierarchies	Carbohydrate metabolism	Protein families: signaling and cellular processes	Glycolysis / Gluconeogenesis_Pentose phosphate pathway_Starch and sucrose metabolism_Amino sugar and nucleotide sugar metabolism_Exosome	GPI, pgi	glucose-6-phosphate isomerase
UniRef90_Q10XI6_Uncharacterized_protein_n=2_Tax=Trichodesmium_erythraeum_RepID=Q10XI6_TRIEI	NA	tricho	2.39011	1.12598	3.14259	5.47733	0.923572	2.07905	1.17649	3.78851	1.07747	3.57099	4.3959	1.1414	2.21178	5.60661	6.19292	4.9811	1.82507	3.17933	2.43931	1.61912	3.78846	3.12093	3.9354	1.18675	0.90887	1.05632	NA	NA	NA	NA	NA	NA	NA	NA	NA	NA	NA	NA	NA	NA	NA	NA	NA	NA	NA	NA	NA
UniRef90_Q10XI8_Uncharacterized_protein_n=2_Tax=Trichodesmium_erythraeum_RepID=Q10XI8_TRIEI	NA	tricho	1.19506	4.50392	6.28517	5.47733	4.61786	2.07905	3.52946	8.83987	3.2324	3.57099	4.3959	0	1.10589	1.12132	4.12861	1.99244	3.65015	5.56382	4.06551	3.23825	3.03077	3.12093	3.14832	7.12049	4.54435	3.16895	NA	NA	NA	NA	NA	NA	NA	NA	NA	NA	NA	NA	NA	NA	NA	NA	NA	NA	NA	NA	NA
UniRef90_Q10XI9_Glutathione_S-transferase-like_n=1_Tax=Trichodesmium_erythraeum_(strain_IMS101)_RepID=Q10XI9_TRIEI	NA	tricho	0	0	0	5.47733	0	0	0	0	0	0	0	0	0	0	0	0.99622	0	0	0	0	0	0	0	13.0542	15.4508	21.1263	NA	NA	NA	NA	NA	NA	NA	NA	NA	NA	NA	NA	NA	NA	NA	NA	NA	NA	NA	NA	NA
UniRef90_Q10XJ2_Chaperone_protein_DnaK_n=1_Tax=Trichodesmium_erythraeum_(strain_IMS101)_RepID=Q10XJ2_TRIEI	NA	tricho	3.58517	7.88186	7.3327	5.47733	4.61786	4.1581	4.70595	11.3655	11.8521	4.76132	6.59385	4.56559	4.42355	8.97058	3.09646	1.99244	3.65015	8.74315	6.50482	5.66694	5.30384	6.24186	5.50956	3.56025	7.27096	8.45052	K04043	NA	NA	NA	Genetic information processing	Genetic information processing	Folding, sorting and degradation	NA	NA	NA	ko:K04043	br:ko00001	path:ko03018		path:map03018	Genetic Information Processing_Organismal Systems_Human Diseases_Brite Hierarchies	Folding, sorting and degradation	Aging	RNA degradation_Longevity regulating pathway - worm_Tuberculosis_Messenger RNA biogenesis_Chaperones and folding catalysts_Mitochondrial biogenesis_Exosome	dnaK, HSPA9	molecular chaperone DnaK
UniRef90_Q10XJ3_Zeta-carotene_desaturase_/_three-step_phytoene_desaturase_n=1_Tax=Trichodesmium_erythraeum_(strain_IMS101)_RepID=Q10XJ3_TRIEI	NA	tricho	15.5357	12.3858	13.6179	12.324	12.93	13.5138	18.8238	18.9426	20.4719	15.4743	12.0887	17.1209	15.4824	13.4559	6.19292	20.9206	19.1633	23.0501	21.9538	25.0964	30.3077	18.7256	25.9736	9.49399	12.7242	8.45052	K02293	PDS, crtP; 15-cis-phytoene desaturase [EC:1.3.5.5]	M00097	beta-Carotene biosynthesis, GGAP => beta-carotene [PATH:map00906]	Carbohydrate and lipid metabolism	Carbohydrate and lipid metabolism	NA	Other terpenoid biosynthesis	Carbohydrate and lipid metabolism	Pathway module	ko:K02293	br:ko00001	path:ko00906	ec:1.3.5.5	path:map00906	Metabolism	Metabolism of terpenoids and polyketides	NA	Carotenoid biosynthesis	PDS, crtP	15-cis-phytoene desaturase
UniRef90_Q10XJ4_Phytoene_synthase_n=2_Tax=Trichodesmium_erythraeum_RepID=Q10XJ4_TRIEI	NA	tricho	0	0	1.04753	0	0.923572	0	0	0	0	0	0	0	1.10589	0	1.03215	0	0	1.58966	0	1.61912	1.51538	0.780232	0.78708	0	0.90887	0	K02291	crtB; phytoene synthase [EC:2.5.1.32]	M00097	beta-Carotene biosynthesis, GGAP => beta-carotene [PATH:map00906]	Carbohydrate and lipid metabolism	Carbohydrate and lipid metabolism	Other terpenoid biosynthesis	Other terpenoid biosynthesis	Carbohydrate and lipid metabolism	Pathway module	ko:K02291	br:ko00001	path:ko00906	ec:2.5.1.32	path:map00906	Metabolism_Brite Hierarchies	Metabolism of terpenoids and polyketides	Protein families: metabolism	Carotenoid biosynthesis_Prenyltransferases	crtB	15-cis-phytoene synthase
UniRef90_Q10XJ6_RNA-binding_region_RNP-1_n=2_Tax=Trichodesmium_erythraeum_RepID=Q10XJ6_TRIEI	NA	tricho	51.3874	40.5353	62.8517	64.3586	47.1022	41.581	52.9419	59.3534	56.0283	58.3261	68.1364	53.6456	46.4473	51.5808	58.8327	63.7581	44.7143	55.6382	51.2255	60.7172	52.2808	32.7698	44.0765	41.5362	51.8056	46.4779	NA	NA	NA	NA	NA	NA	NA	NA	NA	NA	NA	NA	NA	NA	NA	NA	NA	NA	NA	NA	NA
UniRef90_Q10XJ9_Cysteine--tRNA_ligase_n=1_Tax=Trichodesmium_erythraeum_(strain_IMS101)_RepID=SYC_TRIEI	NA	tricho	13.1456	7.88186	3.14259	10.9547	6.465	5.19763	8.23541	10.1027	8.61974	2.38066	6.59385	4.56559	8.8471	5.60661	2.06431	0	0.912536	15.8966	8.94413	11.3339	13.6385	9.36279	4.72248	10.6807	8.17983	9.50684	K01883	CARS, cysS; cysteinyl-tRNA synthetase [EC:6.1.1.16]	M00360_M00359	Aminoacyl-tRNA biosynthesis, prokaryotes [PATH:map00970]_Aminoacyl-tRNA biosynthesis, eukaryotes [PATH:map00970]	Genetic information processing	Genetic information processing	Translation	Aminoacyl tRNA	Metabolism	Functional set	ko:K01883	br:ko00001	path:ko00970	ec:6.1.1.16	path:map00970	Genetic Information Processing_Brite Hierarchies	Translation	Protein families: metabolism	Aminoacyl-tRNA biosynthesis_Amino acid related enzymes_Transfer RNA biogenesis	CARS, cysS	cysteinyl-tRNA synthetase
UniRef90_Q10XK1_Response_regulator_receiver_protein_n=1_Tax=Trichodesmium_erythraeum_(strain_IMS101)_RepID=Q10XK1_TRIEI	NA	tricho	0	0	0	0	0	0	0	0	1.07747	0	0	0	0	0	0	0	2.73761	0	0.813103	2.42869	0.757692	1.56046	1.57416	0	0	0	K02485	NA	NA	NA	Other	Other	Signaling and cellular processes	NA	NA	NA	ko:K02485	br:ko00001				Brite Hierarchies	Protein families: signaling and cellular processes	NA	Two-component system	rssB, hnr	two-component system, response regulator
UniRef90_Q10XK3_Uncharacterized_protein_n=1_Tax=Trichodesmium_erythraeum_(strain_IMS101)_RepID=Q10XK3_TRIEI	NA	tricho	2.39011	1.12598	3.14259	1.36933	1.84714	2.07905	0	0	2.15494	0	0	1.1414	1.10589	3.36397	0	1.99244	3.65015	0.794831	1.62621	1.61912	1.51538	0.780232	2.36124	0	0	0	NA	NA	NA	NA	NA	NA	NA	NA	NA	NA	NA	NA	NA	NA	NA	NA	NA	NA	NA	NA	NA
UniRef90_Q10XK6_Carboxypeptidase_Taq._Metallo_peptidase._MEROPS_family_M32_n=2_Tax=Trichodesmium_erythraeum_RepID=Q10XK6_TRIEI	NA	tricho	0	0	0	0	0.923572	0	0	1.26284	0	0	0	0	0	0	0	0	0	0	0	0	0	0	0.78708	2.3735	4.54435	3.16895	K01299	NA	NA	NA	Genetic information processing	Genetic information processing	Peptidases and inhibitors	NA	NA	NA	ko:K01299	br:ko00001		ec:3.4.17.19		Brite Hierarchies	Protein families: metabolism	NA	Peptidases and inhibitors	E3.4.17.19	carboxypeptidase Taq
UniRef90_Q10XL4_Arginine--tRNA_ligase_n=1_Tax=Trichodesmium_erythraeum_(strain_IMS101)_RepID=SYR_TRIEI	NA	tricho	3.58517	2.25196	6.28517	12.324	6.465	5.19763	4.70595	1.26284	4.30987	1.19033	2.19795	4.56559	6.63533	4.48529	1.03215	1.99244	1.82507	8.74315	8.94413	6.4765	13.6385	4.68139	6.29664	4.747	6.36209	5.28158	K01887	RARS, argS; arginyl-tRNA synthetase [EC:6.1.1.19]	M00360_M00359	Aminoacyl-tRNA biosynthesis, prokaryotes [PATH:map00970]_Aminoacyl-tRNA biosynthesis, eukaryotes [PATH:map00970]	Genetic information processing	Genetic information processing	Translation	Aminoacyl tRNA	Metabolism	Functional set	ko:K01887	br:ko00001	path:ko00970	ec:6.1.1.19	path:map00970	Genetic Information Processing_Brite Hierarchies	Translation	Protein families: metabolism	Aminoacyl-tRNA biosynthesis_Amino acid related enzymes_Transfer RNA biogenesis_Mitochondrial biogenesis	RARS, argS	arginyl-tRNA synthetase
UniRef90_Q10XL6_Malate_dehydrogenase_(Oxaloacetate_decarboxylating)_n=1_Tax=Trichodesmium_erythraeum_(strain_IMS101)_RepID=Q10XL6_TRIEI	NA	tricho	45.4121	32.6534	37.711	68.4666	58.185	32.2253	35.2946	54.302	25.8592	32.1389	32.9692	35.3833	43.1296	41.4889	21.6752	40.845	54.7522	65.971	90.2544	103.624	75.7692	91.2872	76.3468	27.2952	38.1725	34.8584	NA	NA	NA	NA	NA	NA	NA	NA	NA	NA	NA	NA	NA	NA	NA	NA	NA	NA	NA	NA	NA
UniRef90_Q10XL9_Uncharacterized_protein_n=2_Tax=Trichodesmium_erythraeum_RepID=Q10XL9_TRIEI	NA	tricho	7.17033	12.3858	5.23764	4.108	5.54143	5.19763	5.88244	7.57703	6.46481	7.14197	3.29692	3.42419	6.63533	4.48529	5.16077	1.99244	1.82507	0	0	0	0	0	0	2.3735	2.72661	1.05632	NA	NA	NA	NA	NA	NA	NA	NA	NA	NA	NA	NA	NA	NA	NA	NA	NA	NA	NA	NA	NA
UniRef90_Q10XM1_Transcription_termination/antitermination_protein_NusA_n=1_Tax=Trichodesmium_erythraeum_(strain_IMS101)_RepID=Q10XM1_TRIEI	NA	tricho	0	5.6299	5.23764	5.47733	4.61786	3.11858	7.05892	6.31419	6.46481	8.3323	1.09897	3.42419	8.8471	1.12132	10.3215	7.96976	14.6006	10.3328	9.75723	4.85738	11.3654	5.46162	12.5933	4.747	2.72661	4.22526	K02600	NA	NA	NA	Genetic information processing	Genetic information processing	Transcription	NA	NA	NA	ko:K02600	br:ko00001				Brite Hierarchies	Protein families: genetic information processing	NA	Transcription machinery_Ribosome biogenesis	nusA	transcription termination/antitermination protein NusA
UniRef90_Q10XM3_Translation_initiation_factor_IF-2_n=2_Tax=Trichodesmium_erythraeum_RepID=IF2_TRIEI	NA	tricho	41.8269	31.5274	45.0437	28.756	36.0193	33.2648	35.2946	32.8338	40.9438	30.9486	39.5631	30.8177	44.2355	29.1544	35.0932	32.8753	31.9388	60.4072	47.16	56.6694	52.2807	49.1546	52.7344	22.5482	41.808	24.2953	K02519	NA	NA	NA	Genetic information processing	Genetic information processing	Translation	NA	NA	NA	ko:K02519	br:ko00001				Brite Hierarchies	Protein families: genetic information processing	NA	Translation factors_Mitochondrial biogenesis	infB, MTIF2	translation initiation factor IF-2
UniRef90_Q10XM8_Putative_GAF_sensor_protein_n=1_Tax=Trichodesmium_erythraeum_(strain_IMS101)_RepID=Q10XM8_TRIEI	NA	tricho	0	3.37794	3.14259	0	1.84714	3.11858	4.70595	3.78851	3.2324	2.38066	4.3959	3.42419	3.31766	2.24264	0	0.99622	0	2.38449	0	0	1.51538	0.780232	0	0	0	0	NA	NA	NA	NA	NA	NA	NA	NA	NA	NA	NA	NA	NA	NA	NA	NA	NA	NA	NA	NA	NA
UniRef90_Q10XM9_Uncharacterized_protein_n=2_Tax=Trichodesmium_erythraeum_RepID=Q10XM9_TRIEI	NA	tricho	2.39011	3.37794	8.38023	8.216	10.1593	3.11858	2.35297	3.78851	5.38734	4.76132	5.49487	3.42419	2.21178	2.24264	0	4.9811	10.9504	11.1276	12.1965	11.3339	10.6077	6.24186	7.8708	9.49399	10.9064	11.6195	NA	NA	NA	NA	NA	NA	NA	NA	NA	NA	NA	NA	NA	NA	NA	NA	NA	NA	NA	NA	NA
UniRef90_Q10XN4_TPR_repeat_n=2_Tax=Trichodesmium_erythraeum_RepID=Q10XN4_TRIEI	NA	tricho	2.39011	1.12598	2.09506	1.36933	0.923572	2.07905	1.17649	1.26284	1.07747	1.19033	1.09897	1.1414	1.10589	1.12132	0	0	0	0	0	0	0	0	0	0	0	0	NA	NA	NA	NA	NA	NA	NA	NA	NA	NA	NA	NA	NA	NA	NA	NA	NA	NA	NA	NA	NA
UniRef90_Q10XN5_Uncharacterized_protein_n=1_Tax=Trichodesmium_erythraeum_(strain_IMS101)_RepID=Q10XN5_TRIEI	NA	tricho	0	0	0	2.73867	0	1.03953	0	1.26284	1.07747	1.19033	2.19795	0	1.10589	1.12132	0	0.99622	0.912536	6.35865	4.06551	0.809562	0.757692	1.56046	3.14832	0	0	0	NA	NA	NA	NA	NA	NA	NA	NA	NA	NA	NA	NA	NA	NA	NA	NA	NA	NA	NA	NA	NA
UniRef90_Q10XN6_Aldose_1-epimerase_n=2_Tax=Trichodesmium_erythraeum_RepID=Q10XN6_TRIEI	NA	tricho	17.9258	11.2598	19.903	20.54	20.3186	11.4348	15.2943	10.1027	12.9296	16.6646	13.1877	7.98978	15.4824	12.3345	11.3537	15.9395	20.0758	24.6398	30.0848	21.8582	21.2154	21.8465	25.9736	16.6145	20.904	22.1826	NA	NA	NA	NA	NA	NA	NA	NA	NA	NA	NA	NA	NA	NA	NA	NA	NA	NA	NA	NA	NA
UniRef90_Q10XN8_DNA_gyrase_subunit_B_n=1_Tax=Trichodesmium_erythraeum_(strain_IMS101)_RepID=Q10XN8_TRIEI	NA	tricho	11.9506	15.7637	13.6179	6.84666	10.1593	12.4743	10.5884	6.31419	9.69721	5.95164	10.9897	7.98978	9.95299	8.97058	12.3858	6.97354	14.6006	16.6915	13.0096	10.5243	15.9115	11.7035	13.3804	1.18675	5.45322	3.16895	K02470	NA	NA	NA	Genetic information processing	Genetic information processing	DNA replication proteins	NA	NA	NA	ko:K02470	br:ko00001		ec:5.6.2.2		Brite Hierarchies	Protein families: genetic information processing	NA	DNA replication proteins_DNA repair and recombination proteins	gyrB	DNA gyrase subunit B
UniRef90_Q10XN9_Redoxin_n=2_Tax=Trichodesmium_erythraeum_RepID=Q10XN9_TRIEI	NA	tricho	82.4588	56.299	79.6122	61.62	71.115	22.8696	25.8827	53.0392	34.479	44.0422	46.1569	36.5247	30.9649	31.397	67.09	133.494	123.192	128.763	208.154	136.006	162.904	135.76	165.287	86.6327	130.877	107.744	K03564	NA	NA	NA	NA	NA	NA	NA	NA	NA	ko:K03564	br:ko00001		ec:1.11.1.24		Not Included in Pathway or Brite	Unclassified: metabolism	NA	Enzymes with EC numbers	BCP, PRXQ, DOT5	thioredoxin-dependent peroxiredoxin
UniRef90_Q10XP0_Cobyric_acid_synthase_n=1_Tax=Trichodesmium_erythraeum_(strain_IMS101)_RepID=COBQ_TRIEI	NA	tricho	5.97528	5.6299	6.28517	4.108	5.54143	7.27668	5.88244	10.1027	2.15494	2.38066	4.3959	3.42419	6.63533	7.84925	11.3537	3.98488	7.30029	7.94831	7.31793	7.28606	5.30384	4.68139	7.08372	1.18675	0.90887	1.05632	K02232	E6.3.5.10, cobQ, cbiP; adenosylcobyric acid synthase [EC:6.3.5.10]	M00122	Cobalamin biosynthesis, cobinamide => cobalamin [PATH:map00860]	Metabolism	Metabolism	Cofactor and vitamin biosynthesis	Cofactor and vitamin biosynthesis	Nucleotide and amino acid metabolism	Pathway module	ko:K02232	br:ko00001	path:ko00860	ec:6.3.5.10	path:map00860	Metabolism	Metabolism of cofactors and vitamins	NA	Porphyrin metabolism	cobQ, cbiP	adenosylcobyric acid synthase
UniRef90_Q10XP2_Cyclase/dehydrase_n=1_Tax=Trichodesmium_erythraeum_(strain_IMS101)_RepID=Q10XP2_TRIEI	NA	tricho	0	0	0	2.73867	1.84714	0	2.35297	2.52568	4.30987	0	2.19795	2.28279	1.10589	1.12132	0	2.98866	2.73761	0.794831	0.813103	1.61912	1.51538	0.780232	2.36124	2.3735	2.72661	0	NA	NA	NA	NA	NA	NA	NA	NA	NA	NA	NA	NA	NA	NA	NA	NA	NA	NA	NA	NA	NA
UniRef90_Q10XP3_Zeta-carotene_desaturase_n=1_Tax=Trichodesmium_erythraeum_(strain_IMS101)_RepID=Q10XP3_TRIEI	NA	tricho	1.19506	1.12598	1.04753	8.216	0.923572	1.03953	2.35297	3.78851	2.15494	1.19033	1.09897	2.28279	1.10589	2.24264	1.03215	1.99244	1.82507	0.794831	1.62621	3.23825	2.27308	0.780232	3.14832	0	0.90887	0	K00514	ZDS, crtQ; zeta-carotene desaturase [EC:1.3.5.6]	M00097	beta-Carotene biosynthesis, GGAP => beta-carotene [PATH:map00906]	Carbohydrate and lipid metabolism	Carbohydrate and lipid metabolism	Other terpenoid biosynthesis	Other terpenoid biosynthesis	Carbohydrate and lipid metabolism	Pathway module	ko:K00514	br:ko00001	path:ko00906	ec:1.3.5.6	path:map00906	Metabolism	Metabolism of terpenoids and polyketides	NA	Carotenoid biosynthesis	ZDS, crtQ	zeta-carotene desaturase
UniRef90_Q10XP4_Uncharacterized_protein_n=1_Tax=Trichodesmium_erythraeum_(strain_IMS101)_RepID=Q10XP4_TRIEI	NA	tricho	10.7555	9.00784	13.6179	12.324	12.93	6.23715	7.05892	20.2054	9.69721	3.57099	3.29692	7.98978	6.63533	7.84925	12.3858	5.97732	10.0379	11.1276	9.75723	12.953	10.6077	7.02209	13.3804	1.18675	0.90887	1.05632	NA	NA	NA	NA	NA	NA	NA	NA	NA	NA	NA	NA	NA	NA	NA	NA	NA	NA	NA	NA	NA
UniRef90_Q10XP5_Iron-sulfur_cluster_assembly_accessory_protein_n=1_Tax=Trichodesmium_erythraeum_(strain_IMS101)_RepID=Q10XP5_TRIEI	NA	tricho	1.19506	1.12598	2.09506	0	0.923572	0	1.17649	0	0	0	0	0	0	0	0	0	0	0	0.813103	0.809562	2.27308	2.3407	1.57416	0	0	0	K13628	NA	NA	NA	Genetic information processing	Genetic information processing	Transfer RNA biogenesis	NA	NA	NA	ko:K13628	br:ko00001				Brite Hierarchies	Protein families: genetic information processing	NA	Transfer RNA biogenesis	iscA	iron-sulfur cluster assembly protein
UniRef90_Q10XP6_TPR_repeat_n=1_Tax=Trichodesmium_erythraeum_(strain_IMS101)_RepID=Q10XP6_TRIEI	NA	tricho	2.39011	5.6299	8.38023	6.84666	4.61786	4.1581	4.70595	5.05135	4.30987	5.95164	7.69282	4.56559	7.74121	4.48529	5.16077	4.9811	3.65015	4.76899	3.25241	1.61912	3.78846	1.56046	1.57416	2.3735	1.81774	2.11263	NA	NA	NA	NA	NA	NA	NA	NA	NA	NA	NA	NA	NA	NA	NA	NA	NA	NA	NA	NA	NA
UniRef90_Q10XP8_Uncharacterized_protein_n=1_Tax=Trichodesmium_erythraeum_(strain_IMS101)_RepID=Q10XP8_TRIEI	NA	tricho	9.56044	13.5118	16.7605	12.324	9.23572	10.3953	8.23541	15.1541	8.61974	5.95164	12.0887	7.98978	9.95299	8.97058	18.5788	10.9584	15.5131	8.74314	9.75723	8.90519	7.57692	11.7035	14.1674	5.93374	10.9064	8.45052	NA	NA	NA	NA	NA	NA	NA	NA	NA	NA	NA	NA	NA	NA	NA	NA	NA	NA	NA	NA	NA
UniRef90_Q10XR0_Uncharacterized_protein_n=3_Tax=Trichodesmium_erythraeum_RepID=Q10XR0_TRIEI	NA	tricho	3.58517	6.75588	6.28517	1.36933	6.465	4.1581	4.70595	11.3655	8.61974	4.76132	5.49487	4.56559	6.63533	6.72793	0	1.99244	0.912536	1.58966	1.62621	2.42869	3.03077	2.3407	1.57416	3.56025	3.63548	2.11263	NA	NA	NA	NA	NA	NA	NA	NA	NA	NA	NA	NA	NA	NA	NA	NA	NA	NA	NA	NA	NA
UniRef90_Q10XR6_Short-chain_dehydrogenase/reductase_SDR_n=1_Tax=Trichodesmium_erythraeum_(strain_IMS101)_RepID=Q10XR6_TRIEI	NA	tricho	0	0	3.14259	8.216	0.923572	1.03953	1.17649	7.57703	1.07747	1.19033	1.09897	1.1414	1.10589	2.24264	1.03215	2.98866	6.38776	14.307	12.1965	7.28606	12.8808	14.8244	10.232	2.3735	2.72661	1.05632	K00059	fabG; 3-oxoacyl-[acyl-carrier protein] reductase [EC:1.1.1.100]	M00083_M00572	Fatty acid biosynthesis, elongation [PATH:map01212 map00061]_Pimeloyl-ACP biosynthesis, BioC-BioH pathway, malonyl-ACP => pimeloyl-ACP [PATH:map00780]	Carbohydrate and lipid metabolism	Carbohydrate and lipid metabolism	Fatty acid metabolism	Fatty acid metabolism_Cofactor and vitamin biosynthesis	Carbohydrate and lipid metabolism_Nucleotide and amino acid metabolism	Pathway module	ko:K00059	br:ko00001	path:ko00061	ec:1.1.1.100	path:map00061	Metabolism_Brite Hierarchies	Lipid metabolism	Metabolism of cofactors and vitamins	Fatty acid biosynthesis_Biotin metabolism_Prodigiosin biosynthesis_Lipid biosynthesis proteins	fabG, OAR1	3-oxoacyl-[acyl-carrier protein] reductase
UniRef90_Q10XR7_Deoxyribodipyrimidine_photolyase-related_protein_n=2_Tax=Trichodesmium_erythraeum_RepID=Q10XR7_TRIEI	NA	tricho	0	0	1.04753	0	0	0	0	0	0	0	2.19795	0	1.10589	1.12132	0	0	0	0	0	0	0.757692	0	0	0	0	0	K06876	NA	NA	NA	Genetic information processing	Genetic information processing	DNA replication proteins	NA	NA	NA	ko:K06876	br:ko00001		ec:4.1.99.13		Brite Hierarchies	Protein families: genetic information processing	NA	DNA repair and recombination proteins	phrB	(6-4)DNA photolyase
UniRef90_Q10XR8_Uncharacterized_protein_n=2_Tax=Trichodesmium_erythraeum_RepID=Q10XR8_TRIEI	NA	tricho	8.36539	2.25196	8.38023	16.432	9.23572	16.6324	18.8238	12.6284	10.7747	16.6646	10.9897	11.414	11.0589	11.2132	4.12861	4.9811	13.688	5.56382	4.87862	9.71475	12.1231	6.24186	7.8708	5.93374	8.17983	7.39421	NA	NA	NA	NA	NA	NA	NA	NA	NA	NA	NA	NA	NA	NA	NA	NA	NA	NA	NA	NA	NA
UniRef90_Q10XS5_Photosystem_II_manganese-stabilizing_protein_PsbO_n=2_Tax=Trichodesmium_erythraeum_RepID=Q10XS5_TRIEI	NA	tricho	223.475	210.558	213.696	120.501	228.122	264.039	237.65	136.387	257.515	273.776	246.17	246.542	222.283	266.875	166.177	220.165	194.37	155.787	153.676	136.006	117.442	141.222	117.275	132.916	122.697	109.857	NA	NA	NA	NA	NA	NA	NA	NA	NA	NA	NA	NA	NA	NA	NA	NA	NA	NA	NA	NA	NA
UniRef90_Q10XS9_Uncharacterized_protein_n=1_Tax=Trichodesmium_erythraeum_(strain_IMS101)_RepID=Q10XS9_TRIEI	NA	tricho	0	0	0	0	0	0	0	0	0	0	0	0	0	0	0	0	4.56268	1.58966	5.69172	3.23825	2.27308	3.12093	3.14832	0	0	0	NA	NA	NA	NA	NA	NA	NA	NA	NA	NA	NA	NA	NA	NA	NA	NA	NA	NA	NA	NA	NA
UniRef90_Q10XT2_Phycobilisome_linker_polypeptide_n=1_Tax=Trichodesmium_erythraeum_(strain_IMS101)_RepID=Q10XT2_TRIEI	NA	tricho	39.4368	39.4093	51.3289	80.7906	54.4908	35.3439	29.4122	54.302	38.7888	38.0905	42.86	31.9591	36.4943	41.4889	60.8971	55.7883	67.5277	48.4847	39.0289	38.0494	43.9461	42.1325	47.2248	62.8977	67.2564	68.6605	K02290	NA	NA	NA	Energy metabolism	Photosynthesis	Photosynthesis	NA	NA	NA	ko:K02290	br:ko00001	path:ko00196		path:map00196	Metabolism_Brite Hierarchies	Energy metabolism	Protein families: metabolism	Photosynthesis - antenna proteins_Photosynthesis proteins	cpcG	phycobilisome rod-core linker protein
UniRef90_Q10XT3_Chromophore_lyase_CpcS/CpeS_2_n=1_Tax=Trichodesmium_erythraeum_(strain_IMS101)_RepID=CPXS2_TRIEI	NA	tricho	1.19506	2.25196	3.14259	2.73867	1.84714	1.03953	2.35297	3.78851	3.2324	1.19033	2.19795	1.1414	3.31766	2.24264	0	1.99244	4.56268	3.17933	8.94413	4.04781	3.03077	7.80232	5.50956	0	0	0	NA	NA	NA	NA	NA	NA	NA	NA	NA	NA	NA	NA	NA	NA	NA	NA	NA	NA	NA	NA	NA
UniRef90_Q10XT8_Uncharacterized_protein_n=2_Tax=Trichodesmium_erythraeum_RepID=Q10XT8_TRIEI	NA	tricho	7.17033	13.5118	25.1407	15.0627	16.6243	13.5138	14.1178	8.83987	20.4719	13.0936	10.9897	14.8382	12.1648	14.5772	24.7717	40.845	41.9767	30.2036	31.711	40.4781	29.55	31.9895	29.122	60.5242	84.5249	67.6042	NA	NA	NA	NA	NA	NA	NA	NA	NA	NA	NA	NA	NA	NA	NA	NA	NA	NA	NA	NA	NA
UniRef90_Q10XU4_Uncharacterized_protein_n=1_Tax=Trichodesmium_erythraeum_(strain_IMS101)_RepID=Q10XU4_TRIEI	NA	tricho	2.39011	3.37794	4.19011	6.84666	2.77072	4.1581	4.70595	7.57703	4.30987	3.57099	5.49487	3.42419	4.42355	6.72793	2.06431	6.97354	2.73761	3.97416	4.06551	5.66694	4.54615	3.90116	7.8708	3.56025	3.63548	2.11263	NA	NA	NA	NA	NA	NA	NA	NA	NA	NA	NA	NA	NA	NA	NA	NA	NA	NA	NA	NA	NA
UniRef90_Q10XV0_30S_ribosomal_protein_S6_n=1_Tax=Trichodesmium_erythraeum_(strain_IMS101)_RepID=RS6_TRIEI	NA	tricho	7.17033	10.1338	13.6179	8.216	7.38858	6.23715	4.70595	7.57703	8.61974	5.95164	6.59385	9.13117	8.8471	7.84925	56.7684	17.932	14.6006	15.8966	12.1965	9.71475	21.9731	49.1546	18.8899	9.49399	13.633	12.6758	NA	NA	NA	NA	NA	NA	NA	NA	NA	NA	NA	NA	NA	NA	NA	NA	NA	NA	NA	NA	NA
UniRef90_Q10XV1_Uncharacterized_protein_n=2_Tax=Trichodesmium_erythraeum_RepID=Q10XV1_TRIEI	NA	tricho	0	0	1.04753	5.47733	1.84714	2.07905	1.17649	7.57703	1.07747	1.19033	2.19795	2.28279	3.31766	2.24264	0	1.99244	0.912536	0	0	0	0	0	0	0	0.90887	0	NA	NA	NA	NA	NA	NA	NA	NA	NA	NA	NA	NA	NA	NA	NA	NA	NA	NA	NA	NA	NA
UniRef90_Q10XV3_Methyltransferase_type_11_n=2_Tax=Trichodesmium_erythraeum_RepID=Q10XV3_TRIEI	NA	tricho	0	0	0	0	0	0	0	0	0	0	0	0	0	0	0	0.99622	0	0.794831	1.62621	2.42869	1.51538	1.56046	0.78708	0	0	0	K05928	E2.1.1.95; tocopherol O-methyltransferase [EC:2.1.1.95]	M00112	Tocopherol biosynthesis [PATH:map00130]	Metabolism	Metabolism	Cofactor and vitamin biosynthesis	Cofactor and vitamin biosynthesis	Nucleotide and amino acid metabolism	Pathway module	ko:K05928	br:ko00001	path:ko00130	ec:2.1.1.95	path:map00130	Metabolism	Metabolism of cofactors and vitamins	NA	Ubiquinone and other terpenoid-quinone biosynthesis	E2.1.1.95	tocopherol O-methyltransferase
UniRef90_Q10XV5_TrkA-N_n=2_Tax=Trichodesmium_erythraeum_RepID=Q10XV5_TRIEI	NA	tricho	0	0	2.09506	1.36933	0.923572	1.03953	1.17649	2.52568	1.07747	0	2.19795	2.28279	1.10589	1.12132	0	0	0.912536	0.794831	1.62621	1.61912	1.51538	1.56046	0	0	0	0	K03499	NA	NA	NA	Other	Other	Signaling and cellular processes	NA	NA	NA	ko:K03499	br:ko00001				Brite Hierarchies	Protein families: signaling and cellular processes	NA	Transporters	trkA, ktrA, ktrC	trk/ktr system potassium uptake protein
UniRef90_Q10XV8_Lipase_n=2_Tax=Trichodesmium_erythraeum_RepID=Q10XV8_TRIEI	NA	tricho	1.19506	0	0	0	0	0	0	1.26284	0	0	0	0	0	0	0	21.9169	8.21283	0	0	0	0	0	0	68.8314	60.8943	59.1537	NA	NA	NA	NA	NA	NA	NA	NA	NA	NA	NA	NA	NA	NA	NA	NA	NA	NA	NA	NA	NA
UniRef90_Q10XW4_PAP_fibrillin_n=3_Tax=Trichodesmium_erythraeum_RepID=Q10XW4_TRIEI	NA	tricho	3.58517	0	1.04753	2.73867	0.923572	5.19763	2.35297	2.52568	2.15494	5.95164	4.3959	0	4.42355	1.12132	0	0	0.912536	2.38449	0	1.61912	1.51538	0	0.78708	0	0	0	NA	NA	NA	NA	NA	NA	NA	NA	NA	NA	NA	NA	NA	NA	NA	NA	NA	NA	NA	NA	NA
UniRef90_Q10XW5_Uncharacterized_protein_n=3_Tax=Trichodesmium_erythraeum_RepID=Q10XW5_TRIEI	NA	tricho	28.6813	29.2755	32.4734	21.9093	36.0193	22.8696	29.4122	21.4682	22.6268	28.5679	42.86	25.1107	28.7531	30.2757	8.25723	13.9471	20.9883	7.94831	4.87862	17.0008	10.6077	12.4837	12.5933	18.988	19.9951	17.9574	NA	NA	NA	NA	NA	NA	NA	NA	NA	NA	NA	NA	NA	NA	NA	NA	NA	NA	NA	NA	NA
UniRef90_Q10XW9_Glycine--tRNA_ligase_alpha_subunit_n=2_Tax=Trichodesmium_erythraeum_RepID=SYGA_TRIEI	NA	tricho	0	0	2.09506	4.108	2.77072	0	0	3.78851	0	2.38066	2.19795	0	1.10589	2.24264	0	0.99622	1.82507	3.17933	4.06551	4.04781	4.54615	7.02209	6.29664	2.3735	5.45322	2.11263	K01878	glyQ; glycyl-tRNA synthetase alpha chain [EC:6.1.1.14]	M00360	Aminoacyl-tRNA biosynthesis, prokaryotes [PATH:map00970]	Genetic information processing	Genetic information processing	Translation	Aminoacyl tRNA	Metabolism	Functional set	ko:K01878	br:ko00001	path:ko00970	ec:6.1.1.14	path:map00970	Genetic Information Processing_Brite Hierarchies	Translation	Protein families: metabolism	Aminoacyl-tRNA biosynthesis_Amino acid related enzymes_Transfer RNA biogenesis	glyQ	glycyl-tRNA synthetase alpha chain
UniRef90_Q10XX0_Uncharacterized_protein_n=1_Tax=Trichodesmium_erythraeum_(strain_IMS101)_RepID=Q10XX0_TRIEI	NA	tricho	0	0	1.04753	2.73867	0	0	0	1.26284	1.07747	0	0	0	0	0	0	0	0	0.794831	0	3.23825	0	2.3407	1.57416	0	0	0	NA	NA	NA	NA	NA	NA	NA	NA	NA	NA	NA	NA	NA	NA	NA	NA	NA	NA	NA	NA	NA
UniRef90_Q10XX4_Prolyl_aminopeptidase_n=1_Tax=Trichodesmium_erythraeum_(strain_IMS101)_RepID=Q10XX4_TRIEI	NA	tricho	14.3407	11.2598	13.6179	6.84666	10.1593	12.4743	7.05892	13.8912	14.0071	4.76132	5.49487	7.98978	12.1648	10.0919	14.4501	9.9622	11.863	10.3328	11.3834	17.0008	10.6077	10.143	13.3804	2.3735	1.81774	4.22526	K01259	NA	NA	NA	Nucleotide and amino acid metabolism	Amino acid metabolism	Arginine and proline metabolism	NA	NA	NA	ko:K01259	br:ko00001	path:ko00330	ec:3.4.11.5	path:map00330	Metabolism_Brite Hierarchies	Amino acid metabolism	Protein families: metabolism	Arginine and proline metabolism_Peptidases and inhibitors	pip	proline iminopeptidase
UniRef90_Q10XY0_Microcompartments_protein_n=12_Tax=Oscillatoriophycideae_RepID=Q10XY0_TRIEI	NA	tricho	162.528	193.668	147.702	95.8533	135.765	160.087	181.179	101.027	133.606	202.356	167.044	172.351	178.048	186.139	104.247	176.331	142.356	119.225	117.9	145.721	118.2	142.002	143.249	206.494	181.774	188.024	K08696	NA	NA	NA	NA	NA	NA	NA	NA	NA	ko:K08696	br:ko00001				Not Included in Pathway or Brite	Unclassified: metabolism	NA	Carbohydrate metabolism	ccmK	carbon dioxide concentrating mechanism protein CcmK
UniRef90_Q10XY1_Microcompartments_protein_n=1_Tax=Trichodesmium_erythraeum_(strain_IMS101)_RepID=Q10XY1_TRIEI	NA	tricho	53.7775	49.5431	62.8517	54.7733	52.6436	58.2134	63.5303	60.6162	57.1058	65.4681	64.8395	61.6354	57.5062	61.6727	84.6366	55.7883	42.8892	42.9209	43.0945	44.5259	46.9769	42.9128	36.9928	70.0182	59.9854	61.2663	K08696	NA	NA	NA	NA	NA	NA	NA	NA	NA	ko:K08696	br:ko00001				Not Included in Pathway or Brite	Unclassified: metabolism	NA	Carbohydrate metabolism	ccmK	carbon dioxide concentrating mechanism protein CcmK
UniRef90_Q10XY2_Ethanolamine_utilization_protein_EutN/carboxysome_structural_protein_Ccml_n=1_Tax=Trichodesmium_erythraeum_(strain_IMS101)_RepID=Q10XY2_TRIEI	NA	tricho	1.19506	1.12598	2.09506	2.73867	2.77072	1.03953	1.17649	3.78851	3.2324	3.57099	1.09897	1.1414	2.21178	1.12132	5.16077	1.99244	4.56268	4.76899	2.43931	1.61912	3.03077	1.56046	3.14832	4.747	4.54435	4.22526	K08697	NA	NA	NA	NA	NA	NA	NA	NA	NA	ko:K08697	br:ko00001				Not Included in Pathway or Brite	Unclassified: metabolism	NA	Carbohydrate metabolism	ccmL	carbon dioxide concentrating mechanism protein CcmL
UniRef90_Q10XY3_Carbonate_dehydratase_n=2_Tax=Trichodesmium_erythraeum_RepID=Q10XY3_TRIEI	Tery_3849	tricho	136.236	131.74	134.084	147.888	120.064	103.953	112.943	114.918	114.212	74.9907	96.7098	92.4531	98.424	80.7352	153.791	124.528	105.854	139.89	174.817	127.911	132.596	134.98	121.997	111.554	131.786	118.307	K08698	NA	NA	NA	NA	NA	NA	NA	NA	NA	ko:K08698	br:ko00001				Not Included in Pathway or Brite	Unclassified: metabolism	NA	Carbohydrate metabolism	ccmM	carbon dioxide concentrating mechanism protein CcmM
UniRef90_Q10XY4_Protein_tyrosine_phosphatase_n=2_Tax=Trichodesmium_erythraeum_RepID=Q10XY4_TRIEI	NA	tricho	1.19506	0	4.19011	1.36933	4.61786	1.03953	0	2.52568	1.07747	1.19033	1.09897	1.1414	4.42355	1.12132	0	1.99244	0.912536	1.58966	0	4.04781	4.54615	0	2.36124	0	0	0	NA	NA	NA	NA	NA	NA	NA	NA	NA	NA	NA	NA	NA	NA	NA	NA	NA	NA	NA	NA	NA
UniRef90_Q10XY5_Transferase_hexapeptide_repeat_n=2_Tax=Trichodesmium_erythraeum_RepID=Q10XY5_TRIEI	NA	tricho	9.56044	5.6299	8.38023	12.324	11.0829	5.19763	4.70595	17.6797	6.46481	5.95164	5.49487	6.84838	5.52944	8.97058	7.22507	5.97732	4.56268	7.94831	7.31793	8.09563	9.85	11.7035	6.29664	3.56025	1.81774	3.16895	K08699	NA	NA	NA	NA	NA	NA	NA	NA	NA	ko:K08699	br:ko00001				Not Included in Pathway or Brite	Unclassified: metabolism	NA	Carbohydrate metabolism	ccmN	carbon dioxide concentrating mechanism protein CcmN
UniRef90_Q10XY7_Uncharacterized_protein_n=3_Tax=Trichodesmium_RepID=Q10XY7_TRIEI	Tery_3845	tricho	68.1182	86.7004	58.6616	83.5293	100.669	98.7549	115.296	140.175	135.761	105.939	92.3139	94.7359	85.1534	90.8271	14.4501	10.9584	21.9009	17.4863	6.50482	15.3817	7.57692	7.02209	6.29664	81.8857	81.7983	113.026	NA	NA	NA	NA	NA	NA	NA	NA	NA	NA	NA	NA	NA	NA	NA	NA	NA	NA	NA	NA	NA
UniRef90_Q10XY9_Aspartyl/glutamyl-tRNA(Asn/Gln)_amidotransferase_subunit_B_n=2_Tax=Trichodesmium_erythraeum_RepID=GATB_TRIEI	NA	tricho	16.7308	12.3858	19.903	27.3866	12.93	14.5534	14.1178	20.2054	15.0846	19.0453	18.6826	14.8382	21.0119	16.8198	16.5145	17.932	20.0758	26.2294	13.8227	21.0486	21.2154	24.9674	18.8899	23.735	31.8104	33.8021	K02434	NA	NA	NA	Genetic information processing	Genetic information processing	Translation	NA	NA	NA	ko:K02434	br:ko00001	path:ko00970	ec:6.3.5.6	path:map00970	Genetic Information Processing_Brite Hierarchies	Translation	Protein families: genetic information processing	Aminoacyl-tRNA biosynthesis_Mitochondrial biogenesis	gatB, PET112	aspartyl-tRNA(Asn)/glutamyl-tRNA(Gln) amidotransferase subunit B
UniRef90_Q10XZ0_Redoxin_n=2_Tax=Trichodesmium_erythraeum_RepID=Q10XZ0_TRIEI	NA	tricho	23.9011	33.7794	38.7586	31.4946	31.4015	21.83	32.9416	29.0453	28.0142	27.3776	37.3651	30.8177	29.859	37.0036	34.0611	53.7959	29.2012	25.4346	23.58	38.0494	52.2808	43.693	44.8636	41.5362	28.175	39.0837	NA	NA	NA	NA	NA	NA	NA	NA	NA	NA	NA	NA	NA	NA	NA	NA	NA	NA	NA	NA	NA
UniRef90_Q10XZ6_Allophycocyanin,_beta_subunit_n=1_Tax=Trichodesmium_erythraeum_(strain_IMS101)_RepID=Q10XZ6_TRIEI	NA	tricho	17.9258	24.7715	40.8536	28.756	24.9364	28.0672	31.7652	25.2568	36.6339	27.3776	28.5733	34.2419	21.0119	24.6691	34.0611	20.9206	40.1516	15.1018	13.8227	27.5251	29.55	27.3081	33.8444	15.4277	22.7217	26.4079	NA	NA	NA	NA	NA	NA	NA	NA	NA	NA	NA	NA	NA	NA	NA	NA	NA	NA	NA	NA	NA
UniRef90_Q10XZ7_Glutamine_synthetase_n=1_Tax=Trichodesmium_erythraeum_(strain_IMS101)_RepID=Q10XZ7_TRIEI	NA	tricho	498.338	541.596	398.061	475.158	541.213	715.194	414.124	481.141	588.298	499.938	390.136	520.477	465.579	398.069	631.678	536.963	541.134	644.608	464.282	522.168	546.296	536.8	483.267	694.248	569.861	611.607	NA	NA	NA	NA	NA	NA	NA	NA	NA	NA	NA	NA	NA	NA	NA	NA	NA	NA	NA	NA	NA
UniRef90_Q10XZ8_Methyltransferase_type_11_n=2_Tax=Trichodesmium_erythraeum_RepID=Q10XZ8_TRIEI	NA	tricho	0	0	1.04753	0	1.84714	0	0	0	0	2.38066	1.09897	0	0	1.12132	2.06431	0.99622	0.912536	3.97416	1.62621	2.42869	3.03077	2.3407	0.78708	0	0.90887	0	NA	NA	NA	NA	NA	NA	NA	NA	NA	NA	NA	NA	NA	NA	NA	NA	NA	NA	NA	NA	NA
UniRef90_Q10XZ9_Uncharacterized_protein_n=1_Tax=Trichodesmium_erythraeum_(strain_IMS101)_RepID=Q10XZ9_TRIEI	NA	tricho	13.1456	10.1338	14.6654	13.6933	4.61786	8.3162	15.2943	12.6284	8.61974	14.2839	10.9897	6.84838	12.1648	17.9412	13.418	11.9546	14.6006	7.94831	5.69172	10.5243	9.09231	18.7256	11.8062	16.6145	19.0863	12.6758	NA	NA	NA	NA	NA	NA	NA	NA	NA	NA	NA	NA	NA	NA	NA	NA	NA	NA	NA	NA	NA
UniRef90_Q10Y02_Uncharacterized_protein_n=2_Tax=Trichodesmium_erythraeum_RepID=Q10Y02_TRIEI	NA	tricho	1.19506	2.25196	3.14259	8.216	5.54143	5.19763	2.35297	7.57703	3.2324	2.38066	2.19795	1.1414	2.21178	3.36397	1.03215	2.98866	1.82507	4.76899	3.25241	4.85738	6.06154	3.12093	6.29664	2.3735	3.63548	1.05632	NA	NA	NA	NA	NA	NA	NA	NA	NA	NA	NA	NA	NA	NA	NA	NA	NA	NA	NA	NA	NA
UniRef90_Q10Y03_ABC-1_n=3_Tax=Trichodesmium_erythraeum_RepID=Q10Y03_TRIEI	NA	tricho	0	0	0	4.108	0	0	0	1.26284	0	0	1.09897	0	0	1.12132	0	0	0.912536	0.794831	0	1.61912	0.757692	0	0.78708	1.18675	0.90887	0	K03688	ubiB, aarF; ubiquinone biosynthesis protein	M00117	Ubiquinone biosynthesis, prokaryotes, chorismate => ubiquinone [PATH:map00130]	Metabolism	Metabolism	Cofactor and vitamin biosynthesis	Cofactor and vitamin biosynthesis	Nucleotide and amino acid metabolism	Pathway module	ko:K03688	br:ko00001				Not Included in Pathway or Brite	Unclassified: metabolism	NA	Cofactor metabolism	ubiB, aarF	ubiquinone biosynthesis protein
UniRef90_Q10Y04_Dimethylaniline_monooxygenase_(N-oxide_forming)_n=2_Tax=Trichodesmium_erythraeum_RepID=Q10Y04_TRIEI	Tery_3826	tricho	0	0	0	0	0	0	0	0	0	0	0	0	0	0	0	8.96598	0	0	0	0	0	0	0	18.988	22.7217	22.1826	K00485	NA	NA	NA	Nucleotide and amino acid metabolism	Amino acid metabolism	Taurine and hypotaurine metabolism	NA	NA	NA	ko:K00485	br:ko00001	path:ko00430	ec:1.14.13.8	path:map00430	Metabolism	Metabolism of other amino acids	Xenobiotics biodegradation and metabolism	Taurine and hypotaurine metabolism_Drug metabolism - cytochrome P450	FMO	dimethylaniline monooxygenase (N-oxide forming) / hypotaurine monooxygenase
UniRef90_Q10Y05_Uncharacterized_protein_n=2_Tax=Trichodesmium_erythraeum_RepID=Q10Y05_TRIEI	NA	tricho	5.97528	6.75588	17.808	28.756	11.0829	4.1581	3.52946	55.5649	38.7889	5.95164	18.6826	6.84838	3.31766	13.4559	21.6752	137.478	73.9155	19.8708	21.1407	36.4303	28.7923	12.4837	22.0382	240.91	243.577	215.488	NA	NA	NA	NA	NA	NA	NA	NA	NA	NA	NA	NA	NA	NA	NA	NA	NA	NA	NA	NA	NA
UniRef90_Q10Y06_Putative_flavin-binding_monooxygenase_n=1_Tax=Trichodesmium_erythraeum_(strain_IMS101)_RepID=Q10Y06_TRIEI	NA	tricho	0	0	0	0	0	0	0	0	0	0	0	0	0	0	0	0	0	0	0	0	0	0	0	5.93374	4.54435	7.39421	NA	NA	NA	NA	NA	NA	NA	NA	NA	NA	NA	NA	NA	NA	NA	NA	NA	NA	NA	NA	NA
UniRef90_Q10Y07_Uncharacterized_protein_n=2_Tax=Trichodesmium_erythraeum_RepID=Q10Y07_TRIEI	NA	tricho	0	0	0	1.36933	0	0	0	0	0	0	0	0	0	0	0	2.98866	0.912536	0	0	0	0	0	0	4.747	7.27096	3.16895	NA	NA	NA	NA	NA	NA	NA	NA	NA	NA	NA	NA	NA	NA	NA	NA	NA	NA	NA	NA	NA
UniRef90_Q10Y08_Beta-ketoacyl_synthase_n=2_Tax=Trichodesmium_erythraeum_RepID=Q10Y08_TRIEI	Tery_3822	tricho	0	0	0	0	0.923572	0	0	0	1.07747	1.19033	0	0	0	0	0	6.97354	5.47522	0	0	0.809562	0	0	0	17.8012	16.3597	21.1263	K12435	NA	NA	NA	Carbohydrate and lipid metabolism	Carbohydrate and lipid metabolism	Lipid metabolism	NA	NA	NA	ko:K12435	br:ko00001				Brite Hierarchies	Protein families: metabolism	NA	Lipid biosynthesis proteins	pks8	polyketide synthase 8
UniRef90_Q10Y09_Beta-ketoacyl_synthase_n=3_Tax=Trichodesmium_erythraeum_RepID=Q10Y09_TRIEI	Tery_3821	tricho	0	0	0	4.108	0.923572	0	0	1.26284	0	1.19033	2.19795	0	0	0	0	4.9811	1.82507	0	0	1.61912	0.757692	0	0.78708	20.1747	25.4484	23.2389	NA	NA	NA	NA	NA	NA	NA	NA	NA	NA	NA	NA	NA	NA	NA	NA	NA	NA	NA	NA	NA
UniRef90_Q10Y10_AMP-dependent_synthetase_and_ligase_n=1_Tax=Trichodesmium_erythraeum_(strain_IMS101)_RepID=Q10Y10_TRIEI	NA	tricho	0	0	0	1.36933	0	0	0	0	0	0	0	0	0	0	0	3.98488	1.82507	0	0	0	0	0	0	15.4277	10.9064	13.7321	K22133	NA	NA	NA	Carbohydrate and lipid metabolism	Carbohydrate and lipid metabolism	Carbohydrate metabolism	NA	NA	NA	ko:K22133	br:ko00001	path:ko00630	ec:6.2.1.8	path:map00630	Metabolism	Carbohydrate metabolism	NA	Glyoxylate and dicarboxylate metabolism	AAE3	oxalate---CoA ligase
UniRef90_Q10Y11_Beta-ketoacyl_synthase_n=1_Tax=Trichodesmium_erythraeum_(strain_IMS101)_RepID=Q10Y11_TRIEI	Tery_3819	tricho	88.4341	61.9289	61.8042	91.7453	96.9751	84.2016	90.5895	51.7764	60.3382	69.0391	70.3344	70.7666	86.2592	68.4006	15.4823	60.7694	83.9534	78.6883	100.012	113.339	59.8577	96.7488	83.4305	58.1507	59.0765	63.3789	NA	NA	NA	NA	NA	NA	NA	NA	NA	NA	NA	NA	NA	NA	NA	NA	NA	NA	NA	NA	NA
UniRef90_Q10Y12_Glycosyl_transferase,_group_1_n=2_Tax=Trichodesmium_erythraeum_RepID=Q10Y12_TRIEI	NA	tricho	0	0	0	0	0	0	0	0	0	0	0	0	0	0	0	0.99622	0	0	0	0	0	0	0	2.3735	0.90887	2.11263	K06338	NA	NA	NA	NA	NA	NA	NA	NA	NA	ko:K06338	br:ko00001				Not Included in Pathway or Brite	Unclassified: signaling and cellular processes	NA	Cell growth	cotSA	spore coat protein SA
UniRef90_Q10Y13_Uncharacterized_protein_n=2_Tax=Trichodesmium_erythraeum_RepID=Q10Y13_TRIEI	NA	tricho	0	0	0	0	0.923572	0	0	0	0	0	2.19795	0	0	0	0	3.98488	1.82507	0	0	0	0	0	0	52.2169	36.3548	33.8021	NA	NA	NA	NA	NA	NA	NA	NA	NA	NA	NA	NA	NA	NA	NA	NA	NA	NA	NA	NA	NA
UniRef90_Q10Y14_Uncharacterized_protein_n=1_Tax=Trichodesmium_erythraeum_(strain_IMS101)_RepID=Q10Y14_TRIEI	NA	tricho	0	3.37794	4.19011	8.216	4.61786	0	1.17649	7.57703	17.2395	3.57099	9.89077	3.42419	4.42355	4.48529	4.12861	57.7808	25.551	0	0	3.23825	1.51538	0	1.57416	105.621	82.7071	91.8994	NA	NA	NA	NA	NA	NA	NA	NA	NA	NA	NA	NA	NA	NA	NA	NA	NA	NA	NA	NA	NA
UniRef90_Q10Y15_Uncharacterized_protein_n=2_Tax=Trichodesmium_erythraeum_RepID=Q10Y15_TRIEI	NA	tricho	1.19506	7.88186	37.711	15.0627	10.1593	2.07905	9.4119	29.0453	23.7043	4.76132	28.5733	9.13117	9.95299	20.1838	121.794	75.7128	86.691	55.6382	79.6841	93.9092	74.2538	68.6604	55.8827	89.0062	77.2539	69.7168	NA	NA	NA	NA	NA	NA	NA	NA	NA	NA	NA	NA	NA	NA	NA	NA	NA	NA	NA	NA	NA
UniRef90_Q10Y17_Light-independent_protochlorophyllide_reductase_subunit_B_n=3_Tax=Cyanobacteria_RepID=CHLB_TRIEI	NA	tricho	4.78022	5.6299	2.09506	2.73867	6.465	2.07905	3.52946	8.83987	3.2324	0	2.19795	3.42419	1.10589	1.12132	0	0	1.82507	5.56382	4.06551	4.04781	3.03077	2.3407	1.57416	0	0.90887	2.11263	K04039	NA	NA	NA	Metabolism	Metabolism	Cofactor and vitamin biosynthesis	NA	NA	NA	ko:K04039	br:ko00001	path:ko00860	ec:1.3.7.7	path:map00860	Metabolism	Metabolism of cofactors and vitamins	NA	Porphyrin metabolism	chlB	light-independent protochlorophyllide reductase subunit B
UniRef90_Q10Y18_ATP-dependent_Clp_protease_adapter_protein_ClpS_n=2_Tax=Trichodesmium_erythraeum_RepID=Q10Y18_TRIEI	NA	tricho	0	1.12598	3.14259	0	0	0	0	0	0	0	1.09897	0	1.10589	2.24264	1.03215	0.99622	0	0	0	0.809562	2.27308	3.12093	0	0	0	0	K06891	NA	NA	NA	NA	NA	NA	NA	NA	NA	ko:K06891	br:ko00001				Not Included in Pathway or Brite	Unclassified: genetic information processing	NA	Protein processing	clpS	ATP-dependent Clp protease adaptor protein ClpS
UniRef90_Q10Y24_Circadian_clock_protein_kinase_KaiC_n=1_Tax=Trichodesmium_erythraeum_(strain_IMS101)_RepID=Q10Y24_TRIEI	NA	tricho	8.36539	6.75588	10.4753	16.432	14.7772	9.35573	15.2943	27.7824	18.317	8.3323	16.4846	6.84838	11.0589	7.84925	4.12861	11.9546	6.38776	15.8966	13.8227	11.3339	14.3961	13.2639	7.8708	9.49399	10.9064	4.22526	K08482	NA	NA	NA	NA	NA	NA	NA	NA	NA	ko:K08482	br:ko00001				Not Included in Pathway or Brite	Unclassified: signaling and cellular processes	NA	Signaling proteins	kaiC	circadian clock protein KaiC
UniRef90_Q10Y25_Circadian_clock_protein_KaiB_n=7_Tax=Oscillatoriophycideae_RepID=KAIB_TRIEI	NA	tricho	0	0	1.04753	0	0	0	0	0	1.07747	0	0	0	0	1.12132	0	2.98866	1.82507	0.794831	0.813103	2.42869	3.03077	3.12093	2.36124	4.747	4.54435	7.39421	NA	NA	NA	NA	NA	NA	NA	NA	NA	NA	NA	NA	NA	NA	NA	NA	NA	NA	NA	NA	NA
UniRef90_Q10Y26_KaiA_n=2_Tax=Trichodesmium_erythraeum_RepID=Q10Y26_TRIEI	NA	tricho	2.39011	0	1.04753	1.36933	0	1.03953	0	6.31419	0	1.19033	0	1.1414	1.10589	0	0	0	0	1.58966	0	0.809562	1.51538	0	2.36124	0	0	0	K08480	NA	NA	NA	NA	NA	NA	NA	NA	NA	ko:K08480	br:ko00001				Not Included in Pathway or Brite	Unclassified: signaling and cellular processes	NA	Signaling proteins	kaiA	circadian clock protein KaiA
UniRef90_Q10Y33_UPF0145_protein_Tery_3795_n=1_Tax=Trichodesmium_erythraeum_(strain_IMS101)_RepID=Y3795_TRIEI	NA	tricho	0	0	2.09506	0	0	0	0	0	1.07747	1.19033	0	0	1.10589	1.12132	1.03215	0	1.82507	0	1.62621	2.42869	1.51538	3.12093	3.14832	0	0	0	NA	NA	NA	NA	NA	NA	NA	NA	NA	NA	NA	NA	NA	NA	NA	NA	NA	NA	NA	NA	NA
UniRef90_Q10Y36_Anthranilate_synthase,_component_I_n=2_Tax=Trichodesmium_erythraeum_RepID=Q10Y36_TRIEI	NA	tricho	0	0	1.04753	0	0	0	0	0	0	1.19033	0	0	0	0	0	0	0	0	0.813103	3.23825	0	2.3407	3.14832	0	0	0	K01657	trpE; anthranilate synthase component I [EC:4.1.3.27]	M00023	Tryptophan biosynthesis, chorismate => tryptophan [PATH:map01230 map00400]	Nucleotide and amino acid metabolism	Amino acid metabolism	Aromatic amino acid metabolism	Aromatic amino acid metabolism	Nucleotide and amino acid metabolism	Pathway module	ko:K01657	br:ko00001	path:ko00400	ec:4.1.3.27	path:map00400	Metabolism_Cellular Processes	Amino acid metabolism	Biosynthesis of other secondary metabolites	Phenylalanine, tyrosine and tryptophan biosynthesis_Phenazine biosynthesis_Quorum sensing_Biofilm formation - Pseudomonas aeruginosa	trpE	anthranilate synthase component I
UniRef90_Q10Y37_Photosystem_I_protein_PsaD_n=1_Tax=Trichodesmium_erythraeum_(strain_IMS101)_RepID=Q10Y37_TRIEI	Tery_3791	tricho	88.4341	78.8186	85.8974	102.7	84.0451	98.7549	69.4128	107.341	77.5777	99.9876	80.2251	66.201	77.4121	82.9778	72.2507	57.7808	50.1895	89.0211	67.4875	84.1945	84.8615	68.6604	59.031	68.8314	67.2564	92.9558	K02692	psaD; photosystem I subunit II	M00163	Photosystem I [PATH:map00195] [BR:ko00194]	Energy metabolism	Photosynthesis	Photosynthesis	Photosynthesis	Energy metabolism	Structural complex	ko:K02692	br:ko00001	path:ko00195		path:map00195	Metabolism_Brite Hierarchies	Energy metabolism	Protein families: metabolism	Photosynthesis_Photosynthesis proteins	psaD	photosystem I subunit II
UniRef90_Q10Y45_ABC_transporter_related_n=3_Tax=Trichodesmium_erythraeum_RepID=Q10Y45_TRIEI	NA	tricho	0	0	0	0	2.77072	0	0	0	0	0	0	0	1.10589	0	3.09646	0	0	0.794831	0	0	0	0	0	1.18675	1.81774	4.22526	NA	NA	NA	NA	NA	NA	NA	NA	NA	NA	NA	NA	NA	NA	NA	NA	NA	NA	NA	NA	NA
UniRef90_Q10Y48_Uridylate_kinase_n=1_Tax=Trichodesmium_erythraeum_(strain_IMS101)_RepID=PYRH_TRIEI	NA	tricho	4.78022	13.5118	14.6654	6.84666	9.23572	14.5534	9.4119	8.83987	18.317	5.95164	5.49487	9.13117	12.1648	6.72793	4.12861	6.97354	5.47522	5.56382	8.13103	8.90519	7.57692	3.90116	3.9354	2.3735	3.63548	5.28158	K09903	NA	NA	NA	Nucleotide and amino acid metabolism	Nucleotide metabolism	Pyrimidine metabolism	NA	NA	NA	ko:K09903	br:ko00001	path:ko00240	ec:2.7.4.22	path:map00240	Metabolism	Nucleotide metabolism	NA	Pyrimidine metabolism	pyrH	uridylate kinase
UniRef90_Q10Y49_Ribosome-recycling_factor_n=1_Tax=Trichodesmium_erythraeum_(strain_IMS101)_RepID=RRF_TRIEI	NA	tricho	38.2418	34.9054	47.1388	76.6826	44.3315	58.2134	58.8244	55.5649	38.7888	40.4712	61.5426	47.9387	30.9649	39.2463	23.7395	47.8186	43.8018	46.895	43.9076	34.8112	50.0077	53.0558	44.8636	40.3495	61.8031	59.1537	NA	NA	NA	NA	NA	NA	NA	NA	NA	NA	NA	NA	NA	NA	NA	NA	NA	NA	NA	NA	NA
UniRef90_Q10Y50_Geranylgeranyl_reductase_n=2_Tax=Trichodesmium_erythraeum_RepID=Q10Y50_TRIEI	NA	tricho	5.97528	13.5118	11.5228	9.58533	10.1593	15.5929	12.9414	22.7311	14.0071	10.713	9.89077	13.6968	13.2707	8.97058	3.09646	8.96598	9.12537	8.74315	8.13103	6.4765	6.81923	10.9232	9.44496	55.7772	39.0814	43.3089	NA	NA	NA	NA	NA	NA	NA	NA	NA	NA	NA	NA	NA	NA	NA	NA	NA	NA	NA	NA	NA
UniRef90_Q10Y53_Nitrogenase-associated_protein_n=2_Tax=Trichodesmium_erythraeum_RepID=Q10Y53_TRIEI	NA	tricho	0	0	0	0	0.923572	0	1.17649	2.52568	2.15494	1.19033	1.09897	0	1.10589	1.12132	0	0	0.912536	4.76899	0	4.04781	5.30384	3.12093	2.36124	0	0.90887	0	NA	NA	NA	NA	NA	NA	NA	NA	NA	NA	NA	NA	NA	NA	NA	NA	NA	NA	NA	NA	NA
UniRef90_Q10Y59_Cell_division_protein_FtsZ_n=1_Tax=Trichodesmium_erythraeum_(strain_IMS101)_RepID=Q10Y59_TRIEI	NA	tricho	26.2912	21.3936	27.2357	41.08	23.0893	25.9881	16.4708	25.2568	24.7818	17.8549	23.0785	22.8279	16.5883	19.0625	17.5466	21.9169	24.6385	21.4604	18.7014	15.3817	21.2154	18.7256	22.8253	15.4277	19.9951	26.4079	K03531	NA	NA	NA	Other	Other	Cellular Processes	NA	NA	NA	ko:K03531	br:ko00001	path:ko04112		path:map04112	Cellular Processes_Brite Hierarchies	Cell growth and death	Protein families: genetic information processing	Cell cycle - Caulobacter_Chromosome and associated proteins_Cytoskeleton proteins_Prokaryotic defense system	ftsZ	cell division protein FtsZ
UniRef90_Q10Y67_ATP-dependent_zinc_metalloprotease_FtsH_n=3_Tax=Oscillatoriales_RepID=Q10Y67_TRIEI	Tery_3755	tricho	89.6292	61.9289	58.6616	62.9893	53.5672	55.0949	65.8833	64.4048	70.0354	69.0391	65.9385	62.7768	67.4591	58.3087	44.3826	77.7052	61.1399	81.0728	91.0675	69.6224	76.5269	82.7046	76.3468	60.5242	58.1677	54.9284	K03798	NA	NA	NA	Genetic information processing	Genetic information processing	Peptidases and inhibitors	NA	NA	NA	ko:K03798	br:ko00001				Brite Hierarchies	Protein families: metabolism	Protein families: genetic information processing	Peptidases and inhibitors_Chaperones and folding catalysts	ftsH, hflB	cell division protease FtsH
UniRef90_Q10Y69_Methyltransferase_type_11_n=2_Tax=Trichodesmium_erythraeum_RepID=Q10Y69_TRIEI	NA	tricho	1.19506	1.12598	3.14259	5.47733	3.69429	1.03953	9.4119	12.6284	2.15494	1.19033	1.09897	1.1414	5.52944	1.12132	2.06431	3.98488	1.82507	3.97416	6.50482	11.3339	8.33461	3.12093	2.36124	2.3735	4.54435	3.16895	NA	NA	NA	NA	NA	NA	NA	NA	NA	NA	NA	NA	NA	NA	NA	NA	NA	NA	NA	NA	NA
UniRef90_Q10Y74_Tetratricopeptide_TPR_2_n=2_Tax=Trichodesmium_erythraeum_RepID=Q10Y74_TRIEI	NA	tricho	0	0	1.04753	0	0.923572	1.03953	1.17649	5.05135	3.2324	0	0	1.1414	0	0	0	0	0.912536	0	0	0	0	0	0	0	0	0	NA	NA	NA	NA	NA	NA	NA	NA	NA	NA	NA	NA	NA	NA	NA	NA	NA	NA	NA	NA	NA
UniRef90_Q10Y78_Uncharacterized_protein_n=2_Tax=Trichodesmium_erythraeum_RepID=Q10Y78_TRIEI	NA	tricho	4.78022	3.37794	2.09506	4.108	2.77072	6.23715	3.52946	6.31419	2.15494	4.76132	2.19795	2.28279	4.42355	5.60661	0	5.97732	5.47522	6.35865	4.06551	4.04781	3.03077	4.68139	3.9354	1.18675	3.63548	3.16895	NA	NA	NA	NA	NA	NA	NA	NA	NA	NA	NA	NA	NA	NA	NA	NA	NA	NA	NA	NA	NA
UniRef90_Q10Y84_OmpA/MotB_n=2_Tax=Trichodesmium_erythraeum_RepID=Q10Y84_TRIEI	NA	tricho	1.19506	1.12598	1.04753	8.216	5.54143	1.03953	2.35297	3.78851	4.30987	2.38066	5.49487	2.28279	1.10589	1.12132	3.09646	6.97354	8.21283	3.17933	4.06551	4.85738	4.54615	5.46162	4.72248	10.6807	19.9951	19.0137	NA	NA	NA	NA	NA	NA	NA	NA	NA	NA	NA	NA	NA	NA	NA	NA	NA	NA	NA	NA	NA
UniRef90_Q10Y85_Ribosomal_protein_S12_methylthiotransferase_RimO_n=1_Tax=Trichodesmium_erythraeum_(strain_IMS101)_RepID=RIMO_TRIEI	NA	tricho	0	0	1.04753	0	0.923572	0	0	0	0	0	0	0	0	1.12132	1.03215	0	1.82507	3.17933	0.813103	0.809562	1.51538	0.780232	0.78708	0	0	0	K14441	NA	NA	NA	Genetic information processing	Ribosome	Ribosome	NA	NA	NA	ko:K14441	br:ko00001		ec:2.8.4.4		Brite Hierarchies	Protein families: genetic information processing	NA	Ribosome biogenesis	rimO	ribosomal protein S12 methylthiotransferase
UniRef90_Q10Y86_DEAD/DEAH_box_helicase-like_n=2_Tax=Trichodesmium_erythraeum_RepID=Q10Y86_TRIEI	Tery_3732	tricho	14.3407	11.2598	15.7129	4.108	12.0064	5.19763	5.88244	10.1027	8.61974	8.3323	6.59385	3.42419	9.95299	3.36397	7.22507	10.9584	10.0379	18.2811	13.0096	12.953	25.0038	16.3849	11.0191	2.3735	5.45322	4.22526	K05592	NA	NA	NA	Genetic information processing	Genetic information processing	Folding, sorting and degradation	NA	NA	NA	ko:K05592	br:ko00001	path:ko03018	ec:3.6.4.13	path:map03018	Genetic Information Processing_Brite Hierarchies	Folding, sorting and degradation	Protein families: genetic information processing	RNA degradation_Messenger RNA biogenesis_Ribosome biogenesis	deaD, cshA	ATP-dependent RNA helicase DeaD
UniRef90_Q10Y87_1-(5-phosphoribosyl)-5-[(5-phosphoribosylamino)methylideneamino]_imidazole-4-carboxamide_isomerase_n=1_Tax=Trichodesmium_erythraeum_(strain_IMS101)_RepID=HIS4_TRIEI	NA	tricho	0	3.37794	4.19011	6.84666	4.61786	4.1581	1.17649	6.31419	2.15494	1.19033	3.29692	3.42419	3.31766	6.72793	0	4.9811	7.30029	7.15348	5.69172	9.71475	7.57692	8.58255	8.65788	0	5.45322	1.05632	K01814	hisA; phosphoribosylformimino-5-aminoimidazole carboxamide ribotide isomerase [EC:5.3.1.16]	M00026	Histidine biosynthesis, PRPP => histidine [PATH:map01230 map00340]	Nucleotide and amino acid metabolism	Amino acid metabolism	Histidine metabolism	Histidine metabolism	Nucleotide and amino acid metabolism	Pathway module	ko:K01814	br:ko00001	path:ko00340	ec:5.3.1.16	path:map00340	Metabolism	Amino acid metabolism	NA	Histidine metabolism	hisA	phosphoribosylformimino-5-aminoimidazole carboxamide ribotide isomerase
UniRef90_Q10Y88_Exoribonuclease_II_n=1_Tax=Trichodesmium_erythraeum_(strain_IMS101)_RepID=Q10Y88_TRIEI	NA	tricho	0	1.12598	7.3327	2.73867	3.69429	0	2.35297	7.57703	4.30987	0	1.09897	2.28279	1.10589	2.24264	0	0	0.912536	1.58966	1.62621	4.04781	3.78846	3.12093	2.36124	0	0	0	K01147	NA	NA	NA	Genetic information processing	Genetic information processing	Transfer RNA biogenesis	NA	NA	NA	ko:K01147	br:ko00001		ec:3.1.13.1		Brite Hierarchies	Protein families: genetic information processing	NA	Transfer RNA biogenesis	rnb	exoribonuclease II
UniRef90_Q10Y89_30S_ribosomal_protein_S18_n=1_Tax=Trichodesmium_erythraeum_(strain_IMS101)_RepID=RS18_TRIEI	NA	tricho	5.97528	7.88186	7.3327	6.84666	7.38858	6.23715	7.05892	7.57703	7.54228	8.3323	7.69282	7.98978	6.63533	7.84925	2.06431	5.97732	8.21283	7.94831	8.94413	6.4765	7.57692	6.24186	7.8708	3.56025	2.72661	4.22526	NA	NA	NA	NA	NA	NA	NA	NA	NA	NA	NA	NA	NA	NA	NA	NA	NA	NA	NA	NA	NA
UniRef90_Q10Y92_Succinate_dehydrogenase_iron-sulfur_subunit_n=1_Tax=Trichodesmium_erythraeum_(strain_IMS101)_RepID=Q10Y92_TRIEI	Tery_3726	tricho	3.58517	3.37794	4.19011	8.216	1.84714	1.03953	1.17649	6.31419	1.07747	1.19033	2.19795	1.1414	3.31766	2.24264	2.06431	0	0.912536	4.76899	4.87862	1.61912	3.03077	2.3407	4.72248	0	0	0	K00240	sdhB; succinate dehydrogenase iron-sulfur subunit [EC:1.3.99.1]	M00173_M00376_M00374_M00009_M00011_M00149	Reductive citrate cycle (Arnon-Buchanan cycle) [PATH:map01200 map00720]_3-Hydroxypropionate bi-cycle [PATH:map01200 map00720]_Dicarboxylate-hydroxybutyrate cycle [PATH:map01200 map00720]_Citrate cycle (TCA cycle, Krebs cycle) [PATH:map01200 map00020]_Citrate cycle, second carbon oxidation, 2-oxoglutarate => oxaloacetate [PATH:map01200 map00020]_Succinate dehydrogenase, prokaryotes [PATH:map00190]	Energy metabolism	Carbon fixation	Carbon fixation	Carbon fixation_Central carbohydrate metabolism_ATP synthesis	Energy metabolism_Carbohydrate and lipid metabolism	Pathway module_Structural complex	ko:K00240	br:ko00001	path:ko00020	ec:1.3.5.1	path:map00020	Metabolism	Carbohydrate metabolism	Energy metabolism	Citrate cycle (TCA cycle)_Butanoate metabolism_Oxidative phosphorylation_Carbon fixation pathways in prokaryotes	sdhB, frdB	succinate dehydrogenase / fumarate reductase, iron-sulfur subunit
UniRef90_Q10Y93_Beta-N-acetylhexosaminidase_n=2_Tax=Trichodesmium_erythraeum_RepID=Q10Y93_TRIEI	NA	tricho	0	0	0	0	0	0	0	0	0	0	0	0	1.10589	0	0	0	0	0	0	0	0	0	0	3.56025	0.90887	1.05632	K01207	NA	NA	NA	Carbohydrate and lipid metabolism	Carbohydrate and lipid metabolism	Carbohydrate metabolism	NA	NA	NA	ko:K01207	br:ko00001	path:ko00520	ec:3.2.1.52	path:map00520	Metabolism_Human Diseases	Carbohydrate metabolism	Glycan biosynthesis and metabolism	Amino sugar and nucleotide sugar metabolism_Glycosaminoglycan degradation_beta-Lactam resistance	nagZ	beta-N-acetylhexosaminidase
UniRef90_Q10Y99_ATPase-like_protein_n=2_Tax=Trichodesmium_erythraeum_RepID=Q10Y99_TRIEI	NA	tricho	1.19506	0	0	0	2.77072	0	0	0	0	0	1.09897	0	1.10589	1.12132	0	1.99244	0.912536	1.58966	2.43931	1.61912	4.54615	0	2.36124	0	0	0	NA	NA	NA	NA	NA	NA	NA	NA	NA	NA	NA	NA	NA	NA	NA	NA	NA	NA	NA	NA	NA
UniRef90_Q10YA6_Uncharacterized_protein_n=1_Tax=Trichodesmium_erythraeum_(strain_IMS101)_RepID=Q10YA6_TRIEI	NA	tricho	0	2.25196	2.09506	0	3.69429	1.03953	2.35297	2.52568	3.2324	0	1.09897	1.1414	1.10589	4.48529	0	0	1.82507	3.97416	0.813103	1.61912	4.54615	0	2.36124	1.18675	0.90887	0	NA	NA	NA	NA	NA	NA	NA	NA	NA	NA	NA	NA	NA	NA	NA	NA	NA	NA	NA	NA	NA
UniRef90_Q10YA8_Acetyl-coenzyme_A_carboxylase_carboxyl_transferase_subunit_alpha_/_biotin_carboxylase_n=1_Tax=Trichodesmium_erythraeum_(strain_IMS101)_RepID=Q10YA8_TRIEI	NA	tricho	9.56044	16.8897	12.5703	16.432	8.31215	7.27668	10.5884	11.3655	9.69721	9.52263	10.9897	9.13117	9.95299	10.0919	8.25723	15.9395	7.30029	17.4863	7.31793	9.71475	9.85	8.58255	8.65788	11.8675	9.0887	16.901	K01961	accC; acetyl-CoA carboxylase, biotin carboxylase subunit [EC:6.4.1.2 6.3.4.14]	M00376_M00375_M00082	3-Hydroxypropionate bi-cycle [PATH:map01200 map00720]_Hydroxypropionate-hydroxybutylate cycle [PATH:map01200 map00720]_Fatty acid biosynthesis, initiation [PATH:map01212 map00061]	Energy metabolism	Carbon fixation	Carbon fixation	Carbon fixation_Fatty acid metabolism	Energy metabolism_Carbohydrate and lipid metabolism	Pathway module	ko:K01961	br:ko00001	path:ko00061	ec:6.4.1.2	path:map00061	Metabolism	Carbohydrate metabolism	Energy metabolism	Pyruvate metabolism_Propanoate metabolism_Carbon fixation pathways in prokaryotes_Fatty acid biosynthesis	accC	acetyl-CoA carboxylase, biotin carboxylase subunit
UniRef90_Q10YB2_Uncharacterized_protein_n=1_Tax=Trichodesmium_erythraeum_(strain_IMS101)_RepID=Q10YB2_TRIEI	NA	tricho	7.17033	0	6.28517	1.36933	2.77072	2.07905	5.88244	0	0	3.57099	2.19795	0	2.21178	1.12132	0	0	0.912536	0	0	4.85738	4.54615	0	2.36124	0	0	0	NA	NA	NA	NA	NA	NA	NA	NA	NA	NA	NA	NA	NA	NA	NA	NA	NA	NA	NA	NA	NA
UniRef90_Q10YB6_Amidophosphoribosyltransferase_n=1_Tax=Trichodesmium_erythraeum_(strain_IMS101)_RepID=Q10YB6_TRIEI	NA	tricho	2.39011	1.12598	2.09506	1.36933	3.69429	1.03953	2.35297	1.26284	2.15494	1.19033	2.19795	3.42419	2.21178	2.24264	0	0	0	1.58966	1.62621	3.23825	1.51538	2.3407	1.57416	0	0	0	K00764	purF, PPAT; amidophosphoribosyltransferase [EC:2.4.2.14]	M00048	Inosine monophosphate biosynthesis, PRPP + glutamine => IMP [PATH:map00230]	Nucleotide and amino acid metabolism	Nucleotide metabolism	Purine metabolism	Purine metabolism	Nucleotide and amino acid metabolism	Pathway module	ko:K00764	br:ko00001	path:ko00230	ec:2.4.2.14	path:map00230	Metabolism_Brite Hierarchies	Nucleotide metabolism	Amino acid metabolism	Purine metabolism_Alanine, aspartate and glutamate metabolism_Peptidases and inhibitors	purF, PPAT	amidophosphoribosyltransferase
UniRef90_Q10YB7_Phospholipid/glycerol_acyltransferase_n=2_Tax=Trichodesmium_erythraeum_RepID=Q10YB7_TRIEI	NA	tricho	0	2.25196	3.14259	0	3.69429	1.03953	3.52946	1.26284	5.38734	2.38066	3.29692	5.70698	2.21178	2.24264	2.06431	2.98866	2.73761	0.794831	0.813103	3.23825	3.03077	1.56046	0.78708	3.56025	2.72661	4.22526	NA	NA	NA	NA	NA	NA	NA	NA	NA	NA	NA	NA	NA	NA	NA	NA	NA	NA	NA	NA	NA
UniRef90_Q10YB9_Alpha-1,4_glucan_phosphorylase_n=1_Tax=Trichodesmium_erythraeum_(strain_IMS101)_RepID=Q10YB9_TRIEI	NA	tricho	121.896	88.9524	114.181	110.916	108.058	88.3597	108.237	97.2385	80.8101	73.8004	79.1262	90.1703	85.1534	77.3712	70.1864	89.6598	90.3411	138.301	115.461	112.529	122.746	102.991	107.043	96.1266	81.7983	80.28	K00688	E2.4.1.1, glgP, PYG; starch phosphorylase [EC:2.4.1.1]	M00565	Trehalose biosynthesis, D-glucose 1P => trehalose [PATH:map00500]	Carbohydrate and lipid metabolism	Carbohydrate and lipid metabolism	Sugar metabolism	Sugar metabolism	Carbohydrate and lipid metabolism	Pathway module	ko:K00688	br:ko00001	path:ko00500	ec:2.4.1.1	path:map00500	Metabolism_Cellular Processes_Organismal Systems_Human Diseases	Carbohydrate metabolism	Cell growth and death	Starch and sucrose metabolism_Necroptosis_Biofilm formation - Escherichia coli_Insulin signaling pathway_Glucagon signaling pathway_Insulin resistance	PYG, glgP	glycogen phosphorylase
UniRef90_Q10YC3_Amidohydrolase_n=1_Tax=Trichodesmium_erythraeum_(strain_IMS101)_RepID=Q10YC3_TRIEI	NA	tricho	1.19506	1.12598	1.04753	1.36933	3.69429	1.03953	3.52946	1.26284	1.07747	1.19033	1.09897	2.28279	3.31766	1.12132	0	0	0.912536	0	0	0.809562	0	0.780232	0.78708	0	0	0	NA	NA	NA	NA	NA	NA	NA	NA	NA	NA	NA	NA	NA	NA	NA	NA	NA	NA	NA	NA	NA
UniRef90_Q10YC5_Aminotransferase_n=3_Tax=Trichodesmium_erythraeum_RepID=Q10YC5_TRIEI	NA	tricho	4.78022	3.37794	13.6179	21.9093	9.23572	10.3953	9.4119	16.4169	12.9296	10.713	15.3856	11.414	9.95299	17.9412	7.22507	10.9584	10.9504	10.3328	5.69172	12.953	10.6077	7.80232	11.8062	11.8675	11.8153	13.7321	K00835	NA	NA	NA	Nucleotide and amino acid metabolism	Amino acid metabolism	Valine, leucine and isoleucine biosynthesis	NA	NA	NA	ko:K00835	br:ko00001	path:ko00290	ec:2.6.1.66	path:map00290	Metabolism_Brite Hierarchies	Amino acid metabolism	Protein families: metabolism	Valine, leucine and isoleucine biosynthesis_Amino acid related enzymes	avtA	valine--pyruvate aminotransferase
UniRef90_Q10YC6_Uncharacterized_protein_n=3_Tax=Trichodesmium_erythraeum_RepID=Q10YC6_TRIEI	NA	tricho	0	0	0	0	0	0	0	0	0	0	0	0	0	0	0	0	0	0	0	1.61912	0.757692	0	1.57416	0	0	0	NA	NA	NA	NA	NA	NA	NA	NA	NA	NA	NA	NA	NA	NA	NA	NA	NA	NA	NA	NA	NA
UniRef90_Q10YC7_Methylthioadenosine_phosphorylase_n=1_Tax=Trichodesmium_erythraeum_(strain_IMS101)_RepID=Q10YC7_TRIEI	NA	tricho	27.4863	23.6456	18.8555	41.08	25.86	17.6719	29.4122	32.8338	19.3944	27.3776	29.6723	26.2521	27.6472	21.3051	12.3858	24.9055	22.8134	23.8449	9.75723	17.8104	18.9423	18.7256	17.3158	7.12049	14.5419	11.6195	K00772	E2.4.2.28, mtaP; 5'-methylthioadenosine phosphorylase [EC:2.4.2.28]	M00034	Methionine salvage pathway [PATH:map00270]	Nucleotide and amino acid metabolism	Amino acid metabolism	Cysteine and methionine metabolism	Cysteine and methionine metabolism	Nucleotide and amino acid metabolism	Pathway module	ko:K00772	br:ko00001	path:ko00270	ec:2.4.2.28	path:map00270	Metabolism	Amino acid metabolism	NA	Cysteine and methionine metabolism	mtaP, MTAP	5'-methylthioadenosine phosphorylase
UniRef90_Q10YD1_FAD_linked_oxidase-like_n=2_Tax=Trichodesmium_erythraeum_RepID=Q10YD1_TRIEI	NA	tricho	2.39011	3.37794	6.28517	8.216	1.84714	0	2.35297	5.05135	2.15494	0	0	1.1414	2.21178	2.24264	0	0.99622	1.82507	3.97416	4.87862	4.85738	5.30384	3.12093	6.29664	2.3735	7.27096	4.22526	NA	NA	NA	NA	NA	NA	NA	NA	NA	NA	NA	NA	NA	NA	NA	NA	NA	NA	NA	NA	NA
UniRef90_Q10YD5_Monooxygenase,_FAD-binding_n=1_Tax=Trichodesmium_erythraeum_(strain_IMS101)_RepID=Q10YD5_TRIEI	NA	tricho	0	0	0	0	0	0	1.17649	1.26284	0	0	0	0	1.10589	1.12132	0	0	0	0	0	0	1.51538	0	0	0	0.90887	0	NA	NA	NA	NA	NA	NA	NA	NA	NA	NA	NA	NA	NA	NA	NA	NA	NA	NA	NA	NA	NA
UniRef90_Q10YD7_Uncharacterized_protein_n=1_Tax=Trichodesmium_erythraeum_(strain_IMS101)_RepID=Q10YD7_TRIEI	NA	tricho	0	1.12598	1.04753	1.36933	0.923572	0	3.52946	5.05135	1.07747	0	2.19795	0	2.21178	2.24264	0	0	2.73761	4.76899	2.43931	4.85738	6.81923	3.12093	3.9354	4.74699	4.54435	3.16895	NA	NA	NA	NA	NA	NA	NA	NA	NA	NA	NA	NA	NA	NA	NA	NA	NA	NA	NA	NA	NA
UniRef90_Q10YD9_Basic_membrane_lipoprotein_n=2_Tax=Trichodesmium_erythraeum_RepID=Q10YD9_TRIEI	NA	tricho	0	1.12598	1.04753	1.36933	0.923572	2.07905	1.17649	1.26284	1.07747	0	0	1.1414	0	1.12132	1.03215	0.99622	0.912536	0	0.813103	0	0.757692	0.780232	0	0	0	0	K07335	NA	NA	NA	Environmental information processing	Environmental information processing	Membrane transport	NA	NA	NA	ko:K07335	br:ko00001	path:ko02010		path:map02010	Environmental Information Processing_Brite Hierarchies	Membrane transport	Protein families: signaling and cellular processes	ABC transporters_Transporters	bmpA, bmpB, tmpC	basic membrane protein A and related proteins
UniRef90_Q10YE1_Uncharacterized_protein_n=2_Tax=Trichodesmium_erythraeum_RepID=Q10YE1_TRIEI	NA	tricho	0	0	0	0	0	0	0	0	0	0	0	0	0	0	0	0	0.912536	1.58966	3.25241	4.85738	3.03077	1.56046	4.72248	0	0	0	NA	NA	NA	NA	NA	NA	NA	NA	NA	NA	NA	NA	NA	NA	NA	NA	NA	NA	NA	NA	NA
UniRef90_Q10YE2_Uncharacterized_protein_n=2_Tax=Trichodesmium_erythraeum_RepID=Q10YE2_TRIEI	NA	tricho	0	0	0	0	0	0	0	0	0	0	0	0	0	0	0	0	0	0	0	0	0	0	0	0	1.81774	0	NA	NA	NA	NA	NA	NA	NA	NA	NA	NA	NA	NA	NA	NA	NA	NA	NA	NA	NA	NA	NA
UniRef90_Q10YE4_Pentapeptide_repeat_n=1_Tax=Trichodesmium_erythraeum_(strain_IMS101)_RepID=Q10YE4_TRIEI	NA	tricho	3.58517	4.50392	4.19011	1.36933	2.77072	1.03953	1.17649	6.31419	2.15494	2.38066	1.09897	3.42419	1.10589	3.36397	1.03215	3.98488	2.73761	5.56382	4.06551	5.66694	7.57692	6.24186	3.14832	4.747	3.63548	2.11263	NA	NA	NA	NA	NA	NA	NA	NA	NA	NA	NA	NA	NA	NA	NA	NA	NA	NA	NA	NA	NA
UniRef90_Q10YE5_Regulatory_protein_CII_n=2_Tax=Trichodesmium_erythraeum_RepID=Q10YE5_TRIEI	NA	tricho	1.19506	0	0	2.73867	1.84714	1.03953	1.17649	2.52568	0	0	0	0	0	0	0	0.99622	0.912536	0	0	0	1.51538	0	0	1.18675	2.72661	1.05632	K03496	NA	NA	NA	Genetic information processing	Genetic information processing	Chromosome and associated proteins	NA	NA	NA	ko:K03496	br:ko00001				Brite Hierarchies	Protein families: genetic information processing	Protein families: signaling and cellular processes	Chromosome and associated proteins_Cytoskeleton proteins	parA, soj	chromosome partitioning protein
UniRef90_Q10YE8_Hemolysin-type_calcium-binding_region_n=2_Tax=Trichodesmium_erythraeum_RepID=Q10YE8_TRIEI	NA	tricho	2.39011	3.37794	3.14259	0	0.923572	1.03953	0	2.52568	2.15494	0	0	1.1414	2.21178	3.36397	4.12861	0.99622	0	0	0	0	0	0	0	0	0	0	NA	NA	NA	NA	NA	NA	NA	NA	NA	NA	NA	NA	NA	NA	NA	NA	NA	NA	NA	NA	NA
UniRef90_Q10YE9_Alpha/beta_hydrolase_fold_n=2_Tax=Trichodesmium_erythraeum_RepID=Q10YE9_TRIEI	NA	tricho	11.9506	16.8897	16.7605	17.8013	12.0064	14.5534	10.5884	12.6284	8.61974	16.6646	12.0887	9.13117	8.8471	14.5772	9.28938	20.9206	20.9883	15.1018	12.1965	11.3339	13.6385	14.0442	22.0382	9.49399	8.17983	4.22526	NA	NA	NA	NA	NA	NA	NA	NA	NA	NA	NA	NA	NA	NA	NA	NA	NA	NA	NA	NA	NA
UniRef90_Q10YF0_Uncharacterized_protein_n=1_Tax=Trichodesmium_erythraeum_(strain_IMS101)_RepID=Q10YF0_TRIEI	NA	tricho	0	1.12598	2.09506	0	0.923572	1.03953	1.17649	2.52568	1.07747	1.19033	2.19795	2.28279	1.10589	2.24264	0	2.98866	0.912536	0.794831	1.62621	1.61912	2.27308	0.780232	2.36124	0	0	0	NA	NA	NA	NA	NA	NA	NA	NA	NA	NA	NA	NA	NA	NA	NA	NA	NA	NA	NA	NA	NA
UniRef90_Q10YF1_FAD-dependent_pyridine_nucleotide-disulphide_oxidoreductase_n=1_Tax=Trichodesmium_erythraeum_(strain_IMS101)_RepID=Q10YF1_TRIEI	NA	tricho	22.7061	25.8975	23.0456	28.756	25.86	22.8696	21.1768	30.3081	19.3944	14.2839	18.6826	17.1209	26.5413	22.4264	18.5788	23.9093	24.6385	26.2294	19.5145	20.2391	28.7923	18.7256	19.677	9.49399	24.5395	10.5632	NA	NA	NA	NA	NA	NA	NA	NA	NA	NA	NA	NA	NA	NA	NA	NA	NA	NA	NA	NA	NA
[truncated: 1,309 more rows]

## Sheet: TableS4
Protein Marker Set	Protein	Tery_ID	Is the protein nutrient regulated?	Citation for nutrient regulation of protein	Putative Function
[truncated: 11 more rows]

[truncated: 3 more sheets: Table S5, TableS6, TableS7]
